# Supplementary material for: A Genome-Wide Longitudinal Transcriptome Analysis of the Aging Model Podospora anserine
Source: PLoS One. 2013 Dec 20;8(12):e83109. doi: 10.1371/journal.pone.0083109 (PMC3869774; doi:10.1371/journal.pone.0083109)
Supplement: Table S1 — Summary of primer sequences used in qRT-PCR analysis of selected genes. (XLS) [file pone.0083109.s001.xls]

## Sheet: Legend
Supporting Table S1: Summary of primer sequences used in qRT-PCR analysis of selected genes.

## Sheet: Primer sequences
PaNo	Putative protein function	Primer	Sequence
Pa_2_4660	PaSOD2, MnSOD	PaSod2-1	TGGCTGCTGTTGAGAAGACC
		PaSod2-2	TCGGCCGTCTTCCAGTTGAT
Pa_2_9780	PORIN	Porin-RT-for	TCTCCTCCGGCAGCCTTG
		Porin-RT-rev	GAGGGTGTCGGCAAGTTC
Pa_3_1710	PaAOX1, alternative terminal oxidase	PaAox1-1	CGCTGACAGAAGCTCAAT
		PaAox1-2	ATTCGTGGCGAGATCAAG
Pa_3_10440	PaCTR3	PaCtr3-1	GGCGATGTACTACAATGG
		PaCtr3-2	CCGTCGTCGTAATACTTC
