# Supplementary material for: A Genome-Wide Longitudinal Transcriptome Analysis of the Aging Model Podospora anserine
Source: PLoS One. 2013 Dec 20;8(12):e83109. doi: 10.1371/journal.pone.0083109 (PMC3869774; doi:10.1371/journal.pone.0083109)
Supplement: Table S3 — Counted tags for each day. (XLS) [file pone.0083109.s003.xls]

## Sheet: Legend
Supporting Table S3: Counted tags for each day

## Sheet: Tag-Counts
Day	Tag-Counts
6	12,882,309
9	11,126,138
10	10,446,588
11	5,493,958
12	13,567,884
13	10,631,987
14	12,277,013
