# Supplementary material for: A Genome-Wide Longitudinal Transcriptome Analysis of the Aging Model Podospora anserine
Source: PLoS One. 2013 Dec 20;8(12):e83109. doi: 10.1371/journal.pone.0083109 (PMC3869774; doi:10.1371/journal.pone.0083109)
Supplement: Table S4 — Result of the transcriptome analysis. (XLS) [file pone.0083109.s004.xls]

## Sheet: Legend
Supporting Table S3: Result of the transcriptome analysis. All 10,059 transcript profiles for the indicated genes are listed for each day as ‘tags per million’ (tpm). The p-values for differential expression for two subsequent days are provided. A second table lists all 7,467 “smoothed” expression profiles.

## Sheet: Expression data
genes	Expression (tpm)								P-values
	day6	day9	day10	day11	day12	day13	day14		day6 to day9	day9 to day10	day10 to day11	day11 to day12	day12 to day13	day13 to day14
Pa_0_10	0.181519	0	0.322135	0	0.0526821	0.222136	0		0.197785	0.0525213	0.269651	0.859615	0.199473	0.0566414
Pa_0_100	10.4607	7.95818	9.87313	12.3546	6.15363	10.9317	8.0092		0.0274052	0.0901714	0.107158	4.02085e-06	3.14164e-06	0.00675289
Pa_0_1000	2.05721	0.849903	0.386562	0.812802	0.421457	0.518317	0.669723		0.0079763	0.116819	0.188039	0.205762	0.660141	0.629409
Pa_0_1010	12.5213	1.31349	2.65731	5.68962	1.14883	2.22136	1.44248		1.5904e-33	0.0122703	0.00102095	2.53182e-09	0.0179457	0.0975347
Pa_0_1020	41.503	78.5803	54.731	40.1191	79.4925	55.8106	93.5738		3.95057e-39	5.62574e-15	1.16122e-05	6.02761e-27	7.82342e-16	8.78982e-35
Pa_0_1030	156.617	833.263	752.137	659.749	1198.08	1014.07	918.359		0	1.48154e-14	4.57902e-13	3.06885e-306	3.77645e-54	3.50086e-18
Pa_0_1040	82.5133	65.7516	58.7088	75.2655	54.7265	50.4989	65.9145		1.62842e-07	0.017901	1.72232e-05	2.33887e-08	0.101714	1.38447e-08
Pa_0_1050	50.5158	64.5981	75.3467	81.5561	72.6947	99.5099	58.8532		5.20306e-07	0.000633111	0.138007	0.0285024	3.23478e-16	4.44757e-39
Pa_0_1060	3.48337	4.06146	4.90271	4.49049	4.0506	4.45938	6.4599		0.414706	0.299427	0.740977	0.591084	0.564928	0.0170846
Pa_0_1070	29.5075	14.1766	18.986	16.4691	15.9455	13.8565	15.2208		8.24873e-19	0.00178154	0.225918	0.745716	0.132643	0.31853
Pa_0_1080	7.1362	9.16057	6.19483	7.07656	4.42594	4.48159	4.5986		0.054241	0.00419953	0.439964	0.0124811	0.926094	0.893048
Pa_0_1090	7.49586	3.91836	3.25296	4.4458	2.21265	2.34242	2.13624		5.89817e-05	0.347106	0.176315	0.00494846	0.791213	0.677764
Pa_0_110	76.0408	17.5769	20.7846	28.1035	20.6592	20.8974	16.1658		6.82654e-123	0.0525054	0.00153072	0.000889349	0.878675	0.00176774
Pa_0_1110	0.242025	0.154528	0.450989	0.325121	0	0.296181	0		0.675446	0.188662	0.853581	0.0293724	0.024856	0.0232359
Pa_0_1120	1.99671	0.618111	0.386562	2.60097	0.210728	0.444272	0.206069		0.0013	0.384006	1.58057e-05	1.71548e-07	0.240025	0.224869
Pa_0_1130	3.05983	1.54513	1.80038	0.820251	1.52301	1.76894	1.83047		0.00796614	0.617632	0.106554	0.229592	0.57171	0.922491
Pa_0_1140	0.242025	0	0	0.16256	0.0526821	0	0		0.110913	NA	0.16122	0.30108	0.682588	NA
Pa_0_1150	137.204	18.1735	27.9929	27.9678	9.61029	13.2471	17.849		4.54764e-303	5.68929e-08	0.990722	1.16874e-22	0.00231938	0.00108396
Pa_0_1160	30.1384	45.2664	50.6002	32.6086	43.003	44.4376	58.4308		2.19143e-11	0.0418481	8.50667e-09	0.000355053	0.535873	4.05596e-08
Pa_0_1170	11.7899	7.82499	9.33982	7.65816	11.5142	8.48856	5.72842		0.000692131	0.173934	0.250084	0.00964565	0.00776296	0.00311539
Pa_0_1190	7.60995	4.55293	5.36205	7.37189	7.31804	10.6814	4.03547		0.000907599	0.341075	0.0818832	0.92241	0.00147069	9.23736e-13
Pa_0_120	30.6881	9.71773	11.1232	11.7818	6.04955	8.54854	10.399		4.08268e-37	0.252636	0.650717	1.38802e-05	0.00861715	0.0934431
Pa_0_1200	9.6205	2.54971	2.96364	4.38913	2.10728	1.55495	1.85462		4.67352e-15	0.518762	0.0998208	0.00359125	0.2693	0.544151
Pa_0_1210	104.824	89.3965	124.806	94.1527	93.3265	90.3772	101.672		2.56002e-05	1.12146e-19	1.2446e-09	0.830632	0.392654	0.00116539
Pa_0_1220	81.4537	92.8122	106.492	76.6515	131.035	100.621	116.824		0.00100556	0.00028688	1.0494e-10	1.41492e-29	2.58806e-15	1.19864e-05
Pa_0_1230	13.2264	38.1368	23.4037	12.602	30.9889	18.2337	40.2566		1.5669e-42	1.06243e-12	1.70567e-07	1.2002e-16	6.26718e-13	1.41652e-30
Pa_0_1240	0.121013	0	0.128854	0.325121	0.14787	0.148091	0.28162		0.352698	0.324103	0.284935	0.296714	0.923362	0.507418
Pa_0_1250	13.3114	5.33121	6.05613	8.6157	2.80413	7.77476	4.32744		1.54616e-12	0.42551	0.0398695	1.36527e-08	3.54367e-10	5.71176e-05
Pa_0_1260	0	0.0772639	0	0.16256	0.0526821	0	0		0.385832	0.413697	0.16122	0.30108	0.682588	NA
Pa_0_1270	11.8192	11.9803	8.98726	7.89229	11.3376	12.8339	14.4721		0.893158	0.0135057	0.462398	0.0211803	0.221341	0.215823
Pa_0_1280	41.1667	16.7108	13.9126	20.3424	12.8718	18.3751	20.0228		6.82546e-35	0.0569271	0.000832434	4.56711e-05	8.02946e-05	0.295079
Pa_0_1290	15.5829	5.34752	11.4244	7.35246	8.05984	10.43	10.1726		8.15526e-18	2.31269e-08	0.00682743	0.62517	0.0271355	0.810771
Pa_0_130	13.2834	23.8003	21.6994	12.9346	23.226	26.6341	27.1926		2.60926e-11	0.23811	1.53974e-05	3.73517e-07	0.0534799	0.765932
Pa_0_1300	16.4386	5.29235	6.95334	6.29064	5.57116	7.3764	6.82074		3.33765e-20	0.0770505	0.627641	0.483994	0.044093	0.54542
Pa_0_1310	12.7337	10.2257	9.02007	4.86484	8.37117	8.1735	13.3972		0.0476177	0.298196	0.00137647	0.00484106	0.858842	8.2124e-06
Pa_0_1320	0.352658	0.154528	0.144662	0	0.0951884	0	0		0.352277	0.91048	0.676633	0.909378	0.44263	NA
Pa_0_1330	168.264	125.37	187.139	195.566	98.8305	157.047	98.1398		1.62852e-21	1.94897e-39	0.200555	1.93946e-71	2.46582e-48	3.43035e-50
Pa_0_1335	0.299071	0.209695	1.10987	0.16256	0.729177	0.659374	1.37717		0.699498	0.00358104	0.0280664	0.1436	0.855673	0.0535336
Pa_0_1340	42.8315	39.973	29.7653	39.5022	37.9431	33.1453	33.1461		0.232593	4.11621e-06	0.000415301	0.57788	0.0241299	0.991179
Pa_0_1350	10.2256	22.4893	15.7518	26.3915	19.0727	17.3736	13.312		8.02338e-17	3.93859e-05	5.58762e-07	0.000710434	0.26685	0.00315293
Pa_0_1370	0.0605063	0.231792	0	0.16256	0.210728	0	0		0.241395	0.0855727	0.16122	0.907792	0.136098	NA
Pa_0_1380	3.73409	2.90829	3.23477	2.55175	1.13028	2.0592	2.06747		0.231979	0.632104	0.453598	0.0141132	0.0351812	0.989536
Pa_0_1390	5.02202	6.33564	6.7004	8.29058	2.31801	3.67524	5.84547		0.134481	0.709711	0.203072	9.09885e-10	0.0254662	0.00562518
Pa_0_140	52.0222	73.6028	52.9464	38.7471	64.1145	62.254	60.0278		1.52009e-13	3.89987e-12	1.47126e-05	7.73138e-14	0.517274	0.420408
Pa_0_1400	57.6314	78.169	55.3258	85.0758	60.0169	64.4524	86.4114		1.51338e-11	8.84673e-14	2.80782e-14	1.05831e-10	0.114529	1.21026e-12
Pa_0_1410	56.3631	80.4732	49.7832	37.7986	89.9273	57.7217	79.7475		2.62943e-15	2.07108e-24	0.000183073	4.01009e-43	9.15169e-26	7.72304e-14
Pa_0_1420	0.0605063	0.259375	0	0.381791	0	0	0		0.190943	0.0645429	0.029467	0.0179553	NA	NA
Pa_0_1430	0.121013	0.309056	0.193281	0.16256	0	0.88151	0.0515172		0.278574	0.539274	0.876913	0.119941	2.41368e-05	0.000174656
Pa_0_1440	14.091	26.4518	18.6668	28.724	15.7436	20.2814	12.8243		6.36195e-14	1.22951e-05	8.92406e-06	7.39143e-10	0.0025217	1.62161e-07
Pa_0_1450	7.02734	2.31792	5.08615	3.04688	2.78558	1.23174	4.86654		3.52732e-09	0.000136117	0.0439514	0.674898	0.00244551	3.60104e-09
Pa_0_1460	0.352658	0.104847	0.144662	0.21923	0.380754	0.121064	0		0.21612	0.840773	0.541268	0.758593	0.19786	0.191141
Pa_0_1480	27.746	167.204	173.506	135.999	219.042	155.328	207.722		0	0.204588	3.90864e-10	7.82978e-40	7.38871e-39	6.70096e-28
Pa_0_150	8.05417	8.8628	8.31615	7.57914	5.388	5.88031	6.85156		0.448181	0.615428	0.619985	0.0520305	0.549459	0.287118
Pa_0_1500	32.7198	47.4425	46.9625	42.2236	49.6887	48.673	56.9071		2.77144e-10	0.849129	0.144125	0.0197258	0.68917	0.00144229
Pa_0_1510	0.544557	0.0772639	0.128854	0.325121	0.0526821	0.148091	0		0.033167	0.766315	0.284935	0.0959105	0.395746	0.138073
Pa_0_1530	1.8238	1.46786	1.73595	1.25871	1.80858	2.30022	2.4143		0.475001	0.591709	0.493594	0.422026	0.323206	0.8562
Pa_0_1540	444.294	433.77	573.751	661.917	549.167	705.981	384.031		0.177689	1.86877e-61	5.3581e-14	1.38936e-23	5.76784e-70	0
Pa_0_1550	16.9418	43.9632	18.9731	37.4456	21.8954	25.5456	30.086		8.30232e-42	1.63346e-33	3.74333e-14	2.11383e-10	0.0346093	0.0158864
Pa_0_1560	19.4567	12.8962	18.3721	20.1692	13.3264	13.6332	14.2076		1.18972e-05	0.000247147	0.369382	0.000196731	0.804588	0.67159
Pa_0_1580	582.326	959.077	622.934	452.915	708.856	428.11	929.944		7.14572e-299	8.28111e-225	2.67073e-52	2.0984e-112	7.99745e-239	0
Pa_0_160	1.70624	1.7824	3.76122	1.53461	1.80858	1.57383	1.19513		0.859817	0.00170943	0.00661871	0.745338	0.638586	0.348678
Pa_0_1600	36.831	15.2099	13.4482	20.5393	14.0613	19.5269	10.9868		1.59634e-30	0.215619	0.000211763	0.000559765	0.000160307	3.58352e-10
Pa_0_1610	0.117553	0.104847	0	0	0.190377	0.605321	0.127068		0.993304	0.31203	NA	0.547581	0.0579832	0.020463
Pa_0_1640	4.29595	11.2584	7.4091	11.2167	5.47894	6.29385	6.80027		5.05301e-12	0.000761231	0.00687612	6.77763e-06	0.338598	0.590544
Pa_0_170	49.8492	35.6978	60.3728	47.6788	46.9381	50.3157	46.2803		6.00015e-09	3.01053e-21	0.000355634	0.790458	0.170382	0.100281
Pa_0_180	8.77341	7.88092	6.18499	16.8004	6.62777	9.69994	5.56385		0.411413	0.0882552	3.14088e-12	9.42264e-12	0.00228677	1.75187e-05
Pa_0_190	34.3969	27.9639	31.6969	39.1845	22.5126	25.3435	29.8387		0.00196824	0.0695312	0.00738508	2.28525e-11	0.102761	0.0165137
Pa_0_200	10.4071	5.82238	6.7004	5.85218	7.0594	8.48818	5.56385		1.55643e-05	0.356412	0.514449	0.339604	0.146353	0.00160732
Pa_0_210	1.27063	1.46801	0.83755	2.60097	1.79119	1.92518	1.23641		0.635694	0.116848	0.00217349	0.196839	0.762994	0.114269
Pa_0_220	5.29341	5.68431	5.21739	6.29064	6.86606	5.48528	6.1854		0.645299	0.590803	0.318791	0.673353	0.12397	0.426198
Pa_0_240	6.97198	17.4555	15.4944	17.8353	12.839	14.1441	20.0773		1.19514e-16	0.197926	0.214568	0.00464703	0.313125	5.75931e-05
Pa_0_260	44.5542	54.5814	46.9374	32.2612	47.5397	39.1719	56.3085		0.000116376	0.00418349	1.47159e-06	3.19998e-07	0.000382964	3.04458e-12
Pa_0_270	0.238565	0.0772639	0	0	0.14787	0.0740453	0		0.363384	0.413697	NA	0.686681	0.66779	0.336575
Pa_0_280	2.22835	1.6611	1.83557	2.27585	1.94086	2.15324	2.27699		0.288272	0.741653	0.462334	0.54779	0.659205	0.838281
Pa_0_290	1.1427	0.540847	0.322135	0	0.358599	0.296181	0.64224		0.0891429	0.376431	0.269651	0.223253	0.823313	0.189563
Pa_0_30	0.544557	0.154528	0.515416	0.650242	0.158046	0.222136	0.669723		0.0984304	0.122573	0.59645	0.0500225	0.641879	0.0777051
Pa_0_300	5.08253	2.85876	3.02807	4.87681	2.37069	2.41647	2.39382		0.00288113	0.803343	0.040502	0.00253154	0.915026	0.94489
Pa_0_310	7.64092	16.8804	21.5547	15.5653	17.4195	26.9973	14.1046		4.04164e-13	0.00481642	0.00436054	0.350632	7.79785e-09	2.98399e-16
Pa_0_330	1.50574	2.88635	2.12609	2.43841	2.10728	1.70304	1.8031		0.0109583	0.19937	0.603313	0.566686	0.431938	0.85855
Pa_0_340	1.21013	6.79922	4.63874	3.73889	5.11016	5.03508	4.37896		1.2983e-15	0.015852	0.397774	0.189991	0.938001	0.382431
Pa_0_350	0.121013	0	0	0	0.105364	0	0		0.352698	NA	NA	0.861117	0.398771	NA
Pa_0_360	21.8082	10.5852	10.9842	18.5393	8.16752	15.6436	9.93936		5.33883e-14	0.749803	2.07989e-05	1.08631e-10	5.89104e-10	5.1469e-06
Pa_0_370	191.001	315.01	151.677	273.158	251.763	197.896	242.326		7.33593e-100	5.41885e-183	1.94329e-72	0.00448834	6.70827e-24	3.79971e-17
Pa_0_390	3.50937	2.93603	1.61067	2.60097	2.52874	2.22136	1.95765		0.401872	0.018547	0.124082	0.847991	0.595458	0.587948
Pa_0_40	6.41367	2.85876	2.97945	4.22657	4.74139	4.51676	2.57586		9.10343e-06	0.861092	0.144328	0.654261	0.782918	0.00306915
Pa_0_400	5.06692	6.53391	4.88929	4.36226	6.16986	6.27053	6.50463		0.0979704	0.065944	0.65613	0.109422	0.897089	0.807143
Pa_0_410	0.413164	0.441486	0.707503	0.926142	0.644164	0.484257	0.738376		0.87628	0.383343	0.51924	0.394623	0.598763	0.403223
Pa_0_420	8.0335	10.6458	7.69842	11.2241	9.35886	8.03688	9.18719		0.0205036	0.00943292	0.0130771	0.191621	0.213684	0.277566
Pa_0_430	0.0605063	0	0	0	0	0	0		0.628944	NA	NA	NA	NA	NA
Pa_0_440	22.3385	27.2051	47.6583	29.1576	36.0968	48.5738	29.813		0.00811163	6.20682e-19	7.32085e-10	0.0104678	5.76725e-08	1.11388e-17
Pa_0_450	0.537637	0.364222	0.273516	0.706911	0.68667	0.3432	0.357171		0.533642	0.659267	0.138843	0.815068	0.21375	0.995647
Pa_0_460	52.6941	13.9075	20.1656	26.985	8.47164	17.7438	14.3183		4.74435e-76	5.75891e-05	0.0026529	1.26066e-24	2.05076e-13	0.0148818
Pa_0_470	0.117553	0.104847	0.144662	0.21923	0.475942	0.800431	0.635341		0.993304	0.840773	0.541268	0.546051	0.240884	0.556664
Pa_0_480	31.9415	45.3934	34.7676	24.7656	37.324	35.788	40.971		4.39081e-09	7.37868e-06	0.000158248	1.9871e-06	0.482109	0.0186651
Pa_0_495	0.117553	0	0.144662	0	0.190377	0.121064	0		0.364362	0.27931	0.676633	0.547581	0.727511	0.191141
Pa_0_50	117.681	65.5971	67.7127	93.9599	70.7844	62.2451	71.8149		9.59455e-49	0.487367	4.94897e-10	2.36022e-08	0.00329097	0.00103421
Pa_0_500	0	0.0772639	0	0	0.105364	0	0		0.385832	0.413697	NA	0.861117	0.398771	NA
Pa_0_510	0.121013	0	0	0	0	0	0		0.352698	NA	NA	NA	NA	NA
Pa_0_540	71.2749	101.404	70.9502	58.2019	69.7713	55.7706	50.429		1.42729e-18	1.75195e-18	0.00102944	0.00218678	7.71569e-07	0.0380417
Pa_0_550	11.1174	0.733931	1.14149	0.16256	1.52301	0.363193	1.29817		1.27719e-34	0.284208	0.0243638	0.00375369	0.000962312	0.00485799
Pa_0_560	30.7839	17.5665	16.4933	20.3201	17.6078	16.7342	15.9428		4.53803e-13	0.489364	0.0556756	0.167824	0.558258	0.571569
Pa_0_570	1.75468	2.31792	2.06166	3.41377	1.63314	1.99922	1.18489		0.280998	0.638445	0.0688264	0.00946403	0.431583	0.0629713
Pa_0_580	0.302531	0.154528	0.450989	0.975363	0.474139	0.814498	0.412137		0.478088	0.188662	0.143861	0.144568	0.221711	0.136458
Pa_0_590	25.2847	11.9317	10.7107	22.1082	7.69339	12.3385	9.19064		6.40132e-17	0.333779	7.75518e-10	5.89406e-18	3.02254e-05	0.00623531
Pa_0_60	9.25746	13.5212	10.2439	18.3693	6.25899	10.8106	12.5702		0.000607069	0.0112961	3.11293e-06	1.27056e-15	9.05754e-06	0.151955
Pa_0_600	33.8554	50.4523	82.3881	96.2296	66.7616	66.693	42.4257		4.08899e-12	1.93653e-25	0.00192529	7.21297e-13	0.980923	6.56242e-21
Pa_0_610	814.092	1674.84	1552.17	1397.28	2989	2129.84	1384.94		0	3.37862e-16	4.85859e-17	0	0	0
Pa_0_620	75.4268	70.7341	61.7881	98.9307	51.9806	66.7515	40.3444		0.13934	0.00351434	5.86631e-19	1.20346e-33	6.3259e-08	5.68866e-25
Pa_0_630	0.48059	0.231792	0.128854	0.650242	0.295741	0.316174	0.333137		0.308794	0.526541	0.0452813	0.184939	0.867221	0.99352
Pa_0_640	4.11434	1.25817	2.02527	1.97307	1.42783	2.42128	1.90602		2.47683e-06	0.120233	0.983087	0.305487	0.0405579	0.310939
Pa_0_650	30.2145	46.3149	35.0083	27.7856	48.6191	35.3778	55.7349		1.51029e-12	2.17752e-06	0.00795572	1.1478e-12	1.10668e-08	2.15491e-17
Pa_0_660	36.7273	65.3653	29.8455	54.6203	34.3385	34.5992	38.1983		8.09656e-28	5.23742e-44	1.54023e-16	1.70802e-11	0.899925	0.095083
Pa_0_670	9.68101	5.02215	6.57155	8.45314	7.47068	7.47858	5.35779		3.89975e-06	0.0898929	0.134046	0.421456	0.983978	0.0167721
Pa_0_680	7.62379	5.563	3.60791	5.20193	3.99366	4.31462	4.22441		0.0321363	0.0146887	0.0942807	0.195697	0.646507	0.884952
Pa_0_690	1.54548	1.37963	0.707503	0.65769	0.739352	0.706393	0.690308		0.734043	0.0784928	0.967938	0.985322	0.952106	0.918112
Pa_0_70	26.258	36.507	34.4795	50.0835	34.0081	40.3736	28.0664		7.17357e-07	0.367109	2.84031e-07	4.65064e-08	0.00326738	2.04981e-09
Pa_0_700	2.17991	0.733931	1.12568	0.876921	0.623813	0.800431	1.29817		0.00139917	0.301828	0.712391	0.424224	0.533358	0.192112
Pa_0_710	1132.17	373.131	387.254	355.711	326.477	368.274	336.594		0	0.0566312	0.000673463	0.000543919	2.57179e-10	1.8942e-06
Pa_0_715	19.7247	24.8656	16.3346	17.622	19.9758	21.5106	12.439		0.00318654	4.86417e-07	0.487865	0.262158	0.338184	2.86802e-10
Pa_0_720	3.05637	2.69845	4.46872	3.01255	3.15139	3.97513	6.20231		0.584815	0.0138812	0.138967	0.938537	0.212438	0.00592357
Pa_0_730	1285.7	735.232	1022.37	1351.1	728.82	1150.23	673.559		0	2.60698e-146	4.21925e-91	0	0	0
Pa_0_760	1.17553	0.314542	0.289325	0	0.475942	0.484257	0		0.00863949	0.877585	0.319679	0.119553	0.92916	0.00241682
Pa_0_770	0.0605063	0.104847	0.193281	0.16256	0.105364	0.316174	0.103034		0.667435	0.628858	0.876913	0.506249	0.190581	0.180021
Pa_0_780	95.1104	71.7378	93.2136	86.4602	98.3871	102.738	56.7068		5.9078e-12	3.66735e-10	0.142488	0.00854453	0.219306	1.89092e-49
Pa_0_785	28.5152	26.5485	24.5124	18.9597	33.0932	26.6612	24.9569		0.316301	0.280183	0.0145465	5.42835e-09	0.00101555	0.340468
Pa_0_790	31.9439	28.5876	32.9222	48.1179	34.772	39.0219	32.0437		0.101414	0.0379079	3.24471e-07	5.2629e-06	0.0489573	0.000881306
Pa_0_80	1.88084	1.7824	0.723312	0.65769	3.14122	3.26873	1.39775		0.863794	0.0108184	0.998537	0.000253362	0.824102	0.0003861
Pa_0_800	11.8728	11.009	13.1643	9.86536	20.7511	10.5326	15.6294		0.498319	0.102367	0.048303	5.40083e-09	4.60164e-13	7.76958e-05
Pa_0_810	48.9658	38.0044	57.2705	35.0768	50.46	49.2061	45.6965		7.95172e-06	1.29305e-13	1.5464e-11	6.6004e-07	0.624819	0.149228
Pa_0_820	0.544557	0.596014	0.193281	0.325121	0.0951884	0.0740453	0.412137		0.828527	0.089245	0.453009	0.174577	0.959033	0.0810114
Pa_0_825	0.352658	0.943625	0.578649	0.21923	0.571131	0.484257	0.889478		0.0446866	0.263737	0.374045	0.385069	0.786958	0.196216
Pa_0_830	72.1832	37.1242	43.5971	42.1313	38.4204	29.105	41.9306		1.57493e-37	0.00686722	0.6528	0.198312	7.25704e-06	1.488e-09
Pa_0_840	7.87602	9.12171	9.03349	8.54998	6.66319	8.1113	9.07337		0.245263	0.929843	0.771031	0.121294	0.129935	0.362857
Pa_0_85	6.34784	15.4125	12.2963	4.82306	11.2322	9.27493	16.5189		3.39866e-14	0.0252827	1.77321e-07	2.46529e-06	0.089821	1.46585e-08
Pa_0_850	0.117553	0.6015	1.30196	0.43846	0.571131	0.484257	1.39775		0.0265835	0.063772	0.0877744	0.868248	0.786958	0.00992299
Pa_0_860	10.9324	7.86355	10.4157	6.301	9.32847	8.23237	11.8174		0.007387	0.0259743	0.00383696	0.0252883	0.3076	0.00152677
Pa_0_870	1032.32	477.568	586.791	686.027	479.332	519.42	457.874		0	2.27824e-36	1.11998e-16	1.40848e-78	5.00846e-07	2.97034e-15
Pa_0_880	3.29493	3.1951	3.52051	1.96562	2.24202	2.15916	3.86702		0.895349	0.649215	0.0655223	0.768069	0.898159	0.00629622
Pa_0_90	0.541097	0.419389	0.643076	0.21923	0.348423	1.31171	1.19858		0.681003	0.450588	0.294232	0.843185	0.00200542	0.749939
Pa_0_900	20.6793	8.7197	9.58261	12.6872	5.52325	8.36009	6.14423		3.22197e-17	0.452608	0.0444529	6.1147e-08	0.00222784	0.0188286
Pa_0_910	0.665569	0.38632	0.257708	1.13792	0.316092	0.518317	0.824275		0.337267	0.543763	0.0131755	0.0180847	0.361716	0.330864
Pa_0_920	35.1092	19.956	27.4921	26.0663	21.9212	31.8184	24.8037		7.37351e-15	4.02718e-05	0.579224	0.0625886	6.42092e-08	0.000178095
Pa_0_930	23.2256	27.3171	23.3849	26.4465	18.3437	20.7471	25.9674		0.02766	0.0375365	0.187103	0.000151566	0.124401	0.00245146
Pa_0_940	9.12953	8.074	5.26601	5.52706	5.66094	4.46271	5.83858		0.338509	0.00366092	0.770346	0.953628	0.141149	0.0928191
Pa_0_950	0.968101	0.695375	1.04664	1.35715	0.632185	0.740453	0.927309		0.450892	0.340019	0.477903	0.0795336	0.685327	0.604661
Pa_0_960	57.9673	57.1584	61.1289	44.8214	64.791	66.8145	79.6787		0.778039	0.173647	3.60542e-06	1.13394e-08	0.47762	2.31942e-05
Pa_0_970	0.47021	1.46786	0.578649	0.544351	0.528624	0.921495	0.254137		0.00514084	0.018042	0.932654	0.801249	0.184097	0.0108011
Pa_0_980	238.028	1224.39	589.277	467.27	779.018	707.567	915.366		0	0	2.64473e-28	2.08716e-154	2.20064e-13	7.90979e-94
Pa_0_990	125.398	97.5136	79.7758	53.5339	101.88	77.7314	92.5024		1.2234e-12	4.96406e-07	2.96148e-11	4.73377e-31	9.98378e-13	6.53716e-06
Pa_1_10	1.33114	1.00443	0.773123	0.601021	0.76988	0.962589	0.566689		0.439602	0.508066	0.79872	0.813847	0.539311	0.188982
Pa_1_1000	764.505	1749.85	2451.84	1507.28	3431.2	2615.63	2696.73		0	0	0	0	0	8.14301e-06
Pa_1_10000	699.412	580.186	1039.08	736.874	1027.82	1316.3	1063.3		7.44566e-37	0	2.29909e-98	2.52209e-96	3.35437e-125	7.63283e-96
Pa_1_10010	16.6959	24.1149	28.1289	15.7846	23.6169	22.2758	23.9919		8.26526e-06	0.0380384	6.02538e-08	0.000209187	0.438814	0.318029
Pa_1_10020	4.17147	1.9316	1.4332	2.60097	1.17098	1.64899	1.85117		0.000604849	0.303719	0.0647671	0.0148607	0.247152	0.693741
Pa_1_10030	13.2509	11.0266	12.3858	16.4753	15.2371	21.5202	10.9457		0.0876517	0.293738	0.0205761	0.480693	3.34678e-05	4.17234e-14
Pa_1_10040	24.8007	10.9494	11.5969	14.1994	8.99846	15.2263	9.82943		8.20058e-19	0.61138	0.117473	0.000657827	3.52204e-07	1.32225e-05
Pa_1_10050	5.49915	8.32241	2.91502	6.01474	4.33191	4.01844	3.60275		0.00352623	5.02303e-10	0.0012012	0.0930471	0.681145	0.53382
Pa_1_10060	9.07594	10.8169	9.53519	25.0343	7.6389	12.2175	12.055		0.134636	0.28454	1.32277e-16	9.0675e-24	3.63441e-05	0.883819
Pa_1_10070	0.605063	3.06846	1.03083	1.03203	0.927926	1.20472	1.26045		2.55822e-07	0.000108787	0.893315	0.705881	0.434384	0.919463
Pa_1_10080	68.4584	36.2641	67.336	83.9677	34.2967	49.7092	56.0161		3.40996e-33	1.24635e-30	4.95962e-05	4.95093e-49	1.67088e-11	0.0149699
Pa_1_10090	9.55822	23.2385	17.8015	19.7443	17.2098	19.0981	19.6757		1.13264e-20	0.00136444	0.329857	0.189494	0.210021	0.719658
Pa_1_1010	0.242025	0	0	0.325121	0	0	0.103034		0.110913	NA	0.0457736	0.0293724	NA	0.41028
Pa_1_10100	47.6736	10.6786	10.9782	15.7415	16.3106	8.90432	14.0296		9.32961e-80	0.813581	0.00496871	0.787535	5.34586e-09	2.22847e-05
Pa_1_10110	2.72278	8.18998	4.38103	7.64034	4.1092	4.14654	4.43048		7.64911e-11	4.50914e-05	0.00365389	0.000966827	0.94496	0.71655
Pa_1_10120	13.3509	13.9171	23.3234	9.20767	21.6485	18.0726	29.9435		0.673209	7.22532e-09	6.14265e-13	3.03266e-11	0.0253362	9.67663e-12
Pa_1_10130	104.171	218.441	220.391	147.837	233.679	185.337	297.567		1.15824e-134	0.738122	1.55183e-28	1.20712e-39	8.8027e-21	5.76535e-92
Pa_1_10140	53.6051	61.1212	63.3147	84.5881	25.7735	51.9058	48.3437		0.00740672	0.456713	1.4134e-07	4.05666e-76	3.28068e-33	0.152118
Pa_1_10160	4.48261	1.39075	1.10987	0.975363	0.548976	2.01218	0.638791		1.06221e-06	0.498226	0.890743	0.219393	0.00015279	0.000475248
Pa_1_10170	0.242025	0	0.322135	0.16256	0.0526821	0.370227	0.412137		0.110913	0.0525213	0.729005	0.30108	0.0465617	0.90864
Pa_1_10180	27.1639	25.4805	28.0573	42.4849	15.8795	26.5082	21.4277		0.379397	0.185946	1.89052e-07	1.19624e-29	5.16445e-11	0.00317052
Pa_1_10190	2.31131	4.93925	1.86719	4.29069	2.5527	3.23689	4.58147		0.000154917	6.19299e-06	0.00207274	0.0314042	0.250077	0.0596064
Pa_1_10200	659.737	563.198	695.258	673.625	685.477	939.534	817.044		9.82843e-26	2.89155e-44	0.088927	0.349082	2.91077e-140	1.55043e-31
Pa_1_10210	431.022	384.083	435.936	495.209	346.074	414.216	395.181		3.8064e-10	1.03322e-11	6.79264e-09	2.30164e-57	7.04683e-23	0.00740288
Pa_1_10220	9.76033	7.20688	11.156	8.43664	10.9467	12.2075	8.18389		0.0191024	0.000566476	0.0789486	0.0964387	0.291589	0.000324153
Pa_1_10225	30.517	23.0057	29.5597	15.3953	22.8656	22.9352	23.9163		9.66676e-05	0.000716806	7.93094e-10	0.000333849	0.95873	0.572258
Pa_1_10230	22.0813	13.8578	8.00475	10.6231	11.8331	9.3497	11.7974		1.84479e-07	2.07966e-06	0.0629571	0.464611	0.0334891	0.0356919
Pa_1_10240	5.64944	54.2557	23.597	28.2091	31.1146	33.4748	27.7799		1.40958e-151	1.78933e-40	0.0515874	0.2679	0.239092	0.00352195
Pa_1_10250	25.8275	9.43123	9.76993	8.53961	7.60902	7.66443	9.19387		2.83836e-26	0.777342	0.422255	0.446208	0.944401	0.14283
Pa_1_10260	12.7063	10.8169	15.0917	26.8225	9.85335	15.6236	13.2639		0.140791	0.00164766	2.8624e-08	7.544e-20	4.38223e-06	0.0768719
Pa_1_10270	4.47747	6.57292	3.18854	9.59107	3.98349	6.43491	5.3303		0.0154484	3.71249e-05	1.26987e-08	8.00495e-07	0.00223836	0.191863
Pa_1_10280	35.169	193.349	138.059	133.058	208.916	203.611	181.666		0	1.6432e-30	0.381383	9.30135e-35	0.304686	7.90691e-06
Pa_1_10290	5.24675	2.09161	2.70593	5.68962	2.15159	2.49051	2.13279		9.38423e-06	0.302567	0.00128156	3.39619e-05	0.51773	0.490642
Pa_1_1030	11.5807	18.4531	20.6867	10.523	24.8442	15.9805	35.0468		1.3972e-06	0.18352	1.29565e-07	8.552e-13	4.18779e-08	1.73685e-26
Pa_1_10300	4.4843	4.44778	6.49519	6.6679	3.70037	7.49302	6.40838		0.974599	0.021122	0.844656	0.00306385	4.31744e-06	0.2394
Pa_1_10310	23.6315	29.0427	33.851	31.7884	22.9404	35.835	18.4249		0.0043072	0.0234612	0.469664	0.000182732	1.41264e-11	7.09789e-22
Pa_1_10320	1535.53	1205.17	796.67	625.054	1013.17	550.851	1079.36		1.89982e-127	9.17565e-262	7.58109e-41	6.07132e-182	0	0
Pa_1_10330	19.2288	13.0792	16.2541	16.4066	9.93605	17.1119	14.1703		3.99542e-05	0.0282562	0.911207	6.79638e-05	2.71125e-08	0.0343478
Pa_1_10340	518.653	1254.58	614.057	901.11	943.292	1109.54	697.82		0	0	1.1494e-109	0.0024504	3.34343e-48	0
Pa_1_10350	54.5548	79.993	79.2117	68.8875	93.8558	88.9892	114.671		3.80487e-17	0.807466	0.0131133	4.3487e-09	0.155937	7.81557e-13
Pa_1_10360	21.5904	43.6375	40.4261	82.3764	25.1635	56.0582	30.9652		3.89387e-26	0.189327	2.03952e-31	6.0064e-74	3.59514e-44	9.79396e-28
Pa_1_10370	17.6609	39.6143	28.4925	49.2558	29.3661	41.3573	36.3711		1.62545e-29	3.74492e-07	6.58934e-13	1.86243e-12	1.1716e-08	0.0230524
Pa_1_10380	36.9054	36.4023	57.6767	54.847	53.634	60.1648	43.4015		0.824935	1.60183e-16	0.436525	0.714634	0.0149296	3.36272e-11
Pa_1_10390	75.614	64.7019	45.9394	37.2617	72.5845	55.4074	71.014		0.000463286	1.54361e-11	0.0055037	8.19485e-24	1.89605e-09	3.32412e-08
Pa_1_1040	7.99704	3.87386	2.60392	1.97307	2.52758	3.51086	2.77147		5.41312e-06	0.0589414	0.443573	0.499952	0.106394	0.230363
Pa_1_10400	134.132	138.722	253.535	378.603	132.618	240.774	136.201		0.290757	7.0069e-106	4.95128e-51	2.376e-275	8.16726e-113	1.11783e-105
Pa_1_10410	85.9915	58.7366	49.3141	48.3365	75.4419	44.1685	67.9815		6.69394e-18	0.000622343	0.790501	3.10556e-13	9.44031e-30	3.63793e-19
Pa_1_10420	33.7625	200.274	69.0657	110.053	64.8858	82.1903	84.5568		0	8.50841e-210	1.50093e-20	8.67987e-27	1.27712e-08	0.471675
Pa_1_10430	14.1446	11.6448	13.2866	13.0615	9.56959	13.3282	9.26964		0.0623617	0.218712	0.924272	0.0209045	0.00165536	0.000571493
Pa_1_10440	88.6106	156.851	108.246	157.706	100.569	101.897	140.082		2.54007e-63	1.91072e-29	5.42826e-20	1.32204e-28	0.713915	1.69251e-22
Pa_1_10450	56.8895	51.5513	55.7392	75.5294	34.8762	58.0904	49.1197		0.051014	0.127972	1.95727e-07	4.57134e-35	3.62997e-22	0.000505578
Pa_1_10460	8.28936	23.6703	11.4838	13.6551	8.73505	11.2749	11.6909		1.17888e-26	4.63613e-15	0.184472	0.00103677	0.0230683	0.740711
Pa_1_10470	6.05063	2.80908	4.44546	3.73889	1.73851	2.59159	2.88496		3.56664e-05	0.0237158	0.510311	0.00520163	0.0979106	0.63856
Pa_1_10475	37.3247	37.1159	41.5825	35.4586	44.2626	37.3618	40.916		0.931397	0.0600797	0.0423356	0.00322707	0.00254828	0.11031
Pa_1_10480	5.40919	7.54931	6.22406	7.19735	7.9054	8.61777	6.40159		0.0224231	0.177079	0.398966	0.621997	0.477586	0.0210868
Pa_1_1050	12.6216	0.491167	0.83755	1.46304	0.210728	0.518317	0.566689		1.11135e-43	0.284631	0.176348	0.000569515	0.143525	0.902431
Pa_1_10510	21.8237	63.6284	53.3506	50.5709	57.9414	44.0326	55.8768		7.75605e-71	0.000343151	0.431121	0.0339398	5.03853e-08	2.46373e-06
Pa_1_10520	17.0282	26.4186	13.7206	28.3422	9.01224	16.3159	14.9948		4.41705e-08	2.44057e-14	3.31814e-12	2.25073e-25	4.77583e-09	0.339289
Pa_1_10530	0.705316	0.629084	0.723312	0.21923	0.571131	0.726385	0.889478		0.835285	0.78899	0.216403	0.385069	0.563142	0.649861
Pa_1_10540	1556.28	1718.12	1759.92	1503.63	1770.1	1748.2	1852.34		3.42089e-27	0.00873303	8.46183e-40	8.3395e-45	0.149249	3.94644e-12
Pa_1_10550	155.427	128.385	106.132	138.758	99.5596	106.615	122.353		9.94271e-10	4.73357e-08	3.82476e-10	3.60896e-15	0.0513861	3.59419e-05
Pa_1_10560	84.6379	67.8653	83.3357	116.994	60.2174	100.964	54.4742		2.3712e-07	2.2503e-06	7.6323e-13	1.44451e-41	4.16162e-38	8.41325e-52
Pa_1_10570	19.168	12.0299	10.9627	11.6684	12.7552	11.259	13.2941		1.2031e-06	0.39789	0.627859	0.537536	0.231744	0.104538
Pa_1_10575	0	0.104847	0.289325	0.21923	0.475942	0	0		0.287403	0.337179	0.990763	0.546051	0.00911651	NA
Pa_1_10580	23.8256	29.7521	20.2289	34.9505	12.7712	22.3347	18.8518		0.00195953	3.6565e-07	1.40471e-09	1.50932e-25	7.89372e-11	0.0290066
Pa_1_10590	66.002	81.5134	49.9297	81.8246	72.2511	64.8367	70.0084		1.06422e-06	1.81577e-25	2.95759e-17	0.0178712	0.0119051	0.0777189
Pa_1_1060	4.70902	3.25027	4.77386	1.31538	1.95645	3.26873	3.93912		0.0519501	0.0457304	6.42865e-05	0.35419	0.0204187	0.3329
Pa_1_10600	10.2256	5.17668	7.03835	9.26595	4.05652	4.7389	6.13054		9.99592e-07	0.0468784	0.089777	3.95895e-06	0.352499	0.0978897
Pa_1_10610	29.4631	36.8052	37.4321	47.8494	29.9354	37.635	37.9887		0.000563906	0.78234	0.000683498	2.00855e-10	0.000186581	0.880018
Pa_1_10620	36.6063	41.0547	36.1107	41.2904	39.1446	38.2814	35.2893		0.0539511	0.0346122	0.0763632	0.455808	0.697334	0.160062
Pa_1_10630	160.677	314.684	281.01	449.943	262.724	234.448	358.682		1.61243e-164	2.31946e-07	4.56638e-80	2.98559e-107	4.58879e-07	1.50884e-91
Pa_1_10640	59.3272	48.0906	55.5217	73.4385	47.6193	55.6543	50.6101		3.75327e-05	0.00608838	2.04662e-06	2.36431e-13	0.00164087	0.0493552
Pa_1_10670	2.44616	12.98	12.3336	13.931	10.2377	11.8591	15.8809		2.04631e-27	0.626845	0.335741	0.0181923	0.167242	0.0025064
Pa_1_10680	0.242025	0.645695	0.869167	0.975363	0.105364	0.464264	0.896377		0.0996105	0.522856	0.715144	0.00235055	0.0525795	0.165219
Pa_1_10690	14.5215	18.5433	13.0945	23.5713	7.94482	14.661	14.3973		0.00742306	0.000257491	1.12169e-07	7.31375e-20	1.18059e-08	0.834559
Pa_1_1070	66.5296	21.8966	26.1523	20.8761	13.4623	17.7764	17.1577		7.11508e-75	0.0217627	0.0255982	6.71328e-05	0.00199119	0.670103
Pa_1_10700	14.943	15.7768	10.3355	8.65587	12.575	8.95875	18.6035		0.560965	5.52958e-05	0.277152	0.0123471	0.00214629	2.58876e-13
Pa_1_10710	77.9321	85.8954	56.5827	68.7631	54.0758	59.6535	63.002		0.0176837	1.71011e-20	0.00109831	4.25297e-05	0.0376596	0.232336
Pa_1_10720	11.3803	8.34968	8.60905	10.2293	8.52677	5.90845	7.64157		0.00982828	0.818777	0.247327	0.209149	0.00671823	0.0639598
Pa_1_10730	0.783122	2.84215	1.17549	1.13792	1.70798	1.39983	1.74469		1.95782e-05	0.00150655	0.957967	0.384427	0.512998	0.464356
Pa_1_10740	5.14303	6.87649	8.05337	10.729	3.68774	7.89582	8.3973		0.0550005	0.256289	0.0585375	1.13752e-09	5.17477e-07	0.633061
Pa_1_10750	6.54666	5.70595	5.62722	5.19741	4.85281	4.92365	7.60696		0.368699	0.921189	0.745854	0.686638	0.91352	0.00276001
Pa_1_10760	0.295611	0.965723	1.44662	1.09615	0.623813	0.269155	0.889478		0.0203811	0.261354	0.608445	0.204474	0.168998	0.0283412
Pa_1_10770	49.36	55.3539	75.1928	55.4652	97.4406	67.0026	79.9569		0.0250596	7.52479e-11	4.3919e-07	3.32799e-24	5.69428e-21	2.09444e-05
Pa_1_10780	1.29308	0.629084	1.01264	0.21923	0.666319	0.726385	0.76241		0.0779867	0.283356	0.0673538	0.267142	0.806649	0.946466
Pa_1_10790	46.5508	75.6997	78.6161	62.6432	88.6204	56.3689	93.5738		3.38298e-24	0.38394	8.3172e-05	2.43706e-10	2.80115e-26	1.0928e-33
Pa_1_1080	0.0605063	0.0772639	0.257708	0.16256	0	0.0740453	0.0515172		0.818565	0.315404	0.911135	0.119941	0.345773	0.73358
Pa_1_10800	60.7414	90.9119	86.444	148.701	105.675	164.891	65.2		5.37237e-21	0.210287	3.81104e-35	6.15626e-17	2.88992e-47	4.43363e-161
Pa_1_10810	0	0.733931	0.289325	0.43846	0.666319	0.363193	1.39775		0.000352497	0.0981674	0.48019	0.675998	0.275781	0.00235224
Pa_1_10820	7.43189	19.6912	12.7395	20.4901	14.8923	19.655	17.478		3.12171e-20	3.93538e-06	4.06126e-05	0.0032551	0.00119761	0.149854
Pa_1_10830	6.34784	6.18599	8.10109	5.48075	7.4247	7.26385	8.89478		0.871935	0.0592417	0.0428843	0.118712	0.880739	0.109883
Pa_1_10840	410.786	917.094	710.456	995.686	387.152	971.119	713.107		0	8.59434e-83	6.38957e-96	0	0	5.39558e-141
Pa_1_10850	15.7783	9.48136	5.31463	12.6797	7.40782	8.81139	7.28795		1.93357e-06	3.97275e-05	5.7166e-08	0.000192321	0.162399	0.124946
Pa_1_10860	143.436	104.035	110.697	186.797	80.6241	182.383	62.4901		1.53961e-21	0.0862778	4.28909e-41	2.77355e-96	8.1099e-144	3.4466e-221
Pa_1_10870	54.6084	44.0359	92.906	58.4778	81.534	65.933	123.589		5.23374e-05	5.31431e-56	2.75401e-16	5.22532e-09	3.73119e-07	1.43787e-62
Pa_1_10880	192.041	22.9009	33.7391	26.0735	26.3349	19.9356	34.645		0	6.68351e-08	0.00389335	0.942822	0.000203526	2.35134e-15
Pa_1_10890	14.4624	17.1122	15.5275	10.2471	15.5786	13.223	16.2682		0.070708	0.293096	0.00264943	0.00193272	0.0843988	0.0263402
Pa_1_1090	24.5962	13.4095	8.45604	5.58664	11.8441	8.2394	12.1024		4.81488e-12	5.97501e-05	0.028863	1.00419e-05	0.0015362	0.000694612
Pa_1_10900	35.3263	225.339	192.16	132.415	196.279	158.957	249.39		0	8.94903e-10	2.47447e-22	4.15535e-26	4.55729e-15	4.89139e-71
Pa_1_10920	21.8682	45.4982	28.9811	21.152	31.2847	25.4975	43.1792		5.62589e-29	4.11656e-13	0.00129549	3.05538e-05	0.00242741	2.07007e-17
Pa_1_10930	164.14	92.8325	92.5317	151.903	51.2615	85.6093	89.602		1.51552e-64	0.940499	8.42209e-31	6.34744e-118	3.68983e-32	0.233417
Pa_1_10940	67.5526	32.2297	31.0624	43.6109	38.8567	35.0471	41.0348		1.27033e-41	0.582276	1.13325e-05	0.105214	0.0791679	0.00646787
Pa_1_10950	20.3301	19.316	13.9162	26.3348	9.36723	15.1793	13.2124		0.543227	0.000411949	1.78417e-09	1.94191e-20	2.41104e-06	0.136501
Pa_1_10960	4.41173	4.95007	3.0573	4.41148	3.21064	6.88178	4.39253		0.4947	0.0113091	0.120019	0.15586	2.68532e-06	0.00270448
Pa_1_10970	2.71755	4.00081	2.13832	2.56664	3.48964	2.01811	4.42681		0.0567228	0.00430566	0.500876	0.3029	0.0144515	0.000179697
Pa_1_10980	300.005	312.116	556.569	404.422	275.017	368.023	341.066		0.0615514	4.87266e-214	4.4811e-47	5.17929e-54	1.08906e-48	5.33784e-05
Pa_1_10990	13.6051	43.8377	66.023	51.5997	102.836	46.8552	69.0121		5.13259e-56	1.93854e-15	9.91223e-05	7.26207e-35	5.83952e-74	2.63247e-16
Pa_1_110	2.94227	4.40359	3.29562	2.41153	5.72148	6.24832	7.29441		0.0379814	0.130614	0.319394	0.000754216	0.534286	0.265091
Pa_1_1100	1.53164	1.04847	1.27034	1.25871	2.1145	0.511283	1.75492		0.2707	0.605953	0.920682	0.209086	9.48194e-05	0.00120543
Pa_1_11010	0	0.629084	0.433987	0.43846	0.761507	0.484257	0.889478		0.0010774	0.471983	0.832685	0.515449	0.364622	0.196216
Pa_1_11020	21.2926	62.0809	51.7453	42.6485	61.4079	63.0767	74.1085		3.62004e-69	0.000256063	0.006242	3.69418e-08	0.546444	0.000177191
Pa_1_11030	90.227	54.5924	42.585	55.7239	47.8204	44.9514	51.493		1.62798e-29	4.55177e-06	6.60517e-05	0.0166246	0.237077	0.00823566
Pa_1_11040	47.7367	27.7294	20.8156	14.25	26.6408	19.2492	28.3912		1.74736e-18	0.00017735	0.00130159	8.43821e-09	1.63358e-05	1.42282e-07
Pa_1_11050	122.043	219.004	180.409	280.05	153.19	241.986	192.145		3.0984e-91	3.95988e-13	6.80654e-45	3.25346e-82	7.62452e-72	7.75068e-22
Pa_1_11060	293.723	590.837	284.151	434.97	295.403	323.839	312.919		0	0	6.77423e-65	6.89321e-58	5.85551e-06	0.0813093
Pa_1_11070	1.00785	1.93145	1.78457	2.07151	2.59044	2.7245	2.41775		0.0374944	0.763766	0.597369	0.538141	0.798966	0.573353
Pa_1_11080	48.7904	23.3166	43.2162	50.5816	18.3478	48.0747	20.6032		2.05221e-30	3.95605e-20	0.0222331	1.34142e-36	1.73338e-50	4.60932e-42
Pa_1_11090	21.7528	148.775	77.4221	196.342	65.1038	132.436	92.1361		0	7.10472e-73	1.18834e-111	1.29823e-155	6.51206e-84	2.50379e-27
Pa_1_1110	0.947341	1.62239	1.35058	1.31538	2.1145	2.08512	2.3422		0.104243	0.545299	0.955754	0.24754	0.977283	0.648995
Pa_1_11100	144.31	421.917	272.772	221.06	381.782	293.294	324.484		0	6.45533e-102	8.0818e-12	1.32956e-85	1.90973e-41	5.51851e-07
Pa_1_11110	54.9483	76.5789	52.6905	71.5713	71.901	64.8463	59.5741		4.97486e-13	2.16254e-15	3.33152e-07	0.939228	0.016631	0.0576039
Pa_1_11120	6.46202	9.48624	7.97701	12.4022	10.1253	11.9935	11.268		0.00361158	0.172259	0.0026424	0.127725	0.111165	0.540611
Pa_1_11140	76.3764	80.1254	86.5567	63.9019	111.962	91.1214	106.384		0.251128	0.0629838	6.36242e-08	2.24451e-27	7.16714e-09	1.51693e-05
Pa_1_11150	4.47055	17.7596	7.56957	7.85957	6.28115	7.04726	10.4682		2.55335e-29	8.87999e-15	0.790481	0.178851	0.397465	0.00123321
Pa_1_11160	15.8526	24.4706	15.5913	29.3176	12.676	21.4191	15.4517		1.85401e-07	1.12608e-07	3.1545e-10	1.52116e-16	1.68745e-09	7.51979e-05
Pa_1_11170	8.4102	21.72	17.9551	14.1366	27.4771	13.035	26.4852		2.37712e-21	0.0239632	0.051807	7.87876e-10	2.1985e-19	1.55456e-17
Pa_1_11180	0	0.524236	0	0	0.380754	0.242128	0.381205		0.00329307	0.0043207	NA	0.198543	0.555867	0.554772
Pa_1_1120	2.96303	1.25817	2.0897	1.97307	4.07095	2.69044	1.57634		0.00175313	0.0948065	0.942368	0.0146794	0.038409	0.0283347
Pa_1_11200	6.9356	7.23446	9.46748	4.60383	6.33512	7.09577	11.285		0.75379	0.0417031	0.000194356	0.13352	0.400597	0.000108601
Pa_1_11210	22.1539	47.7435	30.7633	45.9554	24.6504	35.5547	36.371		1.41241e-32	4.30507e-13	1.47523e-07	1.06702e-15	1.84034e-08	0.709322
Pa_1_11220	20.3664	32.6715	31.7443	54.8395	32.148	35.2585	30.9824		8.1995e-11	0.665905	3.6178e-14	2.0663e-14	0.131599	0.0346862
Pa_1_11230	47.7972	47.2255	32.566	43.2868	39.2176	53.0532	51.9229		0.827549	5.36893e-10	0.000194693	0.159909	8.21996e-09	0.657803
Pa_1_11240	27.2826	23.69	26.3455	21.5338	29.148	25.0003	30.1461		0.0564511	0.161653	0.0438143	0.00144979	0.0261974	0.00591404
Pa_1_1125	5.25021	1.6832	1.91581	1.95073	2.58503	1.59494	2.12589		2.18064e-07	0.660586	0.882028	0.431447	0.0605839	0.291819
Pa_1_11250	31.28	52.0646	33.1885	48.0343	31.5895	39.1807	39.1184		1.89726e-18	1.05921e-14	6.23111e-07	8.63696e-09	0.000319303	0.969241
Pa_1_11260	32.6127	23.0571	20.4272	24.7762	17.2589	22.9344	16.5985		1.13177e-06	0.133324	0.0500012	0.000286231	0.000343454	4.95643e-05
Pa_1_11270	71.1595	72.771	60.8915	51.986	75.3873	55.7103	86.8159		0.605238	0.000106684	0.0142398	5.17024e-10	1.03902e-11	3.45128e-25
Pa_1_11280	23.9237	39.2626	42.8529	42.6291	46.6627	40.9267	39.374		1.08522e-13	0.139499	0.965307	0.206807	0.0155092	0.486634
Pa_1_11290	10.5886	4.17225	3.23716	2.76353	2.52874	3.4531	2.988		1.71196e-10	0.19453	0.625186	0.686782	0.127683	0.450786
Pa_1_1130	2.05721	0.0772639	0.064427	1.30048	0.26341	0.296181	0.412137		5.2824e-08	0.864788	0.000178498	0.0036832	0.813957	0.650479
Pa_1_11300	211.979	136.222	217.276	263.688	132.063	227.842	158.913		6.08139e-54	3.42216e-59	2.51239e-10	9.55799e-98	8.24915e-92	3.13033e-45
Pa_1_11310	0.181519	0	0.418179	0.381791	0.105364	0.0740453	0.154552		0.197785	0.0212664	0.926279	0.137962	0.896193	0.639026
Pa_1_11320	8.85104	13.6635	13.8924	15.4073	15.9096	25.0236	8.4862		9.6432e-05	0.876589	0.383835	0.818404	1.04035e-08	2.4683e-32
Pa_1_11325	60.8676	24.2276	34.3032	52.1401	15.2934	30.3975	23.3681		1.91557e-52	7.60226e-07	6.03225e-09	6.88336e-50	1.50289e-19	0.000115412
Pa_1_11330	18.757	13.753	11.2103	16.7437	12.5383	9.32971	11.8489		0.000867657	0.0553779	0.0014207	0.0149159	0.00680626	0.0307297
Pa_1_11340	162.399	580.252	957.609	1220.18	634.207	964.581	902.45		0	1.84881e-287	1.12777e-63	0	2.03017e-240	8.00194e-09
Pa_1_11350	8.01966	17.1028	11.7245	17.995	11.1315	12.4056	9.62681		2.02871e-12	0.000155404	0.000452212	6.13912e-05	0.292609	0.0170344
Pa_1_11360	17.9099	11.9759	10.3083	10.8916	18.4812	13.9205	11.2033		3.76919e-05	0.183548	0.678121	3.18094e-05	0.00154488	0.0289503
Pa_1_11380	3.6113	2.32874	1.84899	1.69717	2.04984	1.02257	2.5723		0.0484636	0.372126	0.895014	0.668057	0.0233057	0.00133461
Pa_1_11390	16.7167	14.8277	8.10109	6.5769	14.3836	12.0124	15.863		0.203813	9.21041e-08	0.264653	4.70669e-07	0.0696022	0.00385066
Pa_1_1140	21.6509	12.6713	13.3364	18.6945	11.1159	12.1164	14.1638		5.51818e-09	0.62638	0.00400419	1.18365e-05	0.404928	0.115344
Pa_1_11400	8.49155	3.89627	3.36482	2.93354	2.90949	2.7867	3.38979		6.69425e-07	0.454367	0.669168	0.904396	0.856582	0.349242
Pa_1_11410	117.52	183.173	88.2002	121.732	107.519	96.2189	108.511		6.35232e-48	2.81539e-107	3.11678e-12	0.00395466	0.00167859	0.000640625
Pa_1_11420	35.978	60.0775	58.7329	52.6152	66.0608	71.8651	72.7861		2.73069e-21	0.635621	0.0915741	0.000217554	0.0483051	0.76088
Pa_1_11430	12.8273	26.7333	12.5146	20.4826	9.98924	14.4388	16.0218		1.00424e-17	4.53657e-18	2.26607e-05	1.29568e-09	0.00030863	0.259251
Pa_1_11440	36.1826	31.4786	25.1525	26.976	24.2226	23.4776	29.2302		0.0299002	0.00154289	0.437259	0.227481	0.673603	0.0016685
Pa_1_11450	35.3115	49.3991	37.5415	37.6648	33.965	29.6029	45.864		4.49985e-09	1.67268e-06	0.95265	0.175265	0.030243	1.02762e-13
Pa_1_11460	9.14151	13.073	13.7659	8.99297	15.7516	10.9991	16.2512		0.00135842	0.621953	0.00386686	5.79763e-05	0.000289659	6.62365e-05
Pa_1_11470	0.665569	1.10928	1.09526	2.65764	1.30688	1.18472	0.927309		0.198759	0.956019	0.0101121	0.0252253	0.788531	0.459252
Pa_1_11480	59.7197	12.2077	13.2075	17.7191	9.36723	10.6625	12.055		7.95793e-107	0.458555	0.0136781	3.38595e-07	0.246138	0.251224
Pa_1_11490	12.0579	15.6891	15.1687	13.4537	13.9304	13.4696	17.0929		0.00825116	0.720459	0.363104	0.81499	0.735096	0.00945281
Pa_1_115	12.1842	9.96689	9.5498	11.931	7.04265	9.23456	10.9009		0.0748032	0.719784	0.115349	0.000371766	0.0294858	0.143863
Pa_1_1150	1.41063	0.314542	0.433987	0.43846	0.380754	0.363193	0.76241		0.00165792	0.648699	0.832685	0.674502	0.989105	0.161686
Pa_1_11500	23.2428	42.9164	31.6298	29.2457	53.9208	30.5467	56.0308		8.91671e-21	7.91199e-07	0.381463	6.67167e-16	6.9257e-24	1.06e-27
Pa_1_11510	56.4927	103.975	73.9395	72.0626	75.3892	82.7679	106.435		1.53727e-47	1.69306e-17	0.663722	0.422587	0.0191327	7.39839e-12
Pa_1_11520	19.4933	3.96789	4.61935	5.15271	3.28187	3.85628	4.42692		4.53966e-36	0.411936	0.571339	0.0380614	0.382904	0.443943
Pa_1_11530	4.10405	9.43168	9.32491	12.5172	8.5363	12.9039	9.83288		1.77518e-08	0.923042	0.0369257	0.00623993	0.000153599	0.00944239
Pa_1_11540	39.9755	68.4857	64.2772	61.8533	66.4914	60.0097	70.1369		4.97035e-26	0.169448	0.532188	0.219803	0.0225117	0.00041683
Pa_1_11550	26.2009	26.6833	18.5162	27.0864	15.5742	21.8611	18.0137		0.797286	4.52438e-06	0.000116589	2.65379e-08	3.89452e-05	0.0142717
Pa_1_11560	2.42025	3.78593	2.44822	2.43841	4.44745	3.55417	1.93017		0.0349025	0.042891	0.942118	0.0281009	0.219417	0.00477139
Pa_1_11570	2.74177	10.0551	5.9589	10.8006	5.12755	6.80403	6.46357		4.85291e-16	0.000105133	0.000264262	4.94574e-06	0.0513759	0.696757
Pa_1_11580	4.65206	2.60488	3.13992	4.55169	1.33921	1.87113	2.16027		0.00413886	0.411962	0.111159	9.52971e-06	0.22826	0.590419
Pa_1_11590	19.7457	31.1532	20.7529	32.8745	18.7184	21.9341	27.0084		7.90818e-10	4.88443e-08	4.72444e-07	5.0374e-10	0.0440774	0.00403188
Pa_1_1160	4.7021	7.33931	4.33987	3.28845	4.56904	4.47938	6.86169		0.00345136	0.000870212	0.298021	0.198393	0.92193	0.00525862
Pa_1_11600	31.7658	63.2295	31.7625	44.379	34.3505	39.244	36.1616		7.55449e-36	9.22098e-35	1.25016e-05	0.000461885	0.0231541	0.152928
Pa_1_11610	0	0.463583	0.193281	0.16256	0.496294	0.242128	0.357171		0.00630696	0.215357	0.876913	0.380684	0.291144	0.628205
Pa_1_11620	62.852	358.455	177.606	288.015	254.698	258.276	273.219		0	8.71259e-195	2.1813e-54	1.25278e-05	0.538664	0.0101567
Pa_1_11630	60.9091	15.8667	16.9917	26.1722	15.2149	16.9764	21.2457		9.5278e-89	0.462311	2.13186e-05	7.84979e-08	0.214887	0.00624959
Pa_1_11640	13.9353	18.8123	13.0268	12.0622	13.4958	13.4144	14.249		0.00108433	0.000105999	0.597	0.416373	0.959789	0.534412
Pa_1_1165	12.5143	14.7515	16.4193	13.9533	23.4335	14.4836	14.7439		0.100883	0.264116	0.198558	3.93968e-06	8.92007e-09	0.857528
Pa_1_11650	1.20667	0.568431	0.788932	0.650242	0.737549	1.07662	1.13338		0.078507	0.506922	0.863271	0.972478	0.303467	0.913001
Pa_1_11660	14.7532	8.89084	8.58459	12.8423	13.0245	11.6451	6.53923		4.66612e-06	0.780086	0.00492142	0.943773	0.274795	1.17919e-06
Pa_1_11680	14.8811	22.3569	12.2885	16.5812	14.2888	14.4388	13.6005		2.56359e-06	8.28898e-11	0.0150867	0.194107	0.906015	0.518488
Pa_1_11690	42.6569	5.17668	6.12056	8.45314	3.74043	5.18317	4.12137		5.36675e-104	0.296639	0.0600225	1.27915e-05	0.052288	0.158132
Pa_1_1170	4.23544	0.231792	1.22411	0.325121	0.684867	0.666408	0.669723		1.69144e-14	0.00213607	0.0593337	0.420331	0.988368	0.967887
Pa_1_11700	19.1508	41.6801	41.8948	29.5514	37.0211	38.9271	42.9974		3.01097e-29	0.936057	2.02381e-05	0.00630388	0.379715	0.0738707
Pa_1_11710	60.97	59.1781	55.4713	48.3857	55.7259	39.5821	67.4321		0.536974	0.189757	0.0426762	0.0317524	6.09433e-11	8.37545e-27
Pa_1_11720	638.578	568.535	513.074	732.3	404.795	443.173	534.429		1.54149e-14	2.67235e-10	3.75985e-78	2.60512e-205	1.73857e-07	3.8355e-31
Pa_1_11740	14.1132	18.9664	26.7151	37.806	26.821	38.6535	26.8149		0.00121419	1.7507e-05	2.79598e-05	1.93509e-05	4.58844e-09	3.86104e-09
Pa_1_1175	32.0715	50.4905	32.7077	36.2076	38.663	31.2949	40.7832		6.65254e-15	1.65519e-13	0.201458	0.401713	0.000492735	9.01765e-06
Pa_1_11750	345.527	1854.36	1305.06	2104.95	1242.89	1717.67	1098.49		0	1.84993e-297	0	0	2.79985e-266	0
Pa_1_11760	16.5113	23.8525	17.7818	23.1403	22.2761	19.5209	19.7517		9.34772e-06	0.000392208	0.0111751	0.676641	0.0920694	0.893328
Pa_1_11770	47.0599	31.3787	38.7188	38.1807	39.4724	45.0488	38.2521		1.6626e-11	0.00101147	0.872096	0.672961	0.0155456	0.00281377
Pa_1_11780	36.5076	45.0212	43.8097	37.6826	37.6433	34.6936	48.8648		0.000311107	0.628819	0.0471293	0.972372	0.17015	7.27782e-10
Pa_1_11790	127.163	185.227	227.395	138.327	289.085	205.709	228.805		1.90116e-36	7.29124e-15	2.46834e-42	2.26012e-105	7.82193e-50	9.8791e-06
Pa_1_1180	18.9934	0.182111	2.65254	1.53461	2.16718	1.4798	1.02		5.74238e-75	6.76194e-09	0.137768	0.389383	0.166819	0.233507
Pa_1_11800	2.60177	5.87206	5.47629	9.26595	3.21361	5.40531	6.23358		1.27504e-05	0.654955	0.00235973	1.83416e-08	0.00262557	0.344634
Pa_1_11810	24.6796	44.791	23.2581	37.3889	26.9122	28.7766	26.4798		1.24746e-20	3.03112e-23	3.35736e-08	4.79671e-05	0.319484	0.212786
Pa_1_11820	212.075	168.744	172.293	218.481	146.902	153.59	162.743		2.84952e-17	0.462436	2.54274e-12	2.52368e-31	0.127244	0.0414056
Pa_1_11830	106.157	450.159	299.05	242.023	538.163	229.659	412.872		0	5.50089e-97	5.86329e-13	1.68042e-220	0	1.65166e-182
Pa_1_11840	0.352658	0.943625	0.867974	0.876921	0.856696	0.84745	0.381205		0.0446866	0.817303	0.87001	0.831779	0.987595	0.0849291
Pa_1_11850	260.179	248.579	193.606	273.149	147.159	245.824	139.395		0.0496799	7.69447e-23	1.39293e-28	9.56055e-84	4.36357e-89	4.55946e-107
Pa_1_11860	25.9535	30.0858	33.998	34.3401	55.7002	35.567	42.6435		0.0343467	0.0679563	0.878893	1.74487e-11	7.33687e-17	0.00146434
Pa_1_11865	1839.66	1384.08	1093.7	788.07	1499.45	954.845	1213.56		8.54807e-205	1.88901e-107	4.56266e-95	0	0	1.41723e-108
Pa_1_11870	3.98304	5.13249	3.09249	5.04682	3.58418	5.01398	1.97824		0.143422	0.00709614	0.0329343	0.107671	0.0499706	2.33768e-06
Pa_1_11880	64.5429	39.6749	40.3289	58.0907	26.4177	46.2842	29.2514		1.75123e-20	0.781166	6.24538e-08	3.1416e-28	6.27157e-21	2.43297e-15
Pa_1_11890	16.3728	11.9474	16.0888	18.927	13.7603	19.853	14.4414		0.00162055	0.00343256	0.142949	0.00457804	2.52326e-05	0.000199445
Pa_1_1190	5.44557	3.8632	7.53795	5.36449	2.21265	5.10913	3.14255		0.0508636	4.43788e-05	0.0855122	0.000184588	1.3103e-05	0.00550703
Pa_1_11900	11.9904	36.4869	23.146	21.0461	24.5586	21.3073	23.7618		9.73072e-44	5.89355e-11	0.368611	0.124958	0.0585567	0.147246
Pa_1_11910	5.24151	6.2855	5.17861	5.50763	6.14113	5.99434	8.81244		0.236482	0.21606	0.720551	0.620851	0.880844	0.00380966
Pa_1_11920	70.2771	41.1916	47.9548	54.6038	32.6157	39.6913	46.3408		9.13452e-26	0.00717221	0.0484901	1.4141e-13	0.000902826	0.00443382
Pa_1_11930	29.4666	35.0281	22.2917	31.8618	20.1772	16.9564	26.3253		0.00814182	1.99057e-10	8.16757e-05	3.82859e-07	0.0367198	1.58308e-08
Pa_1_1194	0.48405	0.231792	0.386562	0.487681	0.26341	0.0740453	0.257586		0.302897	0.511918	0.616109	0.312612	0.277866	0.291326
Pa_1_11940	15.6037	3.01329	3.3502	3.25121	1.77084	3.67524	1.54552		2.95669e-30	0.625817	0.96823	0.0307669	0.000932091	0.000131473
Pa_1_11950	6.64345	8.80717	6.94379	6.79613	5.71131	6.17428	9.02185		0.0345705	0.0757892	0.950179	0.314443	0.582212	0.00388965
Pa_1_11960	68.2042	48.8579	49.8569	82.9997	33.619	53.0342	41.2581		1.02205e-11	0.703281	2.12331e-18	3.3182e-49	5.66124e-17	1.09824e-06
Pa_1_1197	2.29924	2.21856	1.49763	1.95073	2.43535	2.24135	1.97824		0.901457	0.157544	0.41064	0.556451	0.742592	0.590731
Pa_1_11970	8.49333	8.17336	5.86285	8.12802	4.02599	6.7111	5.94851		0.772683	0.0199542	0.062111	0.000155895	0.000965798	0.382459
Pa_1_11980	10.2826	9.99463	7.47353	11.5418	5.9429	9.92207	11.0727		0.81417	0.0229499	0.00425765	1.89326e-05	5.79115e-05	0.325198
Pa_1_11990	23.3485	4.77375	4.00909	7.04677	3.16273	5.49231	3.26272		9.2515e-43	0.329202	0.00466786	8.29322e-05	0.00140328	0.00224007
Pa_1_120	35.1126	20.414	20.9838	36.8028	16.2878	24.9792	21.3417		5.88673e-14	0.740336	1.988e-10	1.70991e-19	5.69254e-08	0.0316245
Pa_1_1200	0.836708	0.960236	0.531224	0.926142	1.14046	0.975548	0.793342		0.707469	0.185425	0.264221	0.773239	0.686382	0.560107
Pa_1_12000	43.9165	52.0384	70.1696	53.5281	52.3715	64.6727	65.9934		0.00151834	7.70596e-10	1.17833e-05	0.709709	5.58868e-06	0.646588
Pa_1_12010	20.0276	21.6228	28.9581	45.6795	21.7188	30.3045	26.8095		0.343804	0.000108392	4.09375e-09	1.31022e-20	1.91784e-06	0.0628507
Pa_1_12020	3.20337	1.26381	1.61067	2.65764	0.780055	1.27876	0.669723		0.000517885	0.459432	0.106929	0.000634091	0.158235	0.0744999
Pa_1_12025	28.1959	30.9993	28.4281	37.1771	25.9723	29.557	30.6252		0.16379	0.210719	0.00111732	1.11433e-05	0.0553073	0.591096
Pa_1_12030	11.8298	8.58711	10.509	16.1382	10.0498	11.7229	10.0181		0.0065733	0.100535	0.000866933	0.000173498	0.150665	0.140292
Pa_1_12040	42.65	14.9008	15.0565	22.5049	10.7082	13.8324	10.2656		5.20587e-45	0.916581	0.000218518	6.03848e-11	0.0116512	0.00340856
Pa_1_12050	13.849	13.19	8.82649	12.8423	12.2749	7.89582	12.5187		0.634557	0.000443538	0.00839081	0.700915	0.000118626	5.10274e-05
Pa_1_12060	4.88886	3.70836	4.92091	5.88197	4.20323	2.92664	4.07998		0.13103	0.12578	0.35298	0.0889002	0.0623065	0.0885035
Pa_1_12070	0.598143	0.524236	1.19011	0.982811	0.591482	0.787472	0.103034		0.828371	0.0638917	0.78326	0.262031	0.485831	0.00210238
Pa_1_12080	101.032	130.73	154.897	205.873	165.205	150.781	147.775		8.6765e-14	7.48068e-08	7.5642e-16	8.36312e-11	0.0012457	0.479822
Pa_1_12090	21.6543	15.9164	14.3186	27.3176	11.8229	13.9205	16.0699		0.000379539	0.274478	5.85863e-10	1.68565e-15	0.0984307	0.121574
Pa_1_1210	69.6817	88.9737	121.329	143.826	177.249	118.668	102.319		4.55405e-09	5.62578e-17	3.36179e-05	1.9163e-08	1.81334e-41	1.06801e-05
Pa_1_12100	16.9988	28.7698	46.2586	60.3099	33.9512	49.8055	40.8497		2.07604e-11	3.13063e-14	4.20196e-05	1.19827e-17	3.9956e-12	0.000158158
Pa_1_12110	48.8016	137.471	130.068	77.169	163.489	122.524	148.069		9.38596e-144	0.0864761	6.01722e-27	4.493e-62	8.91393e-22	6.16558e-10
Pa_1_12120	147.65	139.59	114.477	89.601	116.488	84.2677	119.094		0.0708344	2.74787e-09	3.29821e-07	1.86188e-08	2.2368e-19	2.46584e-22
Pa_1_12130	95.8693	239.482	166.427	116.46	220.803	159.483	209.209		2.16472e-206	8.37626e-43	3.10373e-18	8.96599e-65	1.39854e-35	6.16106e-25
Pa_1_12140	3.99342	1.13686	0.982213	1.13792	0.474139	0.740453	0.772758		1.37697e-06	0.67951	0.65942	0.0717308	0.321611	0.957059
Pa_1_1215	0.117553	0	0	0	0.0526821	0	0		0.364362	NA	NA	0.859615	0.682588	NA
Pa_1_12150	27.6668	29.1334	23.9209	25.1208	22.7977	20.13	27.4651		0.455986	0.00706508	0.593605	0.291865	0.107971	2.45874e-05
Pa_1_12160	29.1118	13.3764	23.2942	22.6419	19.1838	15.2482	20.0356		2.8917e-20	7.66428e-10	0.800526	0.0928208	0.00819248	0.0013875
Pa_1_12170	2.60177	6.6447	2.46403	2.49508	3.10824	4.41569	2.47282		2.10152e-07	1.01162e-07	0.899565	0.493367	0.0551983	0.00262293
Pa_1_12180	0	0.104847	0	0	0.285565	0.242128	0		0.287403	0.31203	NA	0.329725	0.882397	0.0445297
Pa_1_1220	1.37088	1.74933	0.756122	1.25126	1.19314	0.733419	0.717791		0.404549	0.0170647	0.243064	0.801504	0.211805	0.92061
Pa_1_12200	13.7349	2.10807	3.01107	4.77092	1.82532	1.42685	3.35885		8.88829e-31	0.140649	0.0491851	0.00016353	0.403362	0.000506671
Pa_1_12210	65.4026	81.1411	64.3222	57.3564	101.968	57.577	101.981		6.52694e-07	1.41233e-07	0.0654432	4.13825e-26	4.06392e-44	1.48912e-44
Pa_1_12220	1.73392	1.7824	2.00946	0.65769	1.63855	2.2532	1.75492		0.903536	0.677717	0.0242772	0.0809801	0.206504	0.308283
Pa_1_12230	2.23873	2.85876	2.64151	2.43841	1.93906	1.40686	2.73041		0.289074	0.720748	0.857264	0.406017	0.266468	0.01103
Pa_1_12250	172.967	110.024	86.6543	93.2038	81.6081	84.8559	81.3696		4.34141e-46	3.63025e-10	0.144439	0.00711039	0.319232	0.275299
Pa_1_12260	18.9018	7.10767	11.9971	6.92145	13.8819	10.3878	13.0091		7.26607e-19	2.76213e-05	0.00076528	6.52979e-06	0.0052089	0.032082
Pa_1_12270	13.301	3.63689	4.50989	10.1354	3.40398	5.35125	3.96337		1.07127e-19	0.257068	4.53148e-06	1.75285e-09	0.00808802	0.0656921
Pa_1_12280	2.7124	0.960236	1.40039	0.325121	0.591482	0.713427	0.875792		0.000543846	0.299459	0.0294421	0.570632	0.643724	0.649659
Pa_1_12290	72.6767	59.2611	71.0107	79.0685	64.1961	69.3453	84.8933		8.88295e-06	0.000109151	0.0490311	0.000128038	0.0768671	6.57042e-07
Pa_1_1230	12.8878	6.33564	7.73123	12.5172	6.1638	9.40375	8.19123		1.26219e-08	0.165313	0.00111261	2.54633e-06	0.000975124	0.241758
Pa_1_12300	9.42168	14.0509	13.6901	17.5073	10.0336	11.497	12.1786		0.000243917	0.795367	0.0377693	6.5993e-06	0.206558	0.587051
Pa_1_12310	9.69999	7.097	4.18537	7.5568	5.71066	4.14543	5.43323		0.0163385	0.00102077	0.0023054	0.105069	0.0510292	0.103008
Pa_1_12320	627.917	676.598	598.615	662.532	456.084	493.149	591.182		2.88131e-07	2.44902e-16	8.42418e-08	7.257e-82	1.82642e-06	2.27082e-32
Pa_1_12330	12.4867	30.9549	21.43	24.6256	25.0163	28.8284	30.9238		7.35324e-28	6.77426e-07	0.15298	0.886222	0.0383394	0.284877
Pa_1_12340	28.4812	12.2738	15.7032	19.0196	10.6436	13.5292	14.9331		2.62879e-22	0.0151601	0.0872257	1.11888e-06	0.0189186	0.301249
Pa_1_12350	38.4612	35.1385	39.5558	63.6253	28.9686	59.5384	31.4976		0.141168	0.0547292	5.99838e-13	1.11187e-30	1.31871e-39	6.93733e-33
Pa_1_12360	15.2943	26.1704	10.2439	15.394	13.4764	13.3011	19.0098		7.68438e-11	3.51992e-24	0.00190926	0.259085	0.89895	6.89893e-05
Pa_1_12370	99.9086	111.554	98.8482	71.0085	82.2066	63.7153	114.583		0.00219167	0.000957685	3.79927e-10	0.00656207	1.36772e-09	5.09369e-52
Pa_1_12380	33.7981	116.954	70.1454	48.3932	108.863	73.607	89.7137		5.02439e-159	1.46958e-38	5.12696e-09	5.33615e-47	5.01405e-25	5.22123e-07
Pa_1_12390	142.363	135.717	167.344	114.155	236.995	176.331	220.704		0.130148	9.91165e-12	1.55253e-20	1.66237e-85	3.30495e-32	7.26733e-19
Pa_1_1240	45.8447	22.4948	17.151	22.5467	18.3268	17.7627	12.1546		3.96203e-27	0.00138843	0.00945516	0.0395971	0.713738	3.52882e-05
Pa_1_12400	25.3279	37.6054	41.4265	51.7509	34.0871	41.9567	36.8554		2.87779e-09	0.105972	0.00129814	2.66726e-09	0.000321014	0.0209541
Pa_1_12410	0.356118	0.728445	0.064427	0	0.295741	0.928529	0.333137		0.168944	0.00360393	0.974457	0.312226	0.0192209	0.0292978
Pa_1_12420	13.3719	23.3116	24.1261	34.4136	17.7964	20.1603	31.343		2.51885e-10	0.656661	4.67866e-05	2.94134e-13	0.125768	6.12174e-10
Pa_1_12430	4.11434	2.41149	2.89325	3.28845	2.95084	2.66341	4.57446		0.0120991	0.444857	0.582605	0.615432	0.650167	0.00520308
Pa_1_12440	434.015	639.347	864.248	625.646	865.651	1015.49	875.685		6.09337e-128	5.24296e-105	1.16718e-73	5.23772e-78	3.53367e-43	8.05963e-38
Pa_1_12450	17.2771	19.3154	13.813	26.0693	14.5619	25.6578	18.2264		0.196479	0.000308212	2.42356e-09	1.12964e-08	1.75976e-12	6.24173e-06
Pa_1_12460	31.1607	21.2476	22.2273	31.5367	19.9036	17.919	19.422		1.93509e-07	0.576877	0.000120493	3.66707e-07	0.202582	0.33369
Pa_1_12470	84.7589	53.1079	52.0084	92.2284	22.1061	45.1406	40.7707		1.00544e-24	0.690769	1.51189e-24	7.70577e-108	5.19489e-30	0.0580534
Pa_1_12480	270.71	133.593	130.804	160.138	129.758	131.958	129.953		1.21392e-149	0.518362	2.50269e-07	3.66375e-08	0.586229	0.618186
Pa_1_12490	12.383	5.29799	5.65257	5.68962	2.65626	5.55932	3.70234		1.24795e-10	0.694334	0.929982	0.000667002	3.973e-05	0.0135154
Pa_1_1250	284.193	211.896	147.69	188.967	200.703	218.396	172.029		4.47923e-35	2.24835e-37	1.52799e-11	0.0691974	0.000610001	4.42755e-21
Pa_1_12500	43.7701	31.6768	30.1548	30.2644	26.9938	28.2801	35.992		1.2172e-07	0.465504	0.946957	0.176213	0.487237	0.000133099
Pa_1_12507	0.121013	0.154528	0.257708	0.16256	0	0.222136	0.154552		0.774318	0.614306	0.911135	0.119941	0.0597794	0.619668
Pa_1_12510	32.3933	50.1883	36.0597	53.7657	36.4105	30.3445	51.1015		5.40023e-14	9.66091e-09	1.53495e-08	1.23127e-08	0.00327538	5.93178e-20
Pa_1_12520	7.32126	4.95038	3.80119	3.90145	3.65722	4.19356	4.91817		0.0105585	0.142552	0.861561	0.728046	0.437087	0.351722
Pa_1_12540	1.38818	0.95475	0.788932	0.706911	1.90853	1.52793	0.793342		0.301708	0.627662	0.970075	0.0412435	0.437709	0.0489768
Pa_1_12550	821.337	555.404	1024.82	642.27	754.83	715.689	820.126		5.79826e-164	0	5.53725e-166	1.10403e-19	5.454e-05	2.16544e-26
Pa_1_12560	29.9506	50.4533	42.602	66.9257	38.4052	43.8078	53.0352		1.31911e-18	0.00222912	1.75278e-12	2.29435e-18	0.0177272	0.000197701
Pa_1_12570	25.7773	34.2604	28.7639	28.5643	24.353	29.6233	26.8813		2.77352e-05	0.00919608	0.956132	0.0713662	0.00418928	0.142187
Pa_1_12580	6.76978	2.9912	2.78617	4.12068	2.09711	3.02882	2.52434		4.23059e-06	0.741375	0.111011	0.00833284	0.0969716	0.379734
Pa_1_12590	4.05561	2.86974	2.60631	4.02224	1.00276	1.56791	2.28044		0.0909085	0.665136	0.0843892	4.96226e-06	0.152821	0.161008
Pa_1_1260	2.93367	1.34656	2.54307	2.99021	1.78462	1.97812	0.793342		0.00387842	0.0246235	0.5198	0.0698337	0.673047	0.0034695
Pa_1_12600	53.789	6.56682	9.82123	5.91177	5.27607	3.75299	8.26289		2.1519e-130	0.00266382	0.00467224	0.516146	0.0475908	2.39072e-07
Pa_1_12620	86.0555	163.419	76.5503	126.162	99.9727	93.7873	99.3421		6.01888e-80	9.35405e-102	3.24678e-26	8.02463e-08	0.0769748	0.113525
Pa_1_12630	99.9926	37.8506	46.5383	39.6913	31.982	35.0446	49.9727		5.4421e-92	0.000396458	0.0312597	0.00462582	0.134716	1.21488e-10
Pa_1_12640	63.274	30.1713	46.0775	48.091	30.4665	41.2399	23.3372		3.85525e-39	7.58926e-12	0.527879	4.85268e-10	3.67654e-07	1.67857e-19
Pa_1_12650	11.1917	14.7725	12.6987	6.45612	10.3636	7.19684	12.384		0.00703802	0.134564	3.8266e-05	0.0051711	0.0029423	3.33678e-06
Pa_1_12660	39.2729	36.7186	35.5711	25.374	29.867	24.1999	34.1814		0.267213	0.605512	0.000140646	0.0731442	0.00234405	2.08268e-07
Pa_1_12670	175.991	199.303	179.184	180.53	202.092	180.944	200.698		4.30818e-06	9.69614e-05	0.819055	0.000892035	1.87771e-05	5.5603e-05
Pa_1_12680	7.53029	3.61449	3.21538	3.8328	2.05164	1.28469	4.35125		8.32089e-06	0.558621	0.444632	0.0166799	0.106283	2.59489e-07
Pa_1_12690	59.1359	50.5861	55.3096	55.7903	33.8973	39.0838	42.2142		0.00192883	0.086672	0.870997	3.58017e-13	0.0152606	0.167616
Pa_1_1270	860.225	405.658	170.995	232.115	157.041	136.543	204.175		0	2.21373e-307	5.49722e-20	2.69563e-32	2.04526e-06	4.13825e-48
Pa_1_12700	46.3737	22.9859	13.7704	19.9949	14.5522	14.9572	18.1066		7.96503e-27	8.51863e-09	0.00112444	0.00378423	0.762127	0.0303347
Pa_1_12710	97.3789	31.2286	51.2734	35.3618	40.6136	41.5176	43.341		2.50847e-112	1.11013e-16	5.86045e-07	0.0727172	0.685773	0.432756
Pa_1_12720	307.757	436.453	242.226	346.318	331.805	257.617	268.679		4.93713e-73	2.51579e-176	3.0133e-38	0.0924567	7.67896e-34	0.0562607
Pa_1_12730	32.3443	49.3169	44.5584	36.5965	61.6803	48.7359	59.0147		5.29442e-13	0.0634273	0.0099458	4.04322e-14	1.10561e-06	8.13935e-05
Pa_1_12740	25.5089	14.8607	27.5503	20.1692	17.8631	22.592	14.3587		1.80377e-10	2.32649e-13	0.00189071	0.234909	0.00292904	4.53679e-08
Pa_1_12750	29.2176	132.817	72.8827	127.016	62.8006	121.36	63.2287		9.20248e-235	9.66759e-57	1.69471e-31	1.44951e-49	3.78143e-68	8.40572e-68
Pa_1_12760	25.5331	100.378	56.276	40.3309	87.116	68.8396	76.7871		3.26318e-156	6.43114e-41	2.12112e-06	3.77532e-35	7.02688e-09	0.00871326
Pa_1_12770	18.8934	29.2487	13.3778	16.8869	13.6783	13.4929	18.5561		9.7157e-09	1.5096e-20	0.0521834	0.0684811	0.895535	0.000393322
Pa_1_12780	34.4728	20.8001	26.2608	41.6378	17.1768	26.8962	21.9324		2.54966e-12	0.00283422	1.39958e-08	8.58294e-25	4.16489e-09	0.00429607
Pa_1_12790	38.1475	35.8578	38.3841	26.5268	35.6957	33.2927	38.4261		0.313802	0.275221	1.77427e-05	0.000525425	0.255307	0.0159644
Pa_1_1280	0.886834	1.04847	0.723312	0.43846	1.49068	0.363193	0.940995		0.641607	0.354106	0.572364	0.0409265	0.0012251	0.0550023
Pa_1_12800	76.2082	173.037	113.31	152.243	157.062	177.376	118.475		6.81876e-126	1.36148e-40	6.82283e-13	0.401213	1.02157e-05	2.35428e-43
Pa_1_12810	2.61038	1.61142	2.74978	2.62331	4.46845	3.16877	2.11554		0.0695287	0.0436835	0.939461	0.0477274	0.0665869	0.0629996
Pa_1_12820	14.9726	11.9095	9.59484	13.7833	9.15535	11.4078	10.1282		0.0251204	0.0599614	0.00817341	0.00231968	0.0467493	0.264567
Pa_1_12830	18.7514	44.0083	21.4745	23.4576	28.8421	24.6971	37.7668		1.83192e-35	2.14709e-26	0.360319	0.0269857	0.0254601	4.86955e-11
Pa_1_12840	23.167	14.062	19.0206	19.6698	7.88196	14.708	10.561		1.38616e-08	0.0012266	0.736011	3.6231e-13	6.6247e-09	0.000880468
Pa_1_12850	1.1254	1.66658	0.740313	1.96562	1.23565	2.77152	0.618206		0.211096	0.0233971	0.0162916	0.167742	0.00180198	8.17877e-07
Pa_1_12860	16.0929	17.8091	13.6063	25.5369	13.7351	20.0911	18.0206		0.258916	0.00471665	4.6375e-09	2.39905e-09	1.18933e-05	0.176388
Pa_1_12870	4.99088	10.425	7.67904	11.67	7.20431	8.78326	8.02967		8.07783e-08	0.0149173	0.0054458	0.00113055	0.113319	0.454006
Pa_1_12890	13.2333	4.68506	8.80859	6.46356	8.76751	7.72812	10.296		9.15965e-15	2.571e-05	0.0878432	0.0865393	0.318549	0.0168301
Pa_1_1290	288.898	103.087	109.638	100.351	100.762	107.754	93.8794		5.78804e-286	0.0939769	0.0612762	0.954432	0.0530394	9.28004e-05
Pa_1_12900	73.8265	92.1332	109.783	84.2336	136.458	131.066	161.305		5.40662e-08	3.29773e-06	7.5874e-08	6.41854e-26	0.194005	1.8637e-12
Pa_1_12910	27.4283	25.5908	15.4771	21.0911	16.104	12.9239	19.3772		0.338775	2.27618e-09	0.0048427	0.0106721	0.0198117	6.73402e-06
Pa_1_12920	38.558	19.4594	17.4099	22.6034	15.006	14.5529	17.8901		1.08038e-21	0.204465	0.0128606	0.000103162	0.746159	0.0204755
Pa_1_12930	48.8448	75.33	68.6988	65.9316	58.9318	112.476	88.1854		6.50108e-20	0.0367684	0.496145	0.0510483	1.99523e-61	6.1446e-12
Pa_1_12940	25.9174	25.4908	21.8861	24.0768	21.4609	20.8871	26.1975		0.825164	0.0486856	0.322806	0.22343	0.732211	0.00214344
Pa_1_12950	5.25713	5.02764	3.76838	4.87681	1.89655	4.71187	3.34862		0.795557	0.109004	0.234899	0.000171294	7.75676e-06	0.0517959
Pa_1_12960	76.2881	61.524	62.1878	109.403	35.4449	60.0978	51.6683		1.7154e-06	0.818239	3.85463e-28	2.12164e-90	3.42063e-24	0.0013695
Pa_1_12970	144.486	186.129	242.728	318.131	125.966	196.489	150.234		2.02377e-18	8.96191e-25	1.26826e-21	2.19436e-190	6.57872e-56	1.85403e-23
Pa_1_12980	57.4601	70.6907	56.4649	77.9529	54.5775	58.5336	74.1501		8.00383e-06	2.07723e-06	2.3097e-08	2.81444e-10	0.139577	7.19861e-08
Pa_1_12990	874.186	578.828	514.678	755.993	427.651	564.031	426.054		1.93235e-191	3.54957e-13	9.77933e-93	1.07703e-197	6.6677e-67	1.7206e-69
Pa_1_130	421.145	236.076	238.362	201.925	231.06	164.855	259.235		6.89267e-167	0.701296	3.22599e-07	2.41155e-05	1.18796e-39	2.1561e-74
Pa_1_1300	1.75468	1.46801	1.61067	2.92609	2.26533	2.14731	3.55468		0.563674	0.775966	0.0507701	0.326377	0.844671	0.0211111
Pa_1_13000	1.17553	1.15332	1.30196	0	2.4749	1.6949	1.52482		0.978601	0.742057	0.00167974	2.82707e-06	0.140919	0.683681
Pa_1_13010	10.2861	14.2938	10.1795	12.6797	11.3063	12.5877	10.0458		0.00194017	0.00170469	0.10957	0.369313	0.293744	0.0312795
Pa_1_13020	34.6597	51.7723	50.6384	68.2828	57.6683	58.1115	52.8772		1.62246e-12	0.677355	1.09511e-06	0.00358336	0.87165	0.0458802
Pa_1_13030	50.7579	56.5515	51.6048	86.9773	71.8434	71.9309	66.8211		0.0328248	0.0745818	5.73114e-20	0.000218167	0.979464	0.0811821
Pa_1_13040	18.1204	44.4994	39.0114	34.6876	26.3756	35.862	39.3466		9.51872e-39	0.0233178	0.144565	0.000896338	1.48079e-06	0.110311
Pa_1_13050	1.99671	23.4937	15.9293	27.4727	18.6632	18.5513	18.2302		7.2309e-72	5.38491e-06	8.43317e-08	5.01925e-05	0.946224	0.822728
Pa_1_13070	311.989	167.118	220.848	221.771	149.413	166.548	183.57		8.66033e-141	1.18381e-24	0.894695	1.50413e-31	0.000125809	0.000297499
Pa_1_13080	0.705316	0.419389	0.353752	0.21923	0.285565	0.484257	0.635341		0.340535	0.762248	0.812467	0.973713	0.351013	0.619955
Pa_1_13090	8.46742	4.691	4.39684	7.69701	1.66547	4.48974	3.3692		7.86643e-05	0.708721	0.00334186	1.83799e-11	3.10109e-06	0.105208
Pa_1_1310	8.53139	7.34007	4.76759	7.64034	3.31897	5.25722	5.61537		0.260223	0.00520362	0.0118638	2.33645e-05	0.00772524	0.680443
Pa_1_13100	58.3586	64.7511	45.1385	45.4735	38.4887	41.8915	64.2406		0.0280523	1.62471e-12	0.902616	0.0182268	0.130193	6.3762e-18
Pa_1_13110	1.99839	3.64207	2.45926	1.75384	2.52758	1.6949	2.16016		0.00753943	0.0698746	0.367034	0.315388	0.117781	0.365381
Pa_1_13120	3.07713	3.58142	2.8142	2.46075	2.74849	2.76448	2.72685		0.448062	0.250216	0.715034	0.779139	0.958992	0.929217
Pa_1_13130	18.7325	8.69714	13.4098	5.74176	9.19734	10.0294	10.7013		2.58893e-13	0.000174183	4.02389e-07	0.00887667	0.442819	0.565283
Pa_1_13140	87.1291	65.0562	62.5258	89.5708	43.8231	50.4249	72.3472		9.9079e-12	0.403419	3.60653e-11	2.34431e-36	0.00680614	3.77281e-15
Pa_1_13150	28.438	26.3525	24.0301	37.0146	18.7991	29.0187	25.2125		0.285342	0.21932	4.48628e-07	9.62725e-15	3.04592e-09	0.0376656
Pa_1_13160	11.9575	2.51633	3.89007	3.06922	2.85565	3.58491	2.4143		3.61595e-22	0.0440807	0.403948	0.71897	0.244799	0.0527097
Pa_1_13170	5.05476	1.4127	1.1573	1.53461	1.15244	1.08958	1.65189		3.76089e-08	0.541066	0.426818	0.398805	0.899507	0.193912
Pa_1_13180	5.87763	5.13752	4.19521	3.94614	9.33864	5.69002	6.98876		0.40495	0.242296	0.851747	1.39598e-05	0.000209943	0.151893
Pa_1_13190	3.24312	2.09161	0.773123	1.95073	1.09615	0.814498	0.975377		0.0618966	0.00290989	0.0216401	0.100803	0.451432	0.670789
Pa_1_1320	16.0947	26.0158	13.932	16.5812	20.5257	19.8441	12.3641		4.09836e-09	3.70369e-13	0.143573	0.0541527	0.673781	9.85116e-08
Pa_1_13200	0	0.231792	0.386562	0.325121	0.158046	0.148091	0.103034		0.0744333	0.511918	0.987326	0.322863	0.976813	0.670522
Pa_1_13210	85.7598	69.8283	77.7481	57.6009	65.7327	74.8447	75.403		1.19926e-06	0.0148185	3.99443e-07	0.0286764	0.00215526	0.856581
Pa_1_13220	53.0571	23.9518	25.5131	36.4135	20.2826	22.1395	24.9343		6.85534e-37	0.404258	2.75546e-05	1.35023e-11	0.25536	0.107442
Pa_1_13230	34.7939	79.3474	63.655	49.6862	51.1772	76.9239	92.6191		2.62558e-59	7.29675e-07	0.000123763	0.674974	7.13237e-20	1.58865e-06
Pa_1_13235	20.105	34.4893	52.0468	41.1019	51.2641	36.8576	53.9285		6.1164e-14	1.41867e-12	0.000922749	0.00156547	1.28115e-09	1.03131e-12
Pa_1_13238	12.9515	21.2785	19.0796	13.203	30.8818	15.4362	30.6029		4.23221e-08	0.190213	0.00273214	2.40182e-15	2.27274e-19	5.39828e-19
Pa_1_13240	21.0523	70.2698	48.3014	53.7606	42.7396	62.16	55.0755		1.84405e-92	2.31081e-14	0.101501	0.000482793	2.95188e-14	0.00883273
Pa_1_13250	0.605063	0.540847	0.193281	0.325121	0.316092	0.148091	0.257586		0.855296	0.130008	0.453009	0.769998	0.406498	0.588769
Pa_1_13260	21.4694	15.4804	12.8368	20.0516	8.45129	11.6251	12.4397		0.000183467	0.0615418	0.000125185	2.43733e-12	0.00455149	0.518008
Pa_1_13280	75.1435	75.4964	75.0517	85.2979	58.2648	80.1411	70.0488		0.911329	0.894807	0.0154397	2.2041e-12	1.05298e-13	0.000956817
Pa_1_13290	30.0935	40.3552	34.3494	27.0145	46.0065	27.1724	51.5211		2.79672e-06	0.00869994	0.00640218	3.32449e-11	2.83964e-18	7.80364e-28
Pa_1_13295	15.9439	6.49504	9.66076	6.73946	6.63086	6.85364	8.97378		2.30257e-14	0.00325701	0.0391732	0.876878	0.797058	0.0354556
Pa_1_1330	5.99012	3.39961	2.77036	3.41377	2.42338	1.629	3.19406		0.00138808	0.337744	0.398879	0.177015	0.1276	0.00522987
Pa_1_13300	5.50607	1.77707	2.77036	3.57633	2.40302	3.4531	3.55468		1.232e-07	0.0850483	0.304676	0.11661	0.0803866	0.897845
Pa_1_13310	26.9823	68.3674	36.6736	59.4971	46.0579	45.2887	59.3409		1.21191e-61	6.68752e-32	1.48023e-12	5.20426e-05	0.748963	4.86277e-08
Pa_1_13320	93.7482	27.1556	35.351	28.5462	47.1757	24.8533	47.06		1.09173e-121	0.000103718	0.0131434	1.63522e-10	1.83994e-25	1.77852e-25
Pa_1_13330	6.17164	6.2087	6.18499	7.47778	6.29132	5.77553	5.04868		0.959271	0.974801	0.274831	0.300599	0.566325	0.367693
Pa_1_13340	163.661	97.8215	109.572	208.644	83.0276	115.294	96.4297		2.63728e-54	0.002126	5.61971e-65	1.60632e-124	5.28151e-20	1.9713e-07
Pa_1_13350	16.2157	28.5986	14.2044	18.426	13.1945	12.7288	15.7779		9.83854e-13	5.17638e-17	0.0247911	0.00357283	0.722743	0.023969
Pa_1_13355	1.57316	2.00886	1.22411	1.78816	0.632185	1.25877	0.772758		0.372158	0.0990804	0.283547	0.0120672	0.064429	0.16279
Pa_1_13360	1.29308	2.20179	2.3146	2.1923	2.14683	2.17916	1.27068		0.0608278	0.85623	0.939096	0.861724	0.929085	0.0465189
Pa_1_13370	345.157	453.873	449.116	336.488	392.677	478.709	384.639		4.36877e-49	0.537706	3.87867e-32	3.64076e-10	2.85955e-31	1.17785e-37
Pa_1_13380	161.92	104.549	73.408	105.63	82.314	78.809	82.015		7.36631e-41	1.28583e-18	3.62883e-13	1.53473e-07	0.27144	0.31845
Pa_1_13390	21.5363	38.4515	23.9665	36.9291	26.0696	35.4048	26.6912		3.45357e-17	3.65817e-12	4.26256e-07	1.87777e-05	1.87598e-06	8.89919e-06
Pa_1_1340	18.871	41.2093	18.9415	28.123	27.8503	27.74	30.8553		4.25649e-29	5.32354e-28	4.84226e-05	0.894313	0.955266	0.107531
Pa_1_13400	33.944	12.3622	17.202	24.7092	10.3478	17.919	9.40016		3.56011e-34	0.000846318	0.000433081	5.32049e-15	9.70979e-09	3.40078e-11
Pa_1_13410	53.1245	26.6561	20.2945	31.8618	16.6697	19.3999	21.019		1.11801e-29	0.000470829	1.10709e-06	4.64936e-12	0.0696414	0.316464
Pa_1_13420	1031.34	830.842	861.699	1171.82	742.003	799.892	856.645		5.07365e-70	0.00463212	6.26637e-95	1.77274e-206	4.87995e-09	2.91641e-08
Pa_1_13430	756.038	765.007	682.743	920.885	763.003	666.97	878.95		0.381391	4.59281e-16	1.78493e-71	2.89546e-32	6.95764e-24	3.97723e-102
Pa_1_13440	187.151	206.202	237.537	193.354	208.039	177.104	301.825		0.000242925	2.55092e-08	4.04161e-10	0.0281626	4.38546e-10	4.02095e-114
Pa_1_13450	5.06514	13.575	11.1074	7.45382	13.0187	8.66961	13.4212		1.15143e-14	0.0604655	0.0148813	0.000286978	0.000232097	6.14556e-05
Pa_1_13460	57.7108	36.4899	34.1344	32.9803	36.3508	35.8746	39.4892		8.62838e-17	0.292505	0.691008	0.227093	0.826242	0.0991631
Pa_1_13470	160.585	196.271	209.828	303.189	271.988	274.132	261.906		5.43383e-13	0.0111131	1.76608e-35	7.16838e-05	0.724438	0.0338137
Pa_1_13480	54.8308	67.9477	60.2016	81.9528	53.6005	65.0906	59.801		6.06833e-06	0.0102353	3.90789e-08	3.07172e-14	2.64888e-05	0.0571833
Pa_1_13490	40.7498	45.2954	42.1946	42.2654	62.1482	45.9107	49.554		0.060653	0.210751	0.963429	5.57095e-09	6.34998e-10	0.138603
Pa_1_1350	10.9929	19.7113	18.5168	16.8807	25.7111	24.6501	18.4249		1.24639e-09	0.462348	0.438237	5.72367e-05	0.560289	0.000137286
Pa_1_13500	18.1778	23.7641	13.5917	26.5615	16.3452	16.3899	21.2524		0.000960356	2.73835e-10	2.92311e-10	9.48145e-07	0.970275	0.00169035
Pa_1_13510	16.5317	24.0432	12.6671	11.6684	14.7201	16.889	13.9398		5.97398e-06	8.76411e-13	0.578914	0.0811756	0.122057	0.0327846
Pa_1_13520	71.3974	17.848	14.3186	15.6058	13.0125	13.1801	12.7247		8.1341e-108	0.0191611	0.464448	0.127589	0.890677	0.71054
Pa_1_13530	35.2976	70.4811	30.0534	60.5933	23.3436	35.1774	38.6137		4.71242e-40	7.38619e-54	5.22295e-23	1.40064e-39	5.60459e-10	0.11348
Pa_1_13540	1924.08	4148.38	4342.45	7286.7	2750.47	4178.68	2948.95		0	1.43467e-15	0	0	0	0
Pa_1_13550	35.9373	24.6748	20.1656	25.3669	17.5126	17.966	25.343		3.78987e-08	0.0113066	0.0197085	0.000177214	0.758328	8.75141e-06
Pa_1_13560	25.6512	23.571	27.8799	38.3643	10.455	26.4812	16.9217		0.261016	0.0241529	9.92001e-05	2.1835e-40	4.07318e-27	4.58147e-09
Pa_1_13570	15.8387	9.75674	5.6466	4.72915	7.7216	6.27757	6.9477		5.01241e-06	7.10474e-05	0.43729	0.0133645	0.130811	0.473934
Pa_1_13580	0.242025	0	0.128854	0	0.0526821	0.222136	0.230103		0.110913	0.324103	0.734372	0.859615	0.199473	0.967976
Pa_1_13590	2.35451	4.92782	3.31143	2.35486	3.42678	3.3898	4.1177		0.000218516	0.0330343	0.276863	0.216442	0.973364	0.302013
Pa_1_13598	1.97249	0.309056	0.547032	0.650242	0.26341	0.121064	0.412137		2.21323e-05	0.37309	0.660218	0.144599	0.454285	0.155841
Pa_1_1360	2.78329	1.62254	1.93281	3.08865	1.00096	2.19433	1.64855		0.0385065	0.551606	0.102676	0.0005566	0.00667082	0.254744
Pa_1_13600	130.17	72.1249	124.753	140.758	78.7646	109.004	100.217		1.26118e-54	2.69244e-45	0.00337632	1.27219e-39	1.13845e-18	0.0147755
Pa_1_13610	4.28211	3.37752	2.59289	2.33252	2.0139	2.6386	2.49686		0.221338	0.224873	0.796782	0.569926	0.240888	0.782912
Pa_1_13615	0	0.209695	0	0.21923	0.0951884	0	0.127068		0.0940305	0.107037	0.103787	0.334276	0.44263	0.320526
Pa_1_13619	0.117553	0.314542	0.144662	0.21923	0.190377	0.121064	0.254137		0.25753	0.355999	0.541268	0.659869	0.727511	0.48432
Pa_1_13620	8.70235	25.0309	18.9508	17.9202	12.7552	23.3184	16.2647		2.14055e-28	0.000532408	0.641686	0.00334418	1.23226e-12	6.34152e-06
Pa_1_13630	13.7885	5.67334	7.47233	9.59107	6.34581	7.46451	6.68688		2.02043e-12	0.0641567	0.114607	0.00999193	0.226565	0.399794
Pa_1_13640	52.0438	30.3637	28.6995	31.7887	32.1273	25.9373	30.8168		9.26523e-20	0.414912	0.227955	0.917062	0.00131565	0.0101942
Pa_1_13650	9.49949	6.56743	3.3502	6.01474	3.84579	4.19356	5.20323		0.00563573	0.00010284	0.00683427	0.0269181	0.614496	0.1986
Pa_1_13660	63.3189	117.126	132.636	184.415	155.419	151.266	152.844		5.53411e-54	0.000220344	2.03427e-18	1.40094e-06	0.341996	0.727192
Pa_1_13670	15.4585	11.4902	10.3241	15.4999	9.11761	13.7184	8.3183		0.00375011	0.346959	0.0018849	4.72659e-05	0.000112046	3.21255e-06
Pa_1_13680	7.31434	5.92722	5.15416	6.01474	3.68774	3.70227	5.04868		0.151094	0.380119	0.411628	0.0166526	0.96812	0.0746429
Pa_1_13690	45.2561	61.8273	63.7534	53.5265	91.7646	61.0937	67.0201		8.39175e-10	0.524618	0.00576734	2.37751e-21	9.15162e-23	0.0370952
Pa_1_13695	1.33114	4.79036	3.54348	4.55169	3.5297	5.47935	3.9153		3.14957e-08	0.103049	0.261974	0.238853	0.00897442	0.0389322
Pa_1_1370	12.9846	16.9482	21.2731	27.3817	16.9385	21.6401	19.8134		0.00552559	0.00872366	0.00809055	8.27961e-07	0.00249509	0.252108
Pa_1_13700	0.238565	0.336639	0.547032	0.487681	0.390929	0.269155	0.28162		0.605306	0.440433	0.985393	0.597503	0.619688	0.988805
Pa_1_13710	60.1329	9.64138	8.80949	12.2487	9.44387	9.88098	9.49629		2.64415e-126	0.464778	0.0219989	0.0576699	0.685637	0.715878
Pa_1_13720	4.15586	8.98989	9.30075	9.36731	7.79102	10.1997	11.7936		2.28462e-07	0.790147	0.92786	0.222337	0.022843	0.18065
Pa_1_13730	12.651	15.4857	14.1874	18.6452	10.5927	13.327	11.9176		0.0407725	0.369455	0.018137	2.44908e-06	0.0253554	0.256612
Pa_1_13740	49.6703	48.3221	54.6382	69.9904	51.622	60.4136	62.5759		0.605391	0.0193705	3.54618e-05	2.41026e-07	0.000940679	0.442972
Pa_1_13750	90.8389	44.4929	51.0724	70.9897	29.1931	60.5209	27.9566		2.48652e-52	0.0114004	5.41999e-08	3.04821e-41	5.30244e-41	1.94078e-45
Pa_1_13760	18.0309	17.5665	13.0301	23.8964	13.3202	12.9439	14.8541		0.771205	0.00199367	4.04697e-08	4.18096e-08	0.776808	0.153336
Pa_1_13770	4.05046	4.61374	6.58736	9.26595	5.08981	8.192	3.49972		0.458923	0.0277955	0.0388238	0.000435308	0.000617426	1.83905e-08
Pa_1_13780	16.5787	13.5984	17.3953	16.256	16.7325	12.6617	21.2766		0.0397977	0.0105867	0.581791	0.82617	0.0030204	4.35666e-09
Pa_1_13790	26.5703	41.8065	48.1568	34.6384	76.7746	80.1715	58.1732		1.37517e-12	0.0123066	1.43363e-05	1.0288e-32	0.277074	5.62631e-14
Pa_1_1380	489.494	328.923	276.434	425.491	343.656	354.306	268.476		2.22415e-101	1.12928e-15	5.50285e-65	1.24132e-19	0.112689	1.93757e-43
Pa_1_13800	6.8908	4.84538	2.49446	4.23402	4.95096	4.00437	2.05034		0.0243059	0.000974638	0.0358955	0.521532	0.21849	0.00121434
Pa_1_13810	0.726076	4.55857	1.86838	3.57633	2.6341	1.85113	1.75158		1.27462e-11	4.92752e-05	0.0213075	0.212274	0.15318	0.810501
Pa_1_13820	10.8582	10.8826	12.4624	16.9212	10.8807	14.5447	8.79553		0.976555	0.222614	0.0123359	0.000309509	0.00362151	1.46224e-06
Pa_1_13830	45.4298	18.0301	26.4953	42.2657	12.9089	25.8618	16.7396		9.41893e-40	1.90612e-06	7.34892e-09	7.20867e-39	3.67914e-17	1.66223e-08
Pa_1_13840	21.6733	18.4437	15.7798	15.7833	12.0816	14.4037	14.6273		0.0532301	0.0865431	0.97322	0.0278277	0.0712512	0.879034
Pa_1_13850	17.303	23.9902	24.8482	36.7685	24.2177	27.2535	34.2587		6.66472e-05	0.644928	4.13902e-06	5.02794e-07	0.0915352	0.000394826
Pa_1_13870	6.56396	6.68295	6.74186	5.50018	4.92043	4.81073	6.37422		0.892721	0.958951	0.323789	0.537601	0.90343	0.0662289
Pa_1_13880	45.633	81.5437	57.4673	45.7326	66.6265	61.0715	66.7625		9.82194e-35	1.15349e-14	0.00073174	3.6137e-09	0.0522751	0.045056
Pa_1_13890	100.139	117.644	115.86	81.2628	117.629	100.208	188.896		5.76978e-06	0.651938	5.26783e-13	1.05061e-14	3.00867e-06	4.68948e-96
Pa_1_1390	42.9923	64.6754	49.8337	75.2237	61.0603	50.0206	55.6111		1.05584e-15	1.77798e-07	6.24129e-12	0.000183594	3.27362e-05	0.0310733
Pa_1_13900	9.41636	11.4122	10.6794	9.31064	16.1934	9.50521	14.2799		0.093573	0.553311	0.390473	5.44945e-05	1.85712e-07	0.00010451
Pa_1_13910	3.44194	2.37308	2.91502	4.99015	1.61279	2.19433	3.29365		0.0971463	0.386674	0.021483	1.27723e-05	0.227071	0.067359
Pa_1_13915	0.544557	0.231792	0.515416	0.16256	0.210728	0.444272	0.0515172		0.213091	0.254688	0.352015	0.907792	0.240025	0.0200537
Pa_1_13918	1.51266	1.23622	2.12609	0.975363	0.895595	1.70304	1.18489		0.548121	0.0737079	0.0769895	0.739908	0.0423764	0.212172
Pa_1_13920	54.6216	53.9797	53.5803	52.6278	41.2046	43.5175	52.3757		0.815183	0.888713	0.793958	0.000263409	0.317829	0.000329949
Pa_1_13930	19.4034	12.025	17.7153	17.8085	11.4998	15.778	14.7952		5.71025e-07	9.21182e-05	0.937011	0.000242052	0.00103297	0.471375
Pa_1_13940	30.8732	48.252	70.8249	37.7345	45.2294	60.4203	59.5951		5.76935e-14	8.36493e-15	1.79948e-20	0.0140213	3.38284e-09	0.76197
Pa_1_13950	10.0406	4.35436	2.70593	2.76353	2.71912	2.7867	3.5272		1.09213e-08	0.0189646	0.878165	0.881141	0.891627	0.253537
Pa_1_13960	2.54126	2.62697	1.48182	2.60097	1.68583	3.03586	1.70007		0.872476	0.0324934	0.0783645	0.142258	0.0120355	0.012507
Pa_1_13970	8.23214	10.5896	8.96907	5.42408	8.28139	7.26385	13.9775		0.0370653	0.165512	0.00745241	0.0245228	0.314702	7.1311e-09
Pa_1_13980	41.0543	24.4096	19.0316	25.3251	15.6592	17.3114	18.8106		4.76869e-15	0.00211798	0.00421577	2.06651e-06	0.249781	0.326724
Pa_1_13990	2.42025	1.77707	1.28854	2.27585	0.790231	0.814498	0.618206		0.244617	0.291036	0.0946656	0.00441875	0.906496	0.488925
Pa_1_140	1.81519	6.18111	5.08973	6.9901	3.68774	6.04469	4.89413		1.05977e-09	0.22	0.0907618	0.0011755	0.00235039	0.15874
Pa_1_1400	3.08582	6.23628	3.63953	3.31533	2.80413	4.34165	5.56041		6.4896e-05	0.00174728	0.773025	0.472797	0.0205609	0.129523
Pa_1_14000	54.8757	60.4314	62.9269	88.4403	141.503	172.329	43.6041		0.0484157	0.395625	3.99975e-10	7.59164e-26	4.26264e-12	1.03312e-297
Pa_1_14010	41.8669	12.5168	20.9388	29.8052	12.5808	22.1125	15.4552		1.96353e-53	4.46605e-08	0.00016235	1.6123e-17	7.00673e-11	1.19463e-05
Pa_1_14020	100.338	53.1961	35.289	77.4354	39.0392	42.7171	49.4736		9.04694e-48	6.3886e-13	1.07531e-34	1.50556e-29	0.105734	0.00524825
Pa_1_14030	23.4695	56.4578	26.0929	38.5835	27.2791	31.072	38.0128		5.86335e-47	2.4784e-37	2.51287e-06	1.44455e-05	0.0479518	0.000924767
Pa_1_14040	15.6726	13.691	12.8591	11.0599	22.1023	14.6828	17.5217		0.166964	0.53841	0.297721	1.26601e-08	1.34984e-06	0.0475298
Pa_1_14050	114.908	172.081	151.176	164.618	147.523	141.154	165.461		2.28706e-38	1.27532e-05	0.0241504	0.00305357	0.135503	3.40569e-08
Pa_1_14060	210.006	282.784	214.76	183.976	259.166	213.759	237.704		3.50832e-36	1.0857e-30	5.95446e-06	7.40053e-27	1.38304e-16	6.94468e-06
Pa_1_14070	16.4594	33.7697	25.0403	36.6626	23.6956	22.0363	28.2278		2.89743e-21	1.78679e-05	7.3206e-06	1.75189e-07	0.33273	0.0005342
Pa_1_14090	27.6237	11.1917	11.2711	13.7833	7.96762	6.93805	10.5058		5.34768e-24	0.954687	0.124707	7.68371e-05	0.29766	0.00072879
Pa_1_1410	0.299071	0.154528	0.322135	0.650242	0.210728	0	0.0515172		0.487799	0.423987	0.248149	0.090111	0.136098	0.69566
Pa_1_14100	51.4096	47.5173	38.0277	50.2312	29.7127	31.4693	41.0317		0.136667	0.000113637	9.07564e-05	5.60199e-13	0.371195	8.29414e-06
Pa_1_14110	23.1648	38.1589	26.3455	22.2481	25.2351	24.0448	39.168		1.66375e-13	2.63714e-08	0.0890542	0.202672	0.508048	3.86221e-14
Pa_1_14120	38.7672	47.6828	43.5684	45.0292	36.8996	39.7083	42.7833		0.000247807	0.106363	0.634234	0.0054864	0.201895	0.180885
Pa_1_14130	6.16126	2.11371	2.81778	3.633	2.18212	2.40943	2.33886		7.3934e-08	0.24282	0.303345	0.0500534	0.65714	0.8756
Pa_1_14140	1.19629	0.231792	0.627268	1.14537	0.496294	0.585329	0.511722		0.00240755	0.130889	0.195074	0.0806756	0.701734	0.742697
Pa_1_14150	12.1618	13.9848	9.61542	14.6304	11.0022	8.58926	7.83061		0.172084	0.000685603	0.00186639	0.0244504	0.0317937	0.445101
Pa_1_14160	37.6361	39.7431	32.51	27.2457	35.5148	26.8985	34.2812		0.357552	0.00132083	0.0478227	0.00183902	1.62868e-05	0.000176628
Pa_1_14170	3.80498	9.84559	5.63557	8.18469	3.75241	4.04547	3.83286		1.66314e-10	4.97468e-05	0.0347641	3.46079e-05	0.664261	0.746155
Pa_1_14180	10.2826	89.2232	47.7404	65.406	54.7486	57.5802	84.5603		4.6828e-237	2.20095e-41	5.54066e-07	0.00273699	0.289171	2.36702e-19
Pa_1_14190	12.2429	12.4834	10.6451	13.5641	7.33839	11.671	9.25929		0.848449	0.149786	0.0699921	1.47367e-05	6.49111e-05	0.0335855
Pa_1_1420	4.83004	2.17421	3.52051	2.1923	3.0137	3.03364	3.17671		0.000142402	0.0364264	0.12558	0.329211	0.955567	0.83795
Pa_1_14200	46.4481	28.0578	40.5234	65.5268	5.61006	41.6464	22.2657		4.96559e-16	1.56226e-08	1.58587e-13	4.04257e-148	6.28532e-114	6.90184e-23
Pa_1_14210	6.06261	8.7962	6.09282	6.05943	4.97015	8.27346	6.82397		0.00643583	0.00803955	0.977351	0.282933	0.000254753	0.132185
Pa_1_14220	7.50278	12.1304	8.8423	11.0541	8.15555	11.9213	8.34578		5.88012e-05	0.00677696	0.128002	0.0368336	0.000751318	0.00135015
Pa_1_14230	1148.44	823.309	722.643	890.841	668.365	760.108	669.462		5.27119e-171	7.3998e-22	5.92967e-36	1.0258e-67	5.25363e-22	7.44139e-22
Pa_1_14240	59.0299	66.1818	55.9044	67.3641	37.6665	50.3167	42.6836		0.0147375	0.000474695	0.00195843	6.74383e-20	7.16599e-08	0.00148193
Pa_1_14250	460.3	322.483	341.701	451.596	251.165	317.146	330.792		1.70175e-78	0.00481153	1.14782e-31	3.78154e-125	2.75009e-28	0.0337594
Pa_1_14260	46.7039	32.3018	29.2973	36.5761	21.5266	28.4804	24.6973		7.14639e-10	0.150833	0.00686804	5.24945e-10	8.54165e-05	0.0369553
Pa_1_14270	32.5189	99.8643	59.923	43.075	77.8743	68.0251	91.4446		5.87454e-118	4.00244e-33	1.21328e-06	3.28044e-21	0.00126463	1.57355e-13
Pa_1_14280	136.253	138.573	127.306	142.305	92.3008	128.42	110.26		0.595619	0.00969232	0.0064431	2.50874e-24	2.54211e-22	2.41329e-06
Pa_1_14290	12.6197	7.96855	4.85767	5.45096	5.33712	2.94664	5.98946		0.000101389	0.000994463	0.542701	0.861957	0.00110903	5.67885e-05
Pa_1_1430	3.92945	1.13686	1.6751	2.60097	0.980608	2.07327	1.51803		2.06805e-06	0.241742	0.152645	0.0043526	0.0111293	0.23099
Pa_1_14310	3.29493	38.1368	5.62602	53.5414	27.1916	41.1618	20.6125		4.85042e-115	3.5517e-87	3.9198e-102	1.09503e-20	1.18889e-11	1.85913e-26
Pa_1_14320	2.47206	1.72724	2.23436	1.42127	1.71339	1.45277	3.30722		0.17697	0.352409	0.259535	0.71445	0.587785	0.000823857
Pa_1_14330	39.6188	78.7129	52.5476	39.3406	73.7147	45.05	79.9672		4.56003e-44	5.41664e-18	5.66956e-05	4.71211e-22	2.07661e-25	1.61552e-35
Pa_1_14340	18.9363	35.9626	21.4428	19.8366	20.7511	26.419	25.8464		6.21528e-19	3.52685e-13	0.481428	0.693232	0.000961295	0.74741
Pa_1_14350	1407.91	351.368	379.436	482.332	261.85	314.326	331.142		0	8.89801e-05	8.93883e-26	3.40932e-143	3.34342e-18	0.00868325
Pa_1_14360	1072.02	1653.68	1098.88	1085.66	1380.76	1047.99	1456.12		0	0	0.424087	1.11475e-71	1.53315e-157	1.94311e-231
Pa_1_14370	1184.2	525.476	816.481	703.545	791.979	641.653	882.646		0	9.18584e-196	1.49565e-17	5.27474e-12	1.03521e-55	1.98062e-133
Pa_1_14380	8.46379	9.22656	7.52244	6.5769	9.51884	8.4745	9.14892		0.483306	0.115209	0.492194	0.032231	0.337193	0.531091
Pa_1_14390	151.305	368.941	267.339	331.517	401.321	425.45	287.03		1.4404e-303	4.61829e-52	4.29787e-15	5.10832e-15	0.00090347	5.3141e-97
Pa_1_1440	13.3719	11.8986	10.9526	15.4432	7.37549	12.4396	11.1792		0.268315	0.45586	0.00774676	6.40205e-08	4.66363e-06	0.293623
Pa_1_14400	2.88177	1.9921	9.08211	3.28845	3.66984	5.32683	5.26132		0.13296	2.40846e-16	2.07961e-06	0.727191	0.0262018	0.922345
Pa_1_14410	6.47417	7.31797	9.66285	10.4605	5.86986	8.50114	11.7905		0.381576	0.0334207	0.569671	0.00029867	0.00535019	0.0038999
Pa_1_14420	68.8962	58.3999	58.0582	63.0816	56.4994	65.5698	91.0359		0.000407221	0.897138	0.165911	0.0606572	0.00104623	5.56886e-16
Pa_1_14430	147.883	147.22	100.708	119.603	109.277	105.964	129.452		0.881519	7.03998e-29	0.000140085	0.0368531	0.366852	1.16932e-09
Pa_1_14440	0	0.0772639	0	0	0	0	0.0515172		0.385832	0.413697	NA	NA	NA	0.69566
Pa_1_14450	32.9323	34.1813	22.8394	23.6487	37.7322	27.7537	34.0788		0.557351	1.33367e-08	0.702733	8.0311e-08	1.08479e-06	0.00139777
Pa_1_14460	21.5938	14.9119	9.59962	14.8497	12.2647	10.8106	16.8186		2.66715e-05	4.98239e-05	0.00117758	0.118414	0.233858	5.88476e-06
Pa_1_14470	129.884	231.669	147.693	110.681	182.858	100.222	225.272		7.26711e-95	5.45344e-60	1.44628e-11	1.66499e-36	1.60379e-84	6.2625e-169
Pa_1_14480	3.56987	4.86763	3.22135	3.73889	3.24594	3.74928	2.85403		0.0860388	0.0287464	0.514038	0.516025	0.439135	0.157052
Pa_1_14490	855.697	841.718	978.479	1622.38	682.329	981.422	815.259		0.192203	1.55405e-33	0	0	3.96394e-189	1.05462e-55
Pa_1_145	0	0.154528	0	0	0.0526821	0	0.0515172		0.169466	0.188152	NA	0.859615	0.682588	0.69566
Pa_1_1450	22.9228	9.59078	5.41693	4.3846	9.32847	4.19023	7.24289		3.58269e-19	4.27349e-05	0.366632	8.94832e-05	3.20921e-08	0.000358885
Pa_1_14500	150.322	186.338	102.142	188.154	105.008	119.515	146.315		6.46758e-14	4.18902e-79	8.58592e-54	9.54592e-53	0.000119144	6.42263e-11
Pa_1_14510	47.7903	64.0562	67.3324	68.7816	80.8252	59.9138	88.8036		3.79216e-09	0.287873	0.692729	0.00316781	3.06975e-12	4.19561e-21
Pa_1_14520	2.43578	1.73288	1.70552	1.57638	1.22367	1.35281	1.07841		0.201083	0.943256	0.918612	0.441291	0.726351	0.463052
Pa_1_14530	113.136	203.182	138.646	238.533	135.315	177.507	168.76		5.64435e-85	1.18678e-39	2.60101e-55	3.31659e-63	1.76997e-21	0.058757
Pa_1_14540	129.114	69.7105	79.632	78.6087	70.7174	64.8771	80.1099		4.02264e-58	0.00232074	0.821894	0.045887	0.0471293	4.86439e-07
Pa_1_14550	20.8142	6.4129	4.12332	6.1773	5.21552	4.51676	4.7911		1.77349e-26	0.00766818	0.0474287	0.350339	0.384738	0.736837
Pa_1_14560	7.42151	1.71626	3.13873	2.77098	1.8355	1.6079	2.33886		2.53073e-13	0.016513	0.715556	0.148387	0.651335	0.15543
Pa_1_14570	79.303	213.265	78.325	116.068	91.7656	95.8476	90.0554		6.27691e-207	6.29072e-204	2.79747e-16	2.03726e-07	0.238272	0.0876259
Pa_1_14580	0.117553	0	0.289325	0.21923	0.0951884	0.121064	0.254137		0.364362	0.071547	0.990763	0.334276	0.765202	0.48432
Pa_1_14590	1.8757	2.62697	2.57708	2.60097	2.58142	2.14731	2.62738		0.172532	0.925337	0.909237	0.903921	0.446531	0.400902
Pa_1_1460	45.9813	44.1177	57.2914	63.0735	26.183	45.3898	34.4135		0.455738	8.87603e-07	0.114015	3.09203e-36	6.17067e-20	7.76842e-07
Pa_1_14600	0.235105	2.62118	1.59129	1.31538	2.28452	2.17916	2.28723		4.78964e-09	0.0573646	0.722521	0.163795	0.865809	0.861222
Pa_1_14610	95.8886	208.386	237.814	382.675	185.341	268.279	207.284		1.55709e-138	1.55756e-07	1.20355e-69	1.21704e-152	9.70144e-55	2.76001e-29
Pa_1_14620	34.658	87.9647	46.2538	92.3	61.513	68.0043	46.75		5.29394e-79	1.08908e-42	2.41415e-33	1.06177e-14	0.023405	1.30063e-15
Pa_1_14625	274.059	155.047	152.465	296.193	118.505	201.833	142.874		1.94434e-106	0.588461	2.81727e-96	3.1613e-174	2.73173e-78	2.05634e-37
Pa_1_14630	47.9965	58.033	50.4108	47.4913	56.6649	38.6232	68.4021		0.000194354	0.00584673	0.392547	0.00694307	2.54142e-13	2.1006e-30
Pa_1_14640	19.7907	44.0459	23.5158	34.4628	22.7096	24.7241	27.1942		3.79666e-32	2.2085e-21	1.31475e-05	1.1725e-06	0.24343	0.17586
Pa_1_14650	0.0605063	0.413903	0.257708	0.16256	0.358599	0.3432	0.103034		0.0488324	0.473263	0.911135	0.650018	0.996086	0.142853
Pa_1_14660	22.5083	25.1108	25.5933	34.3003	16.6272	24.435	21.9978		0.149383	0.798317	0.000676816	2.96399e-15	1.05101e-06	0.149531
Pa_1_14670	13.2249	10.85	8.63202	12.3054	5.41788	6.80513	7.32912		0.0668682	0.0583183	0.0141335	1.33057e-07	0.111261	0.591385
Pa_1_14680	48.9288	6.99231	9.67746	10.5247	7.42521	6.45379	9.65763		6.79701e-110	0.0139352	0.547992	0.0207094	0.308731	0.00161026
Pa_1_14690	4859.96	7848.53	7604.42	9045.34	7533.07	9618.53	10369.6		0	8.34164e-14	5.81874e-246	6.69193e-288	0	5.39089e-100
Pa_1_1470	3.07544	6.18629	5.20039	4.23402	4.86594	4.95289	4.51626		7.54707e-05	0.269063	0.38939	0.575839	0.898727	0.558307
Pa_1_14700	18.7275	9.97786	9.54622	9.71185	8.68481	9.48262	7.61753		5.03928e-10	0.710246	0.877611	0.434798	0.450081	0.0688249
Pa_1_14705	82.5254	118.34	81.2528	57.9826	113.147	79.9564	80.0805		3.16536e-22	3.06002e-23	7.83424e-09	2.10753e-36	3.25381e-21	0.969374
Pa_1_14710	3.4454	1.26381	1.12688	1.68227	1.09615	1.13067	0.975377		0.000136785	0.728606	0.273376	0.227094	0.898927	0.643845
Pa_1_14720	0	0.463583	0.128854	0.487681	0.316092	0.222136	0.309103		0.00630696	0.105773	0.11686	0.424621	0.686978	0.713931
Pa_1_14730	9.05687	15.999	7.01896	10.899	8.08612	6.03062	6.68688		8.91505e-08	8.02715e-13	0.00493316	0.0414058	0.0315781	0.475748
Pa_1_14740	97.5756	131.997	133.427	97.0623	146.758	112.355	156.806		3.1841e-18	0.751445	2.20285e-12	1.40213e-21	2.67748e-17	4.0038e-27
Pa_1_14750	4.89755	7.52218	5.34744	11.3792	5.74235	7.45155	8.36982		0.00420312	0.0221524	4.59177e-06	1.3177e-05	0.0591926	0.367637
Pa_1_14755	0.961181	1.21413	1.93281	2.98276	0.569327	1.25877	1.82713		0.501569	0.137079	0.132738	9.13036e-06	0.0382067	0.215579
Pa_1_14760	140.76	95.4816	75.9084	114.994	81.9039	81.6039	86.4766		3.42547e-29	1.86778e-08	1.12725e-17	2.62877e-13	0.922423	0.136903
Pa_1_14770	14.3054	14.3103	10.3715	17.133	8.86437	8.56815	8.02288		0.992128	0.00278741	7.98568e-05	2.42915e-07	0.78712	0.582273
Pa_1_14780	6.28227	8.75277	4.33241	8.02213	4.5666	4.80591	5.54661		0.0144768	3.27624e-06	0.00115094	0.00186609	0.743885	0.371095
Pa_1_14790	1453.6	1343.94	1148.24	938.17	1209.14	847.042	1311.52		2.88513e-15	2.21105e-49	8.35914e-42	1.32892e-69	1.17675e-219	0
Pa_1_1480	4.40658	0.960236	0.998021	1.95073	1.48708	1.17769	1.51803		8.82619e-09	0.938599	0.0747967	0.379438	0.479182	0.436816
Pa_1_14800	79.3117	39.991	59.6653	35.1827	48.3761	35.9631	53.1661		5.28371e-43	1.41259e-13	2.14037e-13	1.59268e-05	9.05722e-08	4.23446e-13
Pa_1_14810	8.6351	27.0258	44.7585	90.3836	24.0775	56.0852	29.6395		5.90621e-34	3.46503e-15	1.3415e-33	7.06002e-95	4.61292e-48	3.69736e-31
Pa_1_14820	0.181519	0.546334	0.064427	0.381791	0.105364	0	0.230103		0.100982	0.0186593	0.100151	0.137962	0.398771	0.111489
Pa_1_14830	1.86186	5.24282	3.55929	5.64784	3.84759	3.66821	4.01144		6.7452e-07	0.0320448	0.0325658	0.0604991	0.810704	0.639237
Pa_1_14840	49.8148	38.3746	40.0944	28.8639	44.1548	34.9168	49.186		3.66491e-06	0.471053	7.90356e-05	8.99889e-08	4.00939e-05	6.13162e-10
Pa_1_14850	96.2462	83.9662	112.581	79.8415	90.7858	91.1084	83.7003		0.000506484	1.95766e-14	4.71481e-12	0.0120773	0.916904	0.0251174
Pa_1_14860	40.3542	30.3647	30.57	43.5662	26.6895	31.6914	25.604		6.31292e-06	0.919683	5.00112e-06	2.69892e-10	0.0090768	0.00122606
Pa_1_14870	27.981	36.9008	40.779	37.3676	34.5211	44.6597	43.9176		2.20827e-05	0.100557	0.265843	0.288338	5.20797e-06	0.75039
Pa_1_14880	8.52775	9.29834	9.67657	6.35023	12.162	12.8739	6.78959		0.480673	0.752446	0.0173018	6.87557e-05	0.563279	2.45012e-08
Pa_1_14890	61.1079	119.941	64.0076	85.1817	63.8441	110.496	86.7926		3.12e-64	2.09551e-55	1.83579e-07	6.3741e-08	6.51048e-46	1.22075e-11
Pa_1_1490	21.6613	18.5433	15.5269	21.9457	12.7287	14.5129	13.549		0.0621917	0.0519017	0.0014558	7.76475e-07	0.171778	0.459236
Pa_1_14900	19.0159	63.0853	79.3418	62.0198	68.5117	75.9084	75.1421		1.30649e-82	3.32712e-07	1.98588e-05	0.0903677	0.0139889	0.80258
Pa_1_14910	207.428	169.081	187.039	217.358	166.485	186.516	176.827		5.33606e-14	0.000336105	6.82884e-06	1.1561e-15	2.30038e-05	0.0410887
Pa_1_14920	73.7055	42.2259	76.8801	55.4086	44.9391	68.4553	57.0056		7.78526e-29	6.37116e-33	4.67431e-08	0.0011538	7.79996e-19	4.22545e-05
Pa_1_14930	7.85704	12.0797	7.73392	10.6633	12.4541	8.70477	10.2754		0.000276543	0.000217826	0.0359619	0.281717	0.0013219	0.155338
Pa_1_14940	25.1706	38.1187	46.9831	54.8395	27.8928	55.0897	31.1129		4.14611e-10	0.000306389	0.0194317	5.48693e-21	1.33873e-33	1.17692e-25
Pa_1_14950	25.5803	36.5016	30.3767	47.0441	33.3597	31.9805	35.2103		1.0744e-07	0.00486917	8.95266e-09	2.07063e-06	0.499327	0.119181
Pa_1_14960	69.8297	150.765	124.812	96.5105	198.996	128.55	169.791		1.56438e-99	3.64128e-09	2.42423e-08	4.9294e-71	1.25093e-53	1.96457e-21
Pa_1_14970	2.23527	0.38632	0.64427	0.812802	0.105364	0.370227	0.590723		1.09026e-05	0.373976	0.576711	0.00755097	0.120635	0.4218
Pa_1_14980	3.56987	8.03545	4.50989	9.59107	3.08789	7.33049	2.52434		3.50595e-07	0.000160037	2.55622e-05	1.63966e-09	8.39001e-08	2.34107e-10
Pa_1_14990	38.5753	17.2462	12.2838	19.9188	12.8395	11.2538	15.1048		9.3594e-28	0.000569244	3.95538e-05	0.000101211	0.203817	0.00299803
Pa_1_150	18.9385	10.5852	6.52293	6.82754	5.63698	6.21981	6.07903		4.92354e-09	0.000202004	0.76604	0.274664	0.493061	0.858198
Pa_1_1500	13.7712	7.27378	7.21463	12.8497	7.63053	6.36679	6.10306		7.11343e-08	0.948898	0.000108474	0.000258954	0.18579	0.751917
Pa_1_15000	50.808	89.1459	54.3435	92.4477	59.1979	67.9936	72.8143		8.06566e-36	3.77248e-28	9.6566e-22	3.47164e-17	0.00192104	0.107754
Pa_1_15010	45.5784	35.0664	40.149	58.389	53.3395	49.1346	40.2242		8.56154e-06	0.0277255	2.74436e-08	0.140804	0.0993682	0.000153785
Pa_1_15020	22.0139	61.1764	41.7475	69.5759	42.8323	53.4067	51.8949		1.03486e-63	4.83416e-13	9.85451e-16	2.81914e-15	1.7288e-05	0.549151
Pa_1_15030	50.5556	68.831	56.5135	97.5094	28.0341	71.9509	50.0025		1.51558e-10	3.53658e-05	7.44659e-24	8.408e-94	3.04651e-72	1.1862e-15
Pa_1_15040	1.73738	2.73731	1.11107	0.982811	1.12848	1.41982	1.15741		0.0687447	0.0015513	0.901618	0.883589	0.45184	0.494208
Pa_1_15050	3.13941	1.23622	0.579843	2.27585	1.31705	2.24135	0.618206		0.00057955	0.0656182	0.001034	0.0925669	0.0476142	6.26322e-05
Pa_1_15060	78.385	94.3555	82.272	128.332	69.3266	92.7836	92.6278		3.47901e-06	0.00064414	6.71461e-22	4.85528e-40	1.88922e-13	0.954672
Pa_1_15070	177.629	95.1768	141.583	137.271	90.6774	129.097	102.831		6.43105e-81	8.34108e-30	0.445917	7.01824e-22	3.47855e-25	4.41233e-12
Pa_1_15080	10.037	2.89717	3.16796	1.96562	2.70598	3.4979	2.88485		1.93659e-14	0.691805	0.146002	0.358487	0.198776	0.32207
Pa_1_15090	32.962	22.4225	23.7786	20.8868	24.2967	21.5838	21.0358		7.32042e-08	0.455087	0.2108	0.131817	0.113772	0.729498
Pa_1_1510	12.8239	5.87206	10.6949	14.9556	6.5224	8.07094	8.06071		8.72284e-10	8.6518e-06	0.0103579	4.56181e-09	0.104174	0.978414
Pa_1_15100	5.86911	11.2033	7.79566	7.64034	5.79503	6.73812	7.57302		6.0456e-07	0.00317078	0.9442	0.108121	0.283945	0.390026
Pa_1_15110	192.389	143.087	132.862	171.996	168.612	137.831	147.432		1.23442e-24	0.0212933	1.75687e-11	0.58119	2.96597e-12	0.0241915
Pa_1_15120	0.121013	1.00443	0.83755	0.975363	0.632185	1.03663	1.39096		0.000832754	0.634779	0.662611	0.322446	0.202689	0.393525
Pa_1_15130	495.548	222.771	277.89	248.105	254.359	236.254	263.094		0	2.19967e-20	0.000126196	0.398579	0.00117474	1.73437e-06
Pa_1_15140	1.11848	2.48875	1.73595	1.09615	1.76607	2.54235	1.14361		0.00514912	0.165422	0.32777	0.299806	0.130394	0.00287632
Pa_1_15150	133.67	76.4178	87.0038	58.4645	98.963	67.3361	91.6474		3.14533e-51	0.00193943	4.33064e-12	4.54509e-22	2.76536e-22	1.68129e-14
Pa_1_15160	9.31797	18.5433	8.05337	11.3792	7.58622	7.18239	9.8913		1.32672e-11	6.99878e-15	0.0209733	0.00594045	0.68614	0.00966629
Pa_1_15170	32.7304	34.4376	23.0004	26.8225	19.2715	24.1858	28.3344		0.425818	1.1963e-08	0.101327	0.000522161	0.00292228	0.0233928
Pa_1_15180	20.5082	10.3313	16.2186	23.4087	11.274	17.3736	18.9308		2.83229e-12	1.80946e-05	0.000524046	4.74709e-11	4.79482e-06	0.309498
Pa_1_15190	43.2663	68.6143	60.5175	58.6403	68.0172	57.3374	68.3902		3.02123e-20	0.00713562	0.629023	0.0126772	0.000162095	8.71905e-05
Pa_1_15210	0.605063	0.154528	0.386562	0.812802	0.210728	0.518317	0.206069		0.0640322	0.285639	0.188039	0.0356228	0.143525	0.132793
Pa_1_15220	5.64252	12.2671	10.4157	10.3038	13.7071	11.6222	13.2151		1.1926e-09	0.141372	0.978886	0.0412417	0.103696	0.207132
Pa_1_15230	0.242025	0.0772639	0.064427	0.325121	0.158046	0.148091	0.154552		0.354492	0.864788	0.144106	0.322863	0.976813	0.953765
Pa_1_15235	5.28126	2.87522	2.18813	2.40408	3.76142	2.32132	2.85737		0.00144505	0.247823	0.698608	0.123775	0.0227186	0.365135
Pa_1_15240	78.0688	123.736	85.3994	74.9126	153.983	64.003	161.94		4.03082e-35	1.15368e-23	0.0154262	5.5111e-55	3.36714e-130	3.80633e-150
Pa_1_15250	36.4212	30.7178	19.3415	26.1871	25.2928	18.3221	21.2078		0.00813903	1.18062e-09	0.00212356	0.686028	2.97372e-05	0.0696007
Pa_1_15260	72.7322	200.22	149.983	132.676	207.298	132.189	257.145		1.46343e-201	3.67247e-24	0.0025413	7.00022e-34	1.18041e-58	8.78342e-141
Pa_1_15270	6.39291	7.03635	6.58616	11.4433	3.58418	5.81552	6.44988		0.497018	0.642499	0.000431803	2.062e-11	0.00338607	0.482993
Pa_1_15290	4.2924	6.17502	2.81301	2.35486	5.11802	4.00215	3.84298		0.0253123	1.84895e-05	0.615452	0.00349728	0.150131	0.805185
Pa_1_1530	10.5418	16.6765	14.358	14.8704	18.6174	18.1348	20.726		6.07047e-06	0.115822	0.749056	0.0558471	0.760512	0.0996619
Pa_1_15300	5.18278	4.60261	2.81659	4.82759	5.51668	4.88588	3.77099		0.490184	0.0130814	0.0233341	0.562056	0.449119	0.12474
Pa_1_15310	14.2844	17.3771	9.83704	10.4664	9.0429	11.7432	9.27599		0.0351805	3.9881e-08	0.644722	0.297453	0.0175624	0.0303087
Pa_1_15320	0.591223	1.15332	0.707503	0.982811	1.04707	0.558302	2.18764		0.100596	0.216638	0.445368	0.983694	0.146406	0.000100108
Pa_1_15330	39.8719	21.562	15.8783	22.7659	15.1593	18.2751	17.3612		5.32043e-19	0.000461757	0.000766733	0.00010827	0.0313807	0.532965
Pa_1_15340	139.864	130.833	96.7556	116.301	116.561	125.487	83.4908		0.0363785	1.67234e-17	6.07454e-05	0.961546	0.0226422	1.11131e-31
Pa_1_15350	160.245	1392.56	745.626	994.016	989.31	976.774	795.582		0	0	5.90832e-72	0.706957	0.269473	1.46155e-66
Pa_1_15360	715.918	871.717	1635.08	1039.85	1841.4	2121.4	1377.41		1.55169e-50	0	1.66559e-249	0	2.23178e-70	0
Pa_1_15370	1.96557	1.02089	2.00946	1.47794	3.44713	2.42832	3.33126		0.0419103	0.0362482	0.471316	0.0115902	0.102797	0.143115
Pa_1_15380	166.11	279.534	283.882	270.96	331.703	353.513	308.796		3.42149e-95	0.498406	0.108293	8.60785e-14	0.000896353	3.67693e-12
Pa_1_15390	11.7918	7.25717	10.7095	12.6872	6.36616	8.06983	7.56613		8.11194e-05	0.00229938	0.208949	3.66832e-06	0.0722572	0.599777
Pa_1_1540	39.3652	45.0654	31.4141	35.6335	37.6835	39.7971	32.3383		0.0177518	3.75663e-09	0.119402	0.480762	0.337497	0.000421716
Pa_1_15400	8.22868	9.17139	11.8623	12.0577	8.33408	14.1645	9.65719		0.383668	0.0285802	0.871295	0.00904879	7.30853e-07	0.000196384
Pa_1_15410	3.32785	6.85439	5.54072	7.64034	3.21361	6.66408	4.86665		1.86035e-05	0.159357	0.074351	1.28354e-05	8.50519e-06	0.032388
Pa_1_15420	8.15797	1.50108	2.81778	2.76353	2.2348	2.61158	2.57241		5.38234e-17	0.0187315	0.989912	0.413374	0.483285	0.924007
Pa_1_15430	15.1316	21.6717	12.9525	13.9488	12.5127	13.3967	15.2144		3.54257e-05	1.94782e-08	0.542864	0.369595	0.483719	0.180111
Pa_1_15440	78.2072	77.7254	115.595	84.4201	96.9484	97.299	92.5849		0.887034	1.53946e-24	1.04004e-10	0.00525145	0.913446	0.171708
Pa_1_15450	13.5185	20.7598	19.5294	14.0307	26.3672	14.2856	26.5573		1.98773e-06	0.460882	0.00597438	8.00133e-09	6.23312e-14	2.15906e-14
Pa_1_15460	0.295611	0.733931	1.01264	0	0.571131	0.84745	0.686859		0.0962179	0.453714	0.00752524	0.0719884	0.34037	0.578861
Pa_1_15470	211.902	108.053	235.673	138.474	210.269	168.347	364.034		5.97546e-109	3.36819e-149	5.74555e-49	9.1258e-31	1.47521e-17	1.29212e-251
Pa_1_15480	173.929	74.7049	57.1953	71.231	60.0042	53.8617	60.1288		1.58796e-128	8.99613e-09	0.000195386	0.00245446	0.022715	0.0196503
Pa_1_15490	15.4343	16.3743	14.1874	15.6207	11.1722	15.7083	13.5318		0.521883	0.136613	0.41591	0.00697486	0.000458469	0.104742
Pa_1_15495	0.235105	0	0	0	0.190377	0	0		0.118371	NA	NA	0.547581	0.167683	NA
Pa_1_1550	50.2029	430.63	245.735	368.278	275.76	322.734	286.964		0	3.00361e-160	1.76226e-50	2.20928e-29	2.26739e-14	6.32178e-09
Pa_1_15500	2.99932	1.57271	1.30196	1.97307	1.6182	1.52682	0.508273		0.0122347	0.540049	0.226118	0.49208	0.865054	0.00319147
Pa_1_15510	8.48987	9.65235	8.03517	12.5813	8.68597	9.65884	9.82253		0.294609	0.147234	0.00216794	0.007759	0.361285	0.894711
Pa_1_15520	23.9757	28.5355	24.4417	17.8383	24.425	29.7263	35.0128		0.0160043	0.0337689	0.00315223	0.00257092	0.00398949	0.0090495
Pa_1_15525	1.41063	1.36301	2.89325	1.75384	2.28452	2.78448	2.54137		0.934701	0.00580546	0.149772	0.499282	0.365562	0.657443
Pa_1_15530	395.986	898.121	601.038	1002.3	1003.2	1287.28	575.217		0	1.18778e-184	1.03673e-203	0.916147	8.77708e-124	0
Pa_1_15540	21.165	83.086	59.9878	89.4455	88.2306	61.5191	57.9189		2.45092e-129	3.32017e-13	3.1145e-13	0.778117	5.0602e-18	0.184738
Pa_1_15550	527.849	735.846	612.489	575.321	1314.22	550.064	761.599		1.9403e-111	8.1157e-37	0.00157032	0	0	1.09857e-119
Pa_1_15560	30.0364	33.209	40.4896	34.525	33.9924	47.9214	27.8795		0.126581	0.00150678	0.0451384	0.816499	7.05633e-10	1.18442e-20
Pa_1_15580	87.2812	54.4988	49.1607	46.6857	74.578	53.4878	58.4825		1.02748e-25	0.0476342	0.469907	3.50792e-14	1.6498e-13	0.0603087
Pa_1_15590	41.439	63.4326	67.268	44.5037	122.888	65.4957	91.9734		1.53631e-16	0.211602	3.09035e-10	3.31001e-73	8.49956e-62	4.58089e-17
Pa_1_1560	29.7512	59.5699	45.8422	34.1925	53.7491	45.6953	66.1064		2.25238e-34	4.4334e-07	0.000143469	4.61723e-10	0.00141348	1.59277e-14
Pa_1_15600	7.31434	7.32346	6.47431	8.34725	5.89382	5.19613	8.56899		0.984646	0.387898	0.133064	0.0388499	0.416154	0.000326979
Pa_1_15610	1.19629	0.965723	1.36639	1.90895	1.0776	0.827457	1.7103		0.577516	0.343485	0.320131	0.105829	0.506421	0.0321182
Pa_1_15620	36.6367	24.8709	33.9482	20.9328	32.1839	23.0292	44.2782		1.17667e-08	9.26364e-06	3.09696e-07	4.22615e-06	1.12261e-06	5.79377e-25
Pa_1_15630	11.7607	5.12121	7.64503	7.98036	7.32049	4.87181	10.4301		7.05054e-10	0.00835265	0.765034	0.568504	0.00587018	1.6411e-08
Pa_1_15640	1.21013	9.65799	10.5818	16.256	9.79886	13.6984	10.0974		4.17365e-26	0.443677	0.00082895	6.49142e-05	0.00127403	0.00292295
Pa_1_15650	15.5809	41.8065	30.0095	17.9202	39.3655	27.2665	46.3319		5.93523e-42	1.42203e-07	3.73935e-07	3.26792e-17	4.60538e-09	9.24727e-19
Pa_1_15660	51.7301	23.5576	23.9507	14.4125	28.8948	21.2603	34.566		2.06014e-35	0.837614	7.6803e-06	6.02504e-11	2.05908e-05	1.42629e-12
Pa_1_15670	5.68759	5.86642	4.73478	9.37928	1.93069	4.06546	4.34803		0.831962	0.189434	0.000126362	3.6671e-14	0.000402517	0.715173
Pa_1_15690	43.7962	92.9098	158.989	171.184	111.981	132.096	69.8195		9.41317e-60	2.08478e-55	0.0458254	5.96796e-28	3.01863e-07	5.72609e-71
Pa_1_1570	22.0243	14.062	12.8368	14.6304	8.95595	13.7724	13.7791		4.71633e-07	0.373978	0.292432	0.000224077	5.00523e-05	0.992825
Pa_1_15700	67.1481	63.3398	78.1487	110.492	77.6145	124.193	93.1498		0.204472	2.87399e-06	1.23992e-12	1.01106e-13	1.42425e-39	2.56814e-17
Pa_1_15710	13.4615	10.0378	11.6374	7.01536	9.66671	7.65407	9.53012		0.00747859	0.201309	0.00206295	0.0584219	0.0577346	0.0741966
Pa_1_15720	27.0463	10.8445	11.0814	16.4186	9.37741	10.0702	9.32461		6.29819e-24	0.852032	0.00191976	1.13772e-05	0.526497	0.489483
Pa_1_15730	9.17948	18.5304	24.2072	18.1961	27.1287	22.1818	29.6584		5.80648e-12	0.00115856	0.00737644	7.87792e-05	0.00543607	3.70306e-05
Pa_1_15740	43.797	107.126	67.6862	58.096	87.3405	67.3387	103.179		3.82513e-90	1.23886e-29	0.0124628	3.80236e-13	1.97503e-10	8.78057e-28
Pa_1_15750	21.2308	23.9076	25.3988	53.4824	18.41	39.1159	23.6291		0.127667	0.425017	1.59272e-22	1.2956e-41	1.57606e-28	2.58171e-15
Pa_1_15760	0.302531	0.0772639	0.064427	0.325121	0.316092	0.0740453	0.206069		0.22611	0.864788	0.144106	0.769998	0.181644	0.435422
Pa_1_15770	15.6345	28.833	18.2275	12.0577	24.6538	19.8545	26.6843		2.04241e-14	4.66824e-09	0.00116635	6.66087e-10	0.00453581	7.00667e-05
Pa_1_15780	14.8776	74.957	69.3708	86.1078	47.1217	70.262	84.6804		1.12376e-144	0.0816946	5.6635e-05	1.66576e-26	1.1674e-17	4.19816e-06
Pa_1_15785	1.95519	3.84079	2.41183	2.01484	3.26693	2.04513	2.8745		0.00245012	0.0304752	0.646583	0.127604	0.0391957	0.146673
Pa_1_15790	33.4979	27.114	19.7609	23.1477	12.6473	20.8597	21.7367		0.00183034	5.1398e-05	0.116794	2.71336e-08	1.16347e-08	0.6006
Pa_1_1580	7.05662	31.1396	27.4056	25.8125	28.514	33.1516	42.6949		3.96681e-55	0.0651394	0.539299	0.282909	0.0182357	1.31854e-05
Pa_1_15800	198.175	177.27	195.118	249.597	131.394	195.535	169.295		3.95903e-05	0.000491561	9.65725e-15	1.23528e-81	8.17782e-46	3.61299e-08
Pa_1_15810	38.5452	97.6239	52.2729	38.2937	72.4144	50.4508	65.1723		2.89046e-87	3.74244e-45	1.76793e-05	3.55393e-22	4.46521e-15	5.11484e-08
Pa_1_15820	41.6214	47.4013	46.3218	48.9307	53.8872	64.7345	41.564		0.0193511	0.678394	0.418784	0.140892	7.29946e-05	1.1546e-19
Pa_1_15830	23.473	13.9848	26.866	27.3102	20.3149	25.1014	20.7614		3.69532e-09	3.13354e-14	0.840816	0.00159284	0.00459451	0.00996106
Pa_1_15840	153.719	162.602	156.007	150.75	153.502	124.785	142.459		0.0573112	0.168785	0.373829	0.626576	8.37027e-12	1.74529e-05
Pa_1_15850	0.235105	0.209695	0.578649	0.21923	0.666319	0	0.381205		0.941258	0.143656	0.374045	0.267142	0.00130834	0.0236681
Pa_1_15860	245.187	225.346	270.654	344.586	283.823	299.297	250.95		0.000488464	1.95299e-14	4.30259e-19	1.01967e-13	0.0112882	1.37787e-16
Pa_1_15870	79.1624	66.4919	60.2007	60.1037	61.5394	68.3406	59.2115		6.66012e-05	0.0351382	0.995124	0.709408	0.0172979	0.00120223
Pa_1_15880	130.841	83.8394	95.9973	88.581	124.717	114.623	118.249		2.62298e-34	0.000691886	0.111559	1.13095e-13	0.009901	0.342827
Pa_1_15890	35.7592	27.4618	26.6886	39.3963	21.4656	31.5633	21.1701		7.31919e-05	0.694173	2.17086e-06	3.74137e-13	2.77793e-08	7.77739e-09
Pa_1_1590	18.8084	10.5896	13.7429	10.9615	13.136	16.2226	12.4527		8.08895e-09	0.0169898	0.108882	0.197816	0.0225278	0.00463705
Pa_1_15900	33.4195	31.8074	30.8301	23.2309	29.4964	22.6731	46.5379		0.451072	0.636196	0.00262941	0.0102549	0.000190692	2.66572e-30
Pa_1_15910	0.423544	0.38632	0.386562	0.16256	0.316092	0.148091	0.257586		0.916449	0.973368	0.576849	0.75989	0.406498	0.588769
Pa_1_15920	11.0519	8.80793	7.76166	7.32267	7.14802	9.61775	2.72696		0.0569753	0.331965	0.775148	0.845435	0.0156472	2.45283e-16
Pa_1_15930	17.7539	26.7857	21.8282	18.7405	27.1287	13.4652	29.0986		1.99316e-07	0.00724716	0.163078	0.00022811	1.8549e-17	1.21902e-21
Pa_1_15940	116.523	95.7001	100.872	80.507	156.264	91.6526	165.181		5.52478e-08	0.16815	9.09979e-06	4.3654e-49	1.66412e-59	1.20145e-74
Pa_1_15950	10.0663	3.43238	4.43711	3.8328	4.10328	5.40791	4.62942		4.24814e-12	0.185199	0.583948	0.834745	0.088655	0.318227
Pa_1_15960	2.96135	1.95918	1.22411	2.60097	1.56011	1.9722	1.85462		0.0914325	0.119514	0.0252098	0.091623	0.370866	0.787665
Pa_1_15970	0	0.0772639	0	0	0.0526821	0	0.103034		0.385832	0.413697	NA	0.859615	0.682588	0.41028
Pa_1_15980	0.48059	0.104847	0.707503	0.16256	0.390929	0.511283	0.535756		0.0839224	0.0147941	0.161053	0.575559	0.586199	0.971876
Pa_1_15990	110.944	14.3488	11.0644	16.4753	9.00387	11.4019	8.70295		9.20449e-260	0.0140785	0.00166986	2.62146e-06	0.0336037	0.0152262
Pa_1_160	45.1308	37.8593	36.7878	52.076	47.2983	37.2448	27.7678		0.00240958	0.643632	9.58891e-07	0.139366	1.47278e-05	2.25594e-06
Pa_1_1600	8.37923	11.7604	9.75889	12.0936	10.9549	7.96283	10.2484		0.00384459	0.10395	0.125799	0.44305	0.00672031	0.0346282
Pa_1_16000	1245.48	883.082	652.318	933.917	726.788	678.658	557.66		1.41694e-196	4.49582e-109	1.07131e-100	3.62585e-55	3.06011e-07	2.37886e-43
Pa_1_16010	16.6963	3.94595	3.68814	4.87681	2.62393	3.41904	4.42358		9.72673e-28	0.719916	0.201847	0.00785528	0.191813	0.161784
Pa_1_16030	8.71291	10.3534	5.21858	9.42851	5.90039	8.21903	7.57302		0.149799	7.35837e-07	0.000682512	0.00423343	0.013341	0.505849
Pa_1_16040	0.302531	0.309056	0.193281	0.650242	0.0526821	0.148091	0.36062		0.935117	0.539274	0.092701	0.00841205	0.395746	0.30271
Pa_1_16050	13.237	18.1956	12.9644	19.9457	12.5318	12.6277	16.4511		0.000700222	0.000407485	0.000208588	4.26554e-05	0.932955	0.0050222
Pa_1_16060	62.7848	100.636	71.0775	100.802	94.969	84.0403	86.772		5.02052e-30	1.76066e-17	7.96867e-12	0.202319	0.00117613	0.410851
Pa_1_16070	167.869	140.079	118.88	219.57	155.872	159.121	115.783		1.65039e-09	7.53805e-07	6.38817e-63	2.28626e-24	0.472179	7.42559e-26
Pa_1_16080	176.638	125.657	121.516	97.3382	182.476	93.4616	194.366		6.54686e-29	0.316132	1.64155e-06	2.50207e-52	2.06664e-100	1.29722e-124
Pa_1_16090	4.34945	3.87935	5.85092	3.28845	4.75942	2.78448	5.84514		0.544588	0.0185949	0.016299	0.141466	0.0048554	3.74649e-05
Pa_1_1610	1.23603	0.6015	0.578649	0.21923	0.433436	0.484257	0.55979		0.0854874	0.915819	0.374045	0.634134	0.794366	0.819717
Pa_1_16100	5.92616	2.00886	1.70672	4.17735	1.88638	2.26134	1.98169		1.04538e-07	0.549482	0.00127408	0.00238133	0.451003	0.56972
Pa_1_16110	0	0.0772639	0.064427	0	0.0526821	0.0740453	0.103034		0.385832	0.864788	0.974457	0.859615	0.749776	0.915207
Pa_1_16120	5.3816	8.18998	4.38103	4.55169	5.32089	7.25644	7.05785		0.00339822	4.50914e-05	0.816957	0.50241	0.028582	0.820564
Pa_1_16130	16.5113	18.0025	16.2356	19.9949	26.5009	16.9564	32.5279		0.330869	0.256338	0.0580396	0.00435859	9.98626e-09	1.26915e-18
Pa_1_16135	0.359578	0.154528	0	0	0.158046	0.19511	0.254137		0.337641	0.188152	NA	0.650239	0.753794	0.809549
Pa_1_16140	4.47401	1.88192	1.94862	2.60097	0.579503	1.70304	1.85462		9.6127e-05	0.910999	0.318876	9.91152e-05	0.00229249	0.775897
Pa_1_16150	0	0.104847	0.144662	0	0.0951884	0	0.127068		0.287403	0.840773	0.676633	0.909378	0.44263	0.320526
Pa_1_16160	0	0	0	0	0	0.121064	0		0.878444	NA	NA	NA	0.198052	0.191141
Pa_1_16170	5.17231	8.28293	4.77386	6.5769	4.0931	9.8062	6.09928		0.00109661	0.000227471	0.09622	0.0147407	4.02267e-10	0.000170621
Pa_1_16180	0.48405	1.62254	0.773123	0.16256	0.632185	1.03663	0.824275		0.00212611	0.0376459	0.122123	0.217127	0.202689	0.511573
Pa_1_1620	0	0.104847	0	0	0	0.148091	0		0.287403	0.31203	NA	NA	0.143771	0.138073
Pa_1_16210	0.117553	0	0	0	0.0951884	0	0		0.364362	NA	NA	0.909378	0.44263	NA
Pa_1_16220	2.59654	1.30785	0.756122	1.47794	1.13028	1.87002	1.65534		0.014497	0.146624	0.115344	0.42963	0.0838016	0.628311
Pa_1_16230	6.36514	28.1157	17.7619	13.0405	27.0114	16.4788	23.4355		5.54989e-50	6.92741e-09	0.0139067	5.37026e-11	2.67752e-10	1.23121e-05
Pa_1_16240	15.4862	8.01884	10.2755	11.2167	5.24786	9.73992	7.18147		4.52569e-09	0.0485913	0.520862	2.27763e-06	2.78282e-06	0.0120858
Pa_1_16250	13.4425	7.73675	4.05174	8.3084	3.85842	6.02026	4.60884		2.47471e-06	4.44907e-05	0.000163696	3.78526e-05	0.00562219	0.0802335
Pa_1_16260	41.8038	51.1766	36.6822	36.9858	27.783	41.5861	29.6413		0.000199433	5.05439e-09	0.893119	0.000357632	2.95035e-11	1.24762e-08
Pa_1_16270	1.02515	2.01435	1.51344	1.30048	1.46673	1.62196	1.15741		0.0284289	0.31243	0.798918	0.867416	0.704829	0.253263
Pa_1_16280	0.765822	0.524236	0.433987	0.65769	0.814189	0.726385	0.305654		0.453971	0.714859	0.426388	0.843509	0.818795	0.0896565
Pa_1_16290	12.7685	19.4205	14.8925	20.0173	11.5584	15.3463	15.2969		6.69342e-06	0.003579	0.00845216	1.95546e-06	0.00347533	0.961735
Pa_1_1630	28.6627	19.7905	20.1	32.4629	12.2564	20.7527	13.7722		1.27314e-06	0.854364	2.06638e-07	1.02589e-22	2.656e-09	1.62569e-06
Pa_1_16300	4.4135	0.309056	1.32016	1.51971	0.358599	0.814498	0.618206		3.01621e-14	0.00320175	0.645989	0.00337021	0.0870335	0.488925
Pa_1_16310	1.63367	3.01329	4.70317	5.52706	2.73947	5.40531	1.75158		0.0135235	0.0234722	0.41004	0.00172159	0.000155713	1.45033e-08
Pa_1_16320	2.50666	3.45996	2.23436	2.13563	2.28452	2.30022	1.52482		0.132508	0.0518007	0.964202	0.915792	0.95537	0.106797
Pa_1_16330	0.121013	0	0.064427	0	0	0	0		0.352698	0.594473	0.974457	NA	NA	NA
Pa_1_16335	0	0.0772639	0.064427	0.16256	0.105364	0	0.103034		0.385832	0.864788	0.392114	0.506249	0.398771	0.41028
Pa_1_16340	30.3534	37.4398	36.0597	47.751	22.985	29.4419	29.9692		0.00100152	0.547225	0.000118296	6.48276e-21	0.000370327	0.793885
Pa_1_16350	2.70717	2.09695	1.8648	1.47794	1.95645	0.921495	0.635341		0.302346	0.651566	0.61182	0.517329	0.0182247	0.342509
Pa_1_16360	0.883374	0.46907	0.273516	0.544351	0.814189	0.679366	0.635341		0.198857	0.394512	0.287128	0.62735	0.702986	0.841285
Pa_1_16365	0	0.209695	0	0.43846	0.475942	0.363193	0.381205		0.0940305	0.107037	0.0189696	0.91172	0.68355	0.989818
Pa_1_16370	1.1254	2.13565	1.46363	1.58383	1.70141	0.928529	1.75492		0.0307742	0.180071	0.755401	0.942743	0.0671878	0.0513735
Pa_1_16380	2.68126	2.08597	2.65373	2.07151	3.21425	2.1662	2.52423		0.312774	0.339215	0.489523	0.166763	0.0794811	0.531066
Pa_1_16390	20.6927	24.137	15.688	13.373	18.3714	20.0026	16.2647		0.0488352	3.96907e-07	0.220333	0.00865788	0.290074	0.0126709
Pa_1_1640	39.5083	28.2984	44.8012	28.2182	57.3967	28.0195	43.5745		2.29827e-07	4.2116e-13	1.4682e-08	4.96816e-21	1.62813e-36	2.66736e-13
Pa_1_16400	291.475	313.46	202.627	181.825	234.982	225.739	284.788		0.000639279	2.99791e-76	0.00185538	4.81678e-15	0.0893695	2.22306e-25
Pa_1_16410	88.8751	4.74038	3.57152	3.20944	4.05897	3.24282	3.55112		5.33925e-281	0.125253	0.738278	0.387986	0.242038	0.655499
Pa_1_16420	34.4678	16.1261	14.8182	21.8398	12.6233	12.2915	15.3452		6.64931e-23	0.37655	0.000422155	7.14959e-07	0.798213	0.0216709
Pa_1_16430	18.7116	29.3629	18.1326	16.8092	25.0208	20.8301	24.483		3.46364e-09	6.48782e-10	0.531954	0.000159483	0.0146419	0.0312951
Pa_1_16432	0.769282	1.44028	1.30196	1.25871	2.14683	0.921495	2.06058		0.0814852	0.741638	0.966732	0.193072	0.00653919	0.0101864
Pa_1_16440	1.17899	2.20179	1.36639	1.9164	2.28452	2.90554	1.39775		0.0317102	0.094062	0.314255	0.668833	0.26881	0.00300473
Pa_1_16450	8.11113	16.8252	12.8749	12.2769	9.23328	11.8643	15.1211		1.29769e-11	0.0061621	0.756598	0.0377416	0.0216489	0.0130192
Pa_1_16455	1.64574	2.30664	3.32723	2.84999	1.42783	4.35831	2.28723		0.19946	0.112073	0.629373	0.0234379	5.16597e-07	0.00107773
Pa_1_16458	3.75139	3.24508	2.25494	1.78816	3.37165	2.14731	2.00917		0.47818	0.110766	0.561572	0.0485368	0.0423392	0.765177
Pa_1_16480	2.29924	2.31792	1.28854	0.812802	0.948277	1.33282	1.33945		0.958644	0.0402346	0.41969	0.890202	0.298911	0.98311
Pa_1_16490	0.587763	0.314542	0.289325	0.21923	0.666319	0.121064	0.254137		0.313779	0.877585	0.990763	0.267142	0.0206113	0.48432
Pa_1_1650	3.73232	4.812	4.08336	7.44638	5.23356	5.1928	4.78743		0.155096	0.353602	0.00211755	0.046904	0.974823	0.596557
Pa_1_16500	13.4857	21.1903	11.077	8.13839	11.2406	9.58518	11.3675		4.84035e-07	1.20418e-11	0.0547457	0.0388629	0.154998	0.124377
Pa_1_16510	1175.38	755.691	1623.65	821.461	1762.8	1300.35	1591.35		9.36299e-290	0	0	0	3.92209e-240	3.58726e-103
Pa_1_16520	0.587763	2.20179	1.73595	0.876921	1.6182	0.968514	1.52482		0.000136585	0.371867	0.160788	0.216019	0.122593	0.178439
Pa_1_16540	7.80345	3.73595	3.90827	3.70457	4.23917	2.95367	3.74685		5.34506e-06	0.825675	0.883137	0.622677	0.0617204	0.233689
Pa_1_16550	0.587763	0.629084	0.723312	0.65769	0.285565	0.437238	0.635341		0.860201	0.78899	0.998537	0.165116	0.455838	0.496101
Pa_1_16560	24.572	29.0427	19.8187	11.7251	23.3212	19.9286	26.025		0.0194168	5.94948e-07	2.92277e-05	6.05582e-09	0.0420702	0.000355442
Pa_1_16570	0.181519	0.231792	0.064427	0	0.105364	0	0.103034		0.737991	0.272188	0.974457	0.861117	0.398771	0.41028
Pa_1_16580	73.3336	18.2122	22.2103	32.3495	21.3584	20.7186	18.0035		2.34238e-111	0.0183485	3.1697e-05	2.7274e-06	0.698765	0.0789287
Pa_1_16590	72.2341	15.6349	19.0534	18.3693	17.2612	21.6812	16.3035		2.64698e-123	0.0295716	0.761849	0.550032	0.00467945	0.000443431
Pa_1_1660	4.35645	5.09942	4.96088	6.50242	3.00288	4.51676	5.35779		0.351589	0.864195	0.156938	0.000239902	0.0263239	0.2976
Pa_1_16600	1123.34	1392.2	1265.37	2165.55	1132.6	1277.9	1370.83		3.72428e-93	3.24535e-20	0	0	7.23251e-32	7.39175e-13
Pa_1_16610	7.78455	11.733	19.5372	27.3102	19.056	18.5843	26.5691		0.000597672	1.58383e-07	0.000580133	0.000153401	0.764561	2.42779e-06
Pa_1_16620	10.898	8.88505	10.0288	11.0914	6.79006	11.8028	10.1795		0.087219	0.32737	0.466337	0.00125101	2.77827e-06	0.162562
Pa_1_16630	155.828	134.101	103.93	166.165	73.4558	117.187	81.7845		1.19431e-06	1.80469e-13	1.47865e-30	5.86583e-82	4.76201e-37	5.21552e-24
Pa_1_16640	11.1124	7.60493	15.0419	17.2881	5.40771	14.2367	4.89068		0.0021317	4.04302e-09	0.227143	1.88291e-16	3.34722e-16	8.74844e-19
Pa_1_16650	6782.98	1307.72	1912.89	2149.93	1187.28	1649.84	1227.18		0	0	2.13174e-28	0	7.49266e-264	3.53254e-220
Pa_1_16660	0.363038	0.154528	0.128854	0.650242	0.0526821	0.296181	0		0.330522	0.831444	0.0452813	0.00841205	0.097461	0.0232359
Pa_1_16670	66.559	169.174	180.09	131.531	189.676	206.322	158.186		1.12103e-150	0.0292955	7.15418e-16	2.07318e-22	0.000846293	4.77176e-24
Pa_1_16680	0.0605063	0	0.128854	0	0.0526821	0	0.103034		0.628944	0.324103	0.734372	0.859615	0.682588	0.41028
Pa_1_16690	24.8577	29.283	26.0443	40.2091	19.0099	32.0616	23.849		0.0215414	0.102057	1.26531e-07	1.48021e-18	2.01766e-13	9.87265e-06
Pa_1_1670	8.83392	14.6801	7.28025	10.729	7.78857	6.51599	10.7671		3.46925e-06	1.80843e-09	0.012775	0.0308963	0.187419	5.1854e-05
Pa_1_16700	1.14962	2.54971	1.48182	2.60097	1.31705	1.70304	1.95765		0.00478808	0.044227	0.0783645	0.0323274	0.36423	0.622011
Pa_1_16705	0.235105	0.838778	0.144662	0.43846	0.951884	0.242128	0.381205		0.0235764	0.0069971	0.179422	0.28465	0.0130025	0.554772
Pa_1_16710	147.293	180.862	213.522	139.869	260.911	175.301	225.292		1.36789e-12	7.27919e-10	1.69209e-30	3.79735e-73	2.91725e-59	2.57987e-23
Pa_1_16720	8.16489	6.10385	4.70317	8.77826	5.20535	5.40531	5.25475		0.0393396	0.108007	0.000594127	0.00235135	0.79617	0.838743
Pa_1_16730	39.8097	11.3578	17.2664	24.2215	10.3682	16.0678	18.1581		1.61576e-53	3.42134e-05	0.0010574	3.41086e-14	8.58998e-06	0.158807
Pa_1_16740	4.76962	4.45357	1.94862	3.14532	1.68763	1.79005	3.48592		0.703565	0.000157194	0.093725	0.029885	0.806084	0.00375866
Pa_1_16750	18.8175	6.02659	5.79843	6.66498	6.11112	4.7389	8.29426		4.74688e-23	0.798673	0.434241	0.595624	0.102897	9.85632e-05
Pa_1_16760	17.1802	12.2956	21.8592	24.7196	10.8957	9.23938	14.4624		0.000642655	7.62055e-10	0.20226	9.83254e-14	0.146978	2.12991e-05
Pa_1_16770	0.47367	0.6015	0.418179	0.876921	0.475942	0.121064	0.305654		0.620713	0.48985	0.174816	0.216052	0.0958884	0.339928
Pa_1_16780	57.9603	131.644	85.4808	56.9849	124.324	80.2197	157.87		2.0338e-96	1.78959e-32	2.8553e-12	1.90259e-50	2.66578e-34	1.26968e-89
Pa_1_16790	4.65898	8.65356	5.86285	10.0787	4.73121	6.78514	9.17006		2.3614e-05	0.00567342	0.00114775	7.86791e-06	0.0151034	0.0185531
Pa_1_1680	2.82126	5.45206	5.35251	4.16537	7.90064	5.69002	8.0053		0.000403953	0.900243	0.288204	0.00168374	0.0186081	0.013548
Pa_1_16800	17.6503	10.6231	12.8019	9.49554	7.95809	7.73626	9.92868		5.08739e-07	0.092943	0.0440909	0.236762	0.836095	0.0395195
Pa_1_16810	58.1074	81.4499	57.5768	38.7322	77.4067	61.3466	81.207		3.5155e-14	1.93022e-14	2.01194e-08	8.78732e-27	6.90494e-08	3.60231e-11
Pa_1_16820	58.0255	77.8048	65.6511	73.1522	58.2137	54.0531	73.2299		8.291e-11	0.000138077	0.0566125	5.76096e-05	0.118764	1.44421e-11
Pa_1_16825	6.52936	14.3365	8.93745	5.48075	16.4454	9.01281	15.3272		3.07786e-11	2.21704e-05	0.0091591	3.89031e-12	5.71827e-09	3.77316e-07
Pa_1_16830	0.722616	0.772639	0.691695	1.57638	0.749528	1.31875	0.333137		0.852828	0.787271	0.0570271	0.0666502	0.10831	0.00138383
Pa_1_16840	81.8597	53.8136	35.7814	66.4484	37.6181	35.7946	48.8928		4.94446e-20	6.09469e-13	1.50291e-20	5.53528e-19	0.39966	1.57334e-08
Pa_1_16850	744.068	909.356	680.436	924.014	767.04	707.828	781.365		2.33562e-54	7.03223e-104	1.15962e-74	9.69734e-32	8.9763e-10	3.30191e-14
Pa_1_16860	83.8879	65.4878	87.1455	71.0056	77.3292	69.3005	77.6984		1.01867e-08	4.7881e-11	0.000165602	0.1199	0.00869288	0.00585104
Pa_1_16870	64.4357	34.2831	20.9862	40.4283	23.4675	36.4433	21.5479		5.34356e-31	1.27709e-11	2.46481e-14	2.40572e-11	1.74359e-11	2.39268e-15
Pa_1_16880	8.62632	36.5755	15.7062	17.0209	24.6484	21.4965	23.6829		2.95245e-62	1.83236e-28	0.470979	0.000441735	0.0675053	0.197579
Pa_1_1690	14.9451	14.3711	10.3727	15.9309	8.38843	11.0328	14.2943		0.691363	0.00243407	0.000938815	1.1379e-06	0.0162963	0.0104043
Pa_1_16900	0.601603	1.95903	1.14149	1.03203	0.5388	1.60086	0.305654		0.00087892	0.0788558	0.931824	0.167486	0.00289785	7.2965e-05
Pa_1_16910	33.185	26.6056	17.996	24.9582	21.9919	17.7065	22.3787		0.0012348	1.11046e-06	0.00127679	0.175844	0.00720097	0.00344994
Pa_1_16920	0.605063	1.08169	0.450989	0.325121	0.0951884	0.444272	0.0515172		0.157141	0.0540594	0.853581	0.174577	0.0527127	0.0200537
Pa_1_16930	122.623	94.9531	151.11	102.457	124.008	118.55	108.983		9.71587e-13	3.04592e-41	3.51051e-19	1.68157e-05	0.16714	0.0112827
Pa_1_16940	153.918	157.21	175.273	212.954	198.279	164.899	174.688		0.478783	0.000190019	1.07362e-08	0.0276834	3.53347e-12	0.0352526
Pa_1_16950	34.3036	44.195	34.1621	54.677	38.1352	39.6883	39.9224		1.95296e-05	1.98351e-05	3.73095e-11	9.22479e-08	0.483896	0.9256
Pa_1_16960	4.41696	4.32678	2.89921	4.22657	1.73851	3.55417	2.31827		0.918587	0.0448387	0.118773	0.000835798	0.00137539	0.0384934
Pa_1_16970	83.7822	585.274	297.925	234.293	620.965	428.487	408.734		0	1.40731e-297	5.39701e-16	0	1.92112e-122	0.0065342
Pa_1_16980	65.1653	112.264	84.0918	98.9993	102.638	104.747	100.713		2.88026e-42	3.65582e-14	0.00097837	0.435657	0.564687	0.256226
Pa_1_16985	0	0.0772639	0	0.16256	0.0526821	0	0		0.385832	0.413697	0.16122	0.30108	0.682588	NA
Pa_1_16990	66.873	73.2521	63.973	61.2688	56.2867	125.612	43.2227		0.0390181	0.00284513	0.481971	0.156322	4.72363e-97	4.49763e-152
Pa_1_170	1.87224	0.540847	1.61067	2.71431	1.03329	1.11068	1.82713		0.00121995	0.00685519	0.0918461	0.00387912	0.807136	0.107673
Pa_1_1700	0.117553	0	0	0	0	0	0		0.364362	NA	NA	NA	NA	NA
Pa_1_17000	1357.05	2086.2	1376.02	2370.18	1287.6	1579.24	1532.33		0	0	0	0	2.80535e-104	0.000705424
Pa_1_17010	33.835	21.8642	20.2548	24.1409	10.2402	16.2622	14.5411		1.08636e-09	0.348442	0.0768117	2.15959e-14	2.58288e-06	0.211434
Pa_1_17020	1.81173	1.15896	0.708696	0.812802	1.00096	0.962589	1.54207		0.161705	0.213727	0.692873	0.802	0.945826	0.16182
Pa_1_17030	84.5585	48.6773	40.5368	30.7728	40.0054	39.8346	44.1686		2.1986e-32	0.0011466	0.000737306	0.00103919	0.946485	0.0601777
Pa_1_17040	35.085	40.2641	38.6362	35.7125	62.3623	46.9011	38.6334		0.0224835	0.490409	0.325938	8.35409e-16	4.73212e-09	0.000334027
Pa_1_17050	17.1803	87.54	63.5894	90.5462	66.8332	72.7125	69.4451		4.53928e-170	2.07932e-13	5.68037e-11	4.85452e-09	0.0481543	0.268996
Pa_1_17060	0.121013	0	0.193281	0.325121	0.0526821	0.148091	0		0.352698	0.176699	0.453009	0.0959105	0.395746	0.138073
Pa_1_17065	0.117553	0.209695	0.144662	0	0.0951884	0.242128	0.381205		0.533633	0.674331	0.676633	0.909378	0.306827	0.554772
Pa_1_17080	3.37274	4.16082	2.34741	1.47794	2.25219	1.81596	1.90947		0.267917	0.00699874	0.235691	0.283056	0.411463	0.87213
Pa_1_17085	15.0467	10.1702	14.9002	10.0846	7.23432	15.7383	8.89478		0.000230184	0.000408226	0.00541123	0.0295922	5.51855e-13	2.27263e-08
Pa_1_17090	55.652	54.8132	56.325	100.462	66.4375	77.8816	68.6002		0.761856	0.586632	4.9622e-27	2.3108e-16	0.000150243	0.00208627
Pa_1_1710	38.5183	27.1526	39.732	42.4924	21.3111	37.648	37.5696		9.71334e-08	7.55941e-09	0.356844	3.55379e-17	1.00362e-17	0.962603
Pa_1_17100	59.0979	97.1224	119.541	104.779	131.673	120.199	136.853		1.09165e-31	1.14666e-08	0.0038539	1.45542e-07	0.00424349	3.47708e-05
Pa_1_17110	21.9569	37.7654	20.3261	28.9358	18.7566	21.9033	22.1215		3.22913e-15	3.45434e-18	0.000201244	3.89137e-06	0.0489966	0.905501
Pa_1_17120	0.940421	0.6015	1.36639	0.876921	1.53319	1.72193	0.865444		0.327149	0.0458881	0.419586	0.271967	0.657484	0.0297153
Pa_1_17130	50.9999	48.5493	36.6894	44.1106	40.6299	34.404	38.0437		0.350403	1.3104e-06	0.0130143	0.241802	0.00439575	0.0906139
Pa_1_17140	11.0087	1.75497	0.450989	0.812802	0.579503	1.08365	1.415		1.91339e-24	0.000693998	0.268144	0.438519	0.112492	0.432749
Pa_1_17150	2.09004	1.50108	1.96443	2.06406	1.74031	1.08365	1.61762		0.250823	0.364224	0.809867	0.538153	0.134463	0.215137
Pa_1_17160	4.29595	3.39961	4.31661	6.1773	2.83466	4.59081	4.09389		0.226736	0.221101	0.0749625	0.000309856	0.00942764	0.488138
Pa_1_17165	0	0.154528	0	0	0	0	0		0.169466	0.188152	NA	NA	NA	NA
Pa_1_17170	9.7951	11.9151	13.7376	16.6378	7.57604	10.5814	10.6846		0.081271	0.178307	0.108882	3.38022e-09	0.00470753	0.941071
Pa_1_17180	27.86	24.3246	24.5926	16.8241	32.4167	30.098	31.64		0.0635728	0.892991	0.000452566	3.78148e-11	0.248926	0.437046
Pa_1_17185	77.2665	30.9607	47.8048	52.0193	29.6397	44.4272	37.5285		2.13574e-65	9.69851e-13	0.204536	6.2554e-15	5.75849e-12	0.00220797
Pa_1_17190	99.4015	35.3869	53.7479	82.093	25.9112	50.8891	35.4884		5.70294e-100	2.65526e-13	1.75644e-13	1.05133e-70	9.29087e-31	2.46502e-11
Pa_1_1720	5.56312	40.5966	28.2324	44.9308	27.2486	31.4552	28.4821		5.32607e-100	1.86709e-08	2.94957e-09	6.51656e-11	0.0287183	0.122117
Pa_1_17200	47.217	48.65	38.7448	36.7698	38.8338	34.8354	48.3793		0.571027	6.39486e-05	0.515717	0.487756	0.065945	3.57919e-09
Pa_1_17210	11.3147	10.8942	9.42214	15.9309	5.78485	12.2645	6.53923		0.740163	0.218716	7.46352e-05	1.20265e-12	6.03384e-10	8.00003e-08
Pa_1_17220	36.5542	39.8715	34.9844	39.4468	27.3045	32.5466	35.484		0.146247	0.0333818	0.117991	3.49178e-06	0.00682952	0.158254
Pa_1_17230	8.53139	5.28702	4.41265	5.52706	3.83742	4.03843	3.45165		0.000950561	0.288853	0.265928	0.075809	0.762608	0.380314
Pa_1_17240	18.1515	34.4893	47.707	36.003	43.8495	53.9276	32.4299		3.03581e-18	4.63805e-08	0.000187051	0.00876131	4.66315e-05	8.5197e-21
Pa_1_17250	314.123	303.489	295.845	624.188	434.948	612.415	208.756		0.101744	0.246167	1.87216e-244	1.03964e-72	1.37143e-106	0
Pa_1_17260	0.0605063	0	0	0	0	0	0		0.628944	NA	NA	NA	NA	NA
Pa_1_17270	12.4643	16.4572	9.21305	15.2807	5.0048	8.29307	8.80599		0.00445808	5.77963e-08	0.000173436	6.13768e-14	0.000283825	0.633292
Pa_1_17280	442.503	595.892	526.683	992.185	327.805	687.63	388.36		3.87757e-74	9.5718e-15	8.4354e-293	0	0	1.99576e-299
Pa_1_17290	117.778	109.758	76.5067	99.9701	77.6804	80.3207	86.0572		0.0428427	3.78251e-20	1.10802e-07	2.4264e-07	0.40556	0.0779269
Pa_1_1730	54.3882	52.1144	46.9661	48.9874	36.3357	52.9554	44.5795		0.402193	0.0523951	0.530678	2.14112e-05	1.89606e-12	0.000660566
Pa_1_17300	18.7327	14.7297	16.734	23.5713	8.93921	15.8176	14.6205		0.00868337	0.180906	0.00108564	7.72778e-17	2.50457e-08	0.379127
Pa_1_17310	19.0526	13.3997	11.7731	17.7758	12.236	14.5058	13.6967		0.000165499	0.222353	0.000763433	0.00151292	0.0793719	0.5341
Pa_1_17320	448.062	96.9421	106.859	152.271	107.647	93.1864	110.747		0	0.00898211	1.75673e-17	8.83505e-18	5.17665e-05	1.01583e-06
Pa_1_17330	119.671	202.36	115.402	177.191	105.42	151.537	153.566		1.92226e-70	1.77571e-76	7.99449e-28	7.85979e-41	1.17784e-30	0.651914
Pa_1_17340	2.1108	0.772639	1.23992	0.487681	0.674691	0.962589	0.978826		0.00304163	0.233072	0.140294	0.762273	0.355536	0.997992
Pa_1_17350	90.9858	44.1329	50.1889	60.4709	38.9418	49.4734	47.0824		1.59259e-53	0.0192387	0.00332227	1.47661e-11	7.78838e-06	0.327067
Pa_1_17360	2.6519	1.95918	1.93281	2.11329	1.52778	1.9722	1.23641		0.230818	0.948639	0.720502	0.292937	0.333346	0.0941417
Pa_1_17370	47.5372	10.6844	17.3601	16.8004	13.0263	17.7157	10.1626		2.57276e-79	2.22178e-06	0.799707	0.0304213	0.000714501	6.6594e-09
Pa_1_17380	13.5411	11.6384	14.843	13.6042	10.3324	10.9321	11.1959		0.151883	0.0199606	0.51731	0.0348362	0.59699	0.832751
Pa_1_17390	49.641	31.9863	26.7363	39.5767	26.868	23.7041	30.6006		1.04944e-13	0.00991599	1.74651e-06	1.12966e-06	0.0787219	0.00020433
Pa_1_1740	24.6895	58.1627	43.6722	39.3481	62.0203	47.7263	73.9297		1.25261e-46	5.81432e-08	0.169271	1.66755e-11	6.79086e-08	3.26102e-21
Pa_1_17400	1653.37	2156.28	2854.24	2153.13	1776.71	2814.82	2091.41		1.36535e-213	1.94608e-299	2.28622e-186	8.70484e-77	0	0
Pa_1_17410	41.3794	64.0849	63.7815	119.213	22.9305	69.4804	37.3946		2.02346e-17	0.924558	4.01777e-36	1.82165e-168	8.55599e-89	1.96243e-36
Pa_1_17420	695.455	1674.1	1322.63	2038.16	1300.1	1787.17	1247.38		0	4.21754e-129	2.64827e-305	0	5.30819e-269	0
Pa_1_17430	3.99342	2.85876	1.15969	2.11329	1.58046	1.85113	2.36979		0.1042	0.00121085	0.0912466	0.337619	0.545175	0.333743
Pa_1_17440	24.1072	30.7059	31.0884	37.1755	30.1242	27.2046	24.5524		0.000649408	0.856234	0.02623	0.00759331	0.127978	0.138266
Pa_1_17450	4.77654	3.55414	3.41463	4.22657	2.52874	2.51754	2.96051		0.111759	0.835651	0.346563	0.0343906	0.996951	0.470023
Pa_1_17460	43.9076	26.7582	27.904	23.6202	46.0167	56.9413	24.7543		8.13379e-15	0.566983	0.0840281	1.24378e-15	1.69682e-05	3.50443e-48
Pa_1_17470	31.2137	34.3353	33.0289	25.999	38.9871	30.9969	45.4255		0.140173	0.545006	0.00767571	1.49748e-06	0.000159879	5.28894e-11
Pa_1_17480	143.282	112.698	116.004	131.502	77.616	97.5577	98.6745		3.46907e-13	0.408467	0.00321518	1.31691e-31	1.86127e-09	0.756886
Pa_1_17490	0.947341	1.28026	0.787739	1.47794	1.31048	0.901502	1.62785		0.385621	0.195371	0.134174	0.663538	0.30098	0.0788837
Pa_1_1750	57.7161	56.5903	55.6807	76.4034	69.1428	75.27	55.6626		0.688998	0.751155	5.52435e-08	0.0646543	0.0429372	5.50012e-12
Pa_1_17500	160.378	90.1376	85.7019	113.82	104.344	82.7671	72.4837		3.02657e-64	0.210314	2.14264e-09	0.0491357	4.02491e-10	0.000933898
Pa_1_17510	111.4	159.23	198.799	130.93	202.306	214.849	251.221		6.87561e-29	4.59204e-15	6.64653e-28	9.5746e-32	0.0142009	1.86957e-11
Pa_1_17520	28.5328	30.9107	22.3794	29.5099	24.7038	22.1033	34.3685		0.239184	1.04612e-05	0.00275886	0.0424634	0.133102	8.99494e-11
Pa_1_17530	113.506	63.6976	90.127	53.9724	108.884	71.503	133.683		3.47831e-46	1.30824e-15	1.31197e-18	8.21286e-38	3.06137e-28	4.4306e-67
Pa_1_17550	63.6526	66.8333	55.085	81.4428	56.6249	98.3322	69.1051		0.288512	6.3567e-05	9.03358e-12	5.2677e-11	1.7896e-41	9.46461e-20
Pa_1_17553	0.295611	0.6015	1.22173	0	0.528624	0.19511	0.55979		0.214506	0.0947613	0.00254591	0.0902755	0.154814	0.124144
Pa_1_17555	35.4838	23.3982	20.7449	14.5304	23.9018	17.7739	23.271		2.10634e-09	0.131639	0.0023967	6.98381e-06	0.000178018	0.000662349
Pa_1_17560	1.31038	0.259375	0.418179	0.325121	1.13028	0.612355	0.460205		0.00155575	0.517763	0.932706	0.0814017	0.138188	0.530385
Pa_1_17570	5.20008	4.56954	4.55731	8.13547	3.76439	5.20316	2.64796		0.452256	0.980917	0.00189862	4.33905e-05	0.0534567	0.000202918
Pa_1_17580	30.3137	14.7132	14.6565	22.3841	10.5059	13.6913	13.8787		6.97896e-19	0.967252	0.00011115	3.45032e-11	0.00958805	0.897987
Pa_1_17590	26.2614	15.9325	14.3624	23.0075	13.8207	17.0941	12.4738		1.46989e-09	0.282487	1.60568e-05	1.83613e-06	0.018594	0.000619908
Pa_1_1760	13.5188	8.77486	10.3375	12.4187	7.05283	10.5133	12.2198		0.000138084	0.182023	0.180359	0.000112437	0.000920576	0.158827
Pa_1_17600	58.1542	64.6812	59.0437	58.9298	87.8007	56.4496	90.8235		0.0244101	0.055823	0.993794	9.11243e-13	4.80104e-25	1.75826e-29
Pa_1_17610	0.541097	1.9095	1.15969	0.706911	0.421457	1.57494	0.693757		0.000590687	0.105758	0.421207	0.312731	0.000731768	0.0165651
Pa_1_17620	12.6386	26.0794	20.3974	15.8905	35.3676	14.2386	30.9051		5.36588e-17	0.00164325	0.0304337	5.67076e-16	6.8785e-33	4.40965e-23
Pa_1_17630	1222.99	1955.04	1414.39	978.542	1597.04	1312.27	1698.3		0	2.09066e-271	1.04614e-150	1.73188e-292	4.4064e-97	7.31567e-173
Pa_1_17640	8.71291	11.2805	7.81147	11.0541	9.84137	7.25644	9.63371		0.0277755	0.00272794	0.0222901	0.392619	0.0138308	0.0225373
Pa_1_17650	96.7562	230.951	187.001	158.333	242.085	202.493	196.4		6.04608e-184	4.92942e-16	5.90723e-06	3.75797e-36	1.0581e-13	0.22437
Pa_1_17660	121.969	408.529	450.013	296.384	400.573	588.601	349.239		0	1.18403e-07	4.71336e-61	1.72385e-32	6.87414e-127	2.83938e-219
Pa_1_17670	8.23214	8.3602	8.10109	9.20767	10.2804	11.1649	13.1396		0.896166	0.802555	0.400303	0.496202	0.439841	0.11348
Pa_1_17675	1.41063	1.04847	0.723312	0.43846	3.23641	1.57383	0.508273		0.401948	0.354106	0.572364	2.27867e-05	0.00304462	0.00226139
Pa_1_17680	1.01823	1.00443	0.515416	0.650242	0.474139	0.444272	0.872343		0.99389	0.13494	0.59645	0.487236	0.950187	0.162739
Pa_1_17690	0.605063	0.540847	0.193281	0.650242	0.316092	0.740453	0.566689		0.855296	0.130008	0.092701	0.213173	0.0932864	0.518494
Pa_1_1770	237.124	34.5149	44.5664	46.0046	23.3603	29.8403	28.8462		0	2.18199e-05	0.643108	6.11444e-18	0.000390575	0.596413
Pa_1_17700	0.648269	0.943625	1.01264	1.69717	0.666319	0.84745	0.889478		0.363053	0.874434	0.174891	0.0234716	0.535679	0.936025
Pa_1_17710	18.4056	26.9457	18.9836	28.3866	19.3334	35.1357	27.2235		1.11908e-06	8.87484e-06	3.18923e-05	3.93678e-05	5.46884e-18	5.75129e-05
Pa_1_17720	38.5525	30.9098	31.8287	34.1018	34.8344	32.0553	30.5763		0.000493378	0.664933	0.392357	0.80701	0.179311	0.450579
Pa_1_17730	4.41696	6.51775	3.47906	6.33986	2.84483	6.04469	5.79396		0.0146579	0.00026324	0.00458406	0.000184876	1.32407e-05	0.757132
Pa_1_17740	34.5923	12.1193	16.751	17.6206	9.39119	16.9023	12.0001		1.11227e-36	0.00123355	0.638159	4.87406e-07	3.4589e-09	0.000236761
Pa_1_17750	29.5202	95.9673	53.4416	102.957	41.9894	65.1328	74.5144		1.32292e-121	7.78119e-40	5.75584e-34	7.63125e-60	2.98967e-19	0.0016251
Pa_1_17760	15.3995	7.47768	9.73473	10.7319	6.45362	6.14354	9.81541		2.71809e-10	0.042271	0.485102	0.00104154	0.741477	0.000276463
Pa_1_17770	41.4088	36.6781	29.4735	49.1648	23.6154	29.563	36.4019		0.0419097	0.000859903	1.33198e-11	1.3933e-21	0.00113567	0.000837215
Pa_1_17780	0.295611	0.209695	0	0	0.0951884	0.242128	0.178585		0.711229	0.107037	NA	0.909378	0.306827	0.652916
Pa_1_17790	5.09974	1.12025	0.900784	1.79561	0.591482	1.06959	0.765859		6.45454e-10	0.55354	0.0789092	0.00825196	0.131768	0.353562
Pa_1_1780	158.599	257.123	171.807	241.085	158.62	175.924	189.779		4.34137e-77	1.36779e-54	9.91801e-25	9.72015e-38	0.000173185	0.00403224
Pa_1_17800	8.23906	9.69014	10.6892	10.8482	13.0187	8.86471	13.4967		0.187991	0.41244	0.883252	0.196439	0.00046594	0.000103496
Pa_1_17810	11.5894	17.0744	14.2118	23.0447	16.7973	20.3018	15.3928		8.3584e-05	0.0536262	9.96574e-06	0.00196774	0.0214654	0.000948586
Pa_1_17820	1341.77	1179.45	1579.04	896.149	1769.95	1234.52	1500.76		8.95764e-35	3.71079e-179	0	0	0	1.5418e-91
Pa_1_17825	26.6833	16.253	13.0142	18.857	8.63986	12.5877	13.549		1.40264e-09	0.0242077	0.0016409	4.15091e-10	0.000591824	0.46274
Pa_1_17830	7.87602	5.34721	3.32723	3.28845	3.42678	3.14767	4.47487		0.00858383	0.00935765	0.973948	0.941889	0.684274	0.0595928
Pa_1_17840	37.3185	64.8464	73.4431	99.6003	45.9609	73.0816	84.8934		8.93926e-26	0.00595309	2.16256e-09	1.02634e-45	1.90101e-23	0.000189951
Pa_1_17860	9.90556	13.404	13.4244	9.40455	13.6915	8.91284	17.1234		0.00543459	0.995531	0.0153421	0.00853519	7.3588e-05	1.5793e-10
Pa_1_17870	49.5667	30.7231	23.1415	38.2166	19.3092	19.7079	21.6131		1.19259e-15	9.92197e-05	4.50339e-09	2.36759e-15	0.79583	0.242712
Pa_1_17880	9.29011	33.4629	25.9602	20.7135	30.8291	27.0314	32.0247		7.57099e-49	0.000237062	0.025885	2.69732e-05	0.0489867	0.0098379
Pa_1_17890	380.839	199.116	348.22	228.782	263.541	245.546	263.959		1.47641e-182	4.15712e-127	4.10153e-48	2.40948e-06	0.00161228	0.00112654
Pa_1_1790	51.0498	21.5396	24.7134	19.9755	25.867	17.0012	34.7219		3.48777e-40	0.0802675	0.0393039	0.00942575	8.48132e-08	9.55244e-23
Pa_1_17900	116.246	30.5616	30.4552	29.996	53.7447	33.6362	28.814		3.47789e-166	0.955705	0.880609	9.00244e-15	1.62919e-17	0.014376
Pa_1_17905	9.01544	7.64913	6.31384	7.64034	4.79407	5.10913	5.30627		0.207077	0.177925	0.268074	0.0101161	0.680031	0.823814
Pa_1_17910	7.93493	13.4322	8.22249	10.1652	10.2797	8.774	11.4261		4.58518e-06	2.22293e-05	0.162449	0.977461	0.176362	0.019717
Pa_1_17920	37.8416	37.1492	37.9525	26.5119	60.1231	28.6933	39.2229		0.765654	0.734702	3.24829e-05	4.84516e-27	4.82161e-40	3.79365e-07
Pa_1_17930	18.3747	17.1076	19.2374	17.3133	9.38707	14.2652	13.7581		0.421723	0.186723	0.363948	1.09076e-06	5.63773e-05	0.693761
Pa_1_17940	0.121013	0.154528	0.064427	0	0.158046	0.148091	0.154552		0.774318	0.49589	0.974457	0.650239	0.976813	0.953765
Pa_1_17942	24.6261	70.9559	29.572	26.3348	13.9931	33.2193	46.362		1.88574e-77	1.89664e-56	0.208548	7.19124e-10	3.7185e-30	4.90045e-09
Pa_1_17947	0.705316	0.943625	1.1573	0.876921	0.761507	1.28469	1.95754		0.467474	0.602933	0.667901	0.659951	0.137457	0.150218
Pa_1_17950	0.662109	1.39075	0.901977	1.95073	0.875244	0.713427	1.56955		0.0495871	0.222682	0.0462114	0.0323452	0.649712	0.0287238
Pa_1_17960	0.605063	1.03201	0.982213	0.544351	0.421457	0.666408	0.872343		0.198003	0.880272	0.396661	0.558867	0.334705	0.54979
Pa_1_17970	0.117553	0	0.144662	0	0	0.121064	0.254137		0.364362	0.27931	0.676633	NA	0.198052	0.48432
Pa_1_17980	40.0854	39.9468	31.2471	20.8269	49.3076	28.208	29.9126		0.957649	9.87176e-05	2.61826e-05	3.88058e-24	2.24668e-21	0.375765
Pa_1_17990	0.121013	0.0772639	0	0.16256	0.0526821	0.0740453	0.0515172		0.817435	0.413697	0.16122	0.30108	0.749776	0.73358
Pa_1_17995	6.73341	3.25042	3.39405	3.372	4.1727	4.19837	3.57861		2.85817e-05	0.844951	0.96102	0.426491	0.956373	0.364357
Pa_1_180	18.6964	14.1172	11.8534	12.6797	11.0956	10.2653	13.6005		0.00242359	0.0945309	0.595102	0.30075	0.482262	0.00695425
Pa_1_1800	46.5372	28.3481	55.0117	53.2477	41.2363	41.7105	44.2647		1.22181e-15	3.6237e-28	0.633214	0.000121105	0.829166	0.274089
Pa_1_18000	75.3165	109.113	206.823	378.497	164.197	236.863	112.943		1.40618e-21	1.65867e-95	2.53102e-104	5.03544e-191	9.37954e-48	5.15936e-161
Pa_1_18010	0.302531	0.0772639	0.128854	0	0.210728	0	0		0.22611	0.766315	0.734372	0.491002	0.136098	NA
Pa_1_18020	172.688	125.298	51.118	27.6648	125.212	68.7386	58.1801		1.67413e-25	3.43348e-102	1.27716e-14	2.86912e-124	3.46593e-58	0.000174665
Pa_1_18030	92.5936	22.8569	16.9753	12.8063	24.8526	11.6492	13.7268		6.2345e-141	0.000429586	0.0273736	5.48782e-09	4.27861e-18	0.103016
Pa_1_18040	23.2823	15.0649	11.6216	9.63868	13.685	16.936	9.27943		4.59756e-07	0.0117783	0.22223	0.0135874	0.0186526	1.28983e-09
Pa_1_18045	0.544557	0.772639	0.708696	0.487681	0.316092	0.296181	0.515172		0.438149	0.828139	0.691684	0.424621	0.978534	0.388634
Pa_1_18050	1.51266	0.618111	0.128854	0.487681	0.105364	0.296181	0.36062		0.0227681	0.0321091	0.11686	0.0699328	0.224709	0.818837
Pa_1_18060	3.99342	4.80134	3.49486	3.57633	3.33095	5.1691	2.85403		0.293749	0.0867702	0.871928	0.714904	0.0111787	0.000894062
Pa_1_18070	1.08911	0.927167	1.15969	1.30048	1.00096	1.33282	1.64855		0.691657	0.567383	0.702287	0.459443	0.373347	0.493826
Pa_1_18080	1029.16	1007.92	1811.73	1256.47	2139.56	1778.9	1548.95		0.0740383	0	3.1484e-190	0	3.02116e-115	3.77615e-57
Pa_1_18090	1121.46	605.495	652.724	889.206	880.673	840.084	600.759		0	4.97368e-07	3.40154e-73	0.563287	9.16169e-05	5.51459e-142
Pa_1_1810	38.119	26.0379	28.8791	37.4456	28.0269	22.0385	28.0219		9.71964e-09	0.149838	0.00150953	0.000299576	0.000809769	0.000800356
Pa_1_18110	0.544557	1.54528	0.64427	0.487681	0.948277	1.11068	1.23641		0.0070473	0.0207666	0.81177	0.351946	0.630522	0.777383
Pa_1_18120	8.64894	6.69986	5.28301	4.55169	4.08048	4.63783	5.09675		0.0603047	0.122662	0.531809	0.574537	0.443661	0.573069
Pa_1_18130	20.6223	9.07295	9.96918	10.3546	9.73961	10.1572	11.1208		5.47175e-16	0.44403	0.768807	0.642793	0.702806	0.41439
Pa_1_18140	15.9632	16.1858	13.3268	14.7541	8.95544	11.4256	15.0117		0.874241	0.0471207	0.402261	0.00016475	0.0283711	0.00577232
Pa_1_18150	5.8086	3.32235	1.15969	1.6256	0.421457	1.77709	1.18489		0.00186838	8.69473e-05	0.348291	0.00382393	0.000141464	0.159989
Pa_1_18160	0.235105	0.838778	1.01264	0.21923	0.190377	0.84745	1.01655		0.0235764	0.656088	0.0673538	0.659869	0.00766537	0.659052
Pa_1_18170	58.7867	40.311	40.8434	24.1153	37.5569	23.3184	42.9491		1.67485e-12	0.831891	1.4438e-09	3.30771e-07	5.17397e-13	7.79698e-22
Pa_1_18180	17.8995	11.849	9.45376	12.192	5.64896	9.71993	8.44537		2.52836e-05	0.0506196	0.0718561	6.4339e-07	2.86622e-05	0.226162
Pa_1_18190	16.1448	26.6946	13.7546	21.3029	14.5115	13.8665	16.3756		5.52769e-10	9.76533e-15	0.000102706	0.000378085	0.636272	0.0715824
Pa_1_1820	48.4879	122.843	95.7802	144.761	80.7324	99.6654	108.031		2.95853e-109	5.61274e-12	1.25131e-21	4.23788e-41	1.94645e-08	0.0212718
Pa_1_18200	50.2807	6.4129	7.02254	8.77826	3.10824	4.29463	4.27593		1.70828e-119	0.537348	0.172317	6.8322e-08	0.0793886	0.962262
Pa_1_18210	26.1832	114.223	83.3267	53.7114	101.576	65.2336	100.01		2.27385e-195	9.83471e-17	1.37862e-13	1.71067e-30	7.79902e-29	4.88567e-27
Pa_1_18220	142.485	61.3585	51.4443	77.2162	40.042	53.6758	49.034		4.2353e-105	0.000452454	6.1382e-12	1.58968e-27	1.85244e-08	0.0656053
Pa_1_18230	75.3854	47.1185	51.7584	49.7493	48.1738	40.6938	68.4101		2.4025e-22	0.0797798	0.565442	0.614859	0.00167732	4.73446e-26
Pa_1_18240	174.429	67.0927	61.8973	105.396	54.159	71.7229	51.2287		3.616e-155	0.0866819	1.26382e-24	8.88222e-38	4.11718e-10	1.00654e-13
Pa_1_18250	17.163	1.92596	0.386562	0.820251	0.633988	0.437238	0.714342		3.25976e-44	7.62342e-05	0.181992	0.520919	0.499497	0.345992
Pa_1_18260	4.47747	7.80366	2.89921	3.57633	2.42338	4.66485	4.27593		0.000253682	8.1914e-09	0.387568	0.12356	0.000658565	0.589649
Pa_1_18270	0.363038	2.39518	1.73953	2.27585	1.79119	2.14731	1.70007		7.33309e-07	0.222863	0.375039	0.401108	0.46196	0.348655
Pa_1_18280	22.2868	17.406	12.7592	13.6088	13.7909	12.8524	19.5793		0.00326543	0.00141357	0.596864	0.949322	0.477717	2.7782e-06
Pa_1_18290	2.78329	2.16339	2.06166	2.11329	1.26437	2.59159	0.978826		0.301217	0.842974	0.867538	0.1223	0.00612224	0.000440475
Pa_1_1830	14.7013	3.37188	2.31818	2.77842	1.64693	2.57752	2.14992		3.34085e-25	0.0949152	0.491231	0.0761011	0.067415	0.418296
Pa_1_18310	0.117553	0	0	0.876921	0	0	0		0.364362	NA	0.000633709	0.000245978	NA	NA
Pa_1_18320	27.6595	43.9202	59.1072	44.8408	61.7156	46.3957	73.1605		1.43142e-13	2.04128e-08	4.26607e-05	9.79434e-07	5.59878e-09	2.00795e-22
Pa_1_18330	147.679	116.238	192.149	255.715	219.998	320.413	97.2437		1.75718e-13	1.51781e-59	1.87661e-19	5.35596e-07	5.86322e-67	0
Pa_1_18340	2.35629	3.68657	3.25296	2.11329	2.09711	2.3154	3.11161		0.0372872	0.53143	0.177963	0.897116	0.66317	0.18515
Pa_1_18350	8.69907	4.30468	5.12135	5.85218	2.65626	4.11951	3.57872		3.62839e-06	0.324057	0.476888	0.000378917	0.0235781	0.424208
Pa_1_18360	0.0605063	0	0	0	0	0	0.0515172		0.628944	NA	NA	NA	NA	0.69566
Pa_1_18370	8.95493	4.63583	3.47906	6.55909	1.73851	3.52715	3.34862		8.58806e-06	0.125329	0.00252161	1.89881e-08	0.00158044	0.768237
Pa_1_1838	0	0.0772639	0	0	0.0526821	0	0		0.385832	0.413697	NA	0.859615	0.682588	NA
Pa_1_18380	47.7575	63.3223	79.5011	50.8539	65.0969	62.2141	85.2457		1.53617e-08	3.9438e-07	2.19396e-13	7.4075e-05	0.315058	4.43327e-14
Pa_1_18390	6.46885	4.19389	3.82565	3.45101	3.80754	3.10065	3.30378		0.00852419	0.617244	0.738191	0.753494	0.299185	0.767598
Pa_1_1840	10.4641	9.45927	16.0569	17.2389	9.35886	12.4866	9.21812		0.397003	9.33446e-07	0.522824	1.23349e-06	0.00739097	0.00467462
Pa_1_18400	6.94438	4.89521	6.05494	13.2241	4.71086	8.212	5.53292		0.0245733	0.192322	3.85129e-07	4.85272e-11	8.62789e-05	0.0034921
Pa_1_18410	5.32455	4.43163	3.73676	3.73889	3.8883	3.52715	5.22727		0.284251	0.357787	0.943255	0.93134	0.61369	0.0240566
Pa_1_18418	0.665569	0.309056	0.386562	0.812802	0.421457	0.592362	0.154552		0.199157	0.769201	0.188039	0.205762	0.477864	0.0367252
Pa_1_18420	1.19629	3.16203	1.89761	2.56664	2.41024	1.12364	2.34564		0.000237792	0.0332328	0.301932	0.754542	0.00774332	0.0104791
Pa_1_18430	66.3149	102.016	54.521	61.1794	69.5643	54.4163	68.614		4.23602e-26	3.27354e-47	0.0634144	0.0266877	6.90062e-08	3.69233e-07
Pa_1_18440	84.7018	189.901	191.357	170.058	247.235	282.887	222.071		9.0182e-135	0.790812	0.00101206	8.1051e-30	6.5861e-10	2.00179e-27
Pa_1_18450	2.17991	0.756028	1.65571	0.601021	0.781859	1.72193	1.19858		0.00173557	0.0330256	0.0609162	0.79216	0.0157178	0.210593
Pa_1_18470	7.99358	3.74692	3.90588	2.84999	3.66984	2.17916	4.88011		2.43873e-06	0.84041	0.267407	0.382661	0.016175	5.82457e-05
Pa_1_18480	13.7815	6.40727	4.96088	5.04682	3.61471	3.71522	4.80133		3.87244e-10	0.10548	0.888713	0.115714	0.868223	0.14591
Pa_1_18485	4.35645	2.39518	2.83479	3.08865	1.42242	1.99922	2.57586		0.00441513	0.481465	0.699954	0.00990995	0.206343	0.300197
Pa_1_18490	4.93721	11.5332	9.83704	8.11152	9.09558	9.27493	15.6569		2.4422e-10	0.164973	0.250531	0.5094	0.856572	3.91174e-07
Pa_1_1850	15.1436	7.77577	3.84623	2.66509	5.67176	3.56713	6.54936		4.581e-09	1.13668e-05	0.202918	0.00252384	0.00661412	0.000211745
Pa_1_18500	166.105	198.917	236.877	133.617	312.133	263.779	223.417		5.17142e-11	9.6394e-12	1.59274e-55	6.78003e-141	1.49533e-15	2.54901e-13
Pa_1_18510	10.8306	7.93045	7.617	10.5172	3.37346	11.2808	5.54661		0.0112945	0.761183	0.0368911	2.49674e-10	1.1479e-17	1.20657e-08
Pa_1_18520	29.7449	15.6236	20.032	28.6748	17.9293	18.6631	18.7041		1.33198e-15	0.00565703	0.000173822	7.7705e-07	0.625858	0.988663
Pa_1_18530	36.879	25.7047	36.3246	29.0951	35.9189	29.142	35.1261		8.01319e-08	4.29018e-07	0.00914338	0.0115284	0.000900286	0.00302202
Pa_1_18540	112.54	51.2124	53.9421	56.1637	43.1027	48.8733	39.4886		3.89033e-75	0.318591	0.518401	4.77227e-05	0.0164198	6.13962e-05
Pa_1_18550	195.217	204.912	191.05	284.756	205.866	231.151	234.614		0.0649186	0.0090935	1.58691e-38	2.8965e-28	1.55162e-06	0.529677
Pa_1_18560	159.253	92.5125	77.2795	97.9181	59.3015	89.1506	61.484		7.21168e-58	1.12283e-05	2.88035e-06	5.01748e-22	9.61362e-23	1.06967e-19
Pa_1_18570	8.04388	10.2264	6.78064	12.192	5.0048	6.85919	8.13971		0.0503516	0.00159544	0.000130473	1.97576e-08	0.0307589	0.194815
Pa_1_18580	7.64793	9.26054	5.37786	8.99749	7.9604	6.8851	8.51057		0.132886	0.000119943	0.00326679	0.412171	0.275061	0.103305
Pa_1_18590	12.8894	5.95435	6.17544	6.1012	5.98309	5.5771	5.98256		1.1294e-09	0.820264	0.994342	0.866503	0.649085	0.647537
Pa_1_1860	8.59704	11.2526	8.38654	7.98036	7.26716	10.7803	9.1596		0.0223089	0.0146897	0.802489	0.540654	0.000903582	0.142946
Pa_1_18600	0.413164	0.6015	1.06245	0.325121	0.433436	1.39983	0.892927		0.464566	0.197782	0.110415	0.912459	0.0033417	0.171023
Pa_1_18610	59.945	43.6331	67.8648	51.6175	38.2436	61.8979	52.8158		1.10445e-09	6.91669e-18	1.36581e-05	1.09617e-05	2.02195e-21	0.000684723
Pa_1_18620	9.2989	10.0937	7.99998	8.73649	9.06376	7.72552	11.3782		0.486568	0.0633988	0.561876	0.853047	0.200613	0.000946802
Pa_1_18630	56.0046	26.8436	36.5605	42.8101	27.4611	36.6184	26.9606		1.83981e-34	4.59886e-06	0.0348349	1.01664e-08	4.87658e-06	1.09151e-06
Pa_1_18640	112.743	377.627	187.901	122.931	245.396	165.569	240.925		0	1.41134e-203	3.65765e-27	3.67272e-81	7.93988e-55	4.36658e-50
Pa_1_18650	31.6856	36.222	44.9098	34.9068	47.4667	42.2784	42.3172		0.0351436	0.000305572	0.00108261	3.51184e-05	0.0306163	0.989496
Pa_1_18660	80.6593	71.5156	105.359	76.7101	105.174	100.508	88.8708		0.0048052	1.17396e-21	4.72599e-10	2.23803e-10	0.197789	0.000708415
Pa_1_18670	167.784	100.057	73.8491	104.201	74.0524	84.93	75.3421		4.80796e-56	6.98931e-14	6.93604e-12	2.48808e-12	0.000602942	0.00237007
Pa_1_18680	18.4056	40.6256	52.8662	40.0624	61.3115	54.8691	53.0665		2.4026e-29	2.11037e-06	0.000103936	2.76342e-10	0.0182292	0.486938
Pa_1_18690	5.77054	6.84875	7.43714	10.5172	6.74034	7.96172	6.40515		0.243337	0.564404	0.0259162	0.00398055	0.200793	0.097233
Pa_1_1870	4.17831	7.83048	3.60075	2.35486	4.67441	4.19023	4.34781		4.6374e-05	1.76688e-06	0.160297	0.0119117	0.533611	0.845693
Pa_1_18700	27.2118	17.5375	17.1805	13.1136	18.3821	15.3466	19.1671		3.83525e-08	0.814502	0.032593	0.00535705	0.0393958	0.00996432
Pa_1_18710	22.2594	54.5869	43.9708	59.3346	46.0597	47.362	54.2063		5.60149e-47	5.77324e-05	5.22858e-06	6.34915e-05	0.592825	0.00705797
Pa_1_18720	39.9697	54.6475	39.1877	28.1107	43.3107	43.8523	54.3372		7.23451e-09	1.60919e-09	8.20508e-05	7.88969e-08	0.810297	2.55993e-05
Pa_1_18730	47.551	78.4284	83.191	99.6496	47.6264	83.5431	87.7578		3.47127e-26	0.157314	0.000268119	2.04918e-42	1.41631e-36	0.203108
Pa_1_18740	163.929	917.552	750.676	548.001	1298.63	943.168	1053.34		0	1.26214e-53	2.88941e-61	0	2.95013e-194	7.53756e-23
Pa_1_18750	9.87974	16.0151	11.5861	12.0398	8.35017	10.9824	15.9458		3.49739e-06	0.00146229	0.751226	0.00984547	0.0164509	0.000150501
Pa_1_18760	128.549	76.533	123.478	86.8644	120.349	121.872	94.7552		1.44966e-43	1.04472e-35	1.40249e-13	2.94532e-12	0.690356	1.4741e-13
Pa_1_18770	2.70717	3.14542	1.65571	1.09615	3.23641	1.21064	1.39775		0.480787	0.00982913	0.393092	0.00339477	0.000158905	0.675104
Pa_1_18780	39.8996	31.954	40.9427	60.2607	19.0931	45.5438	21.4723		0.000367305	7.70127e-05	6.26314e-09	3.7069e-52	4.66568e-41	3.3078e-33
Pa_1_18790	48.8147	21.7884	24.949	40.315	13.8572	30.6207	19.7311		8.31189e-35	0.0827305	7.11888e-09	7.04721e-32	1.64582e-24	5.74116e-10
Pa_1_1880	10.3413	7.0967	7.47979	5.2884	6.87688	3.97624	8.46562		0.00327174	0.714072	0.0817868	0.191824	0.00053303	4.39714e-07
Pa_1_18800	26.2926	24.8182	24.2708	42.5983	20.8537	31.186	24.7488		0.434885	0.769725	7.40398e-12	3.65965e-18	9.4408e-09	0.000539305
Pa_1_18810	193.315	288.543	325.61	225.041	421.981	346.459	410.49		2.46417e-62	2.1122e-08	2.88115e-36	7.59037e-119	3.88548e-27	1.75919e-20
Pa_1_18820	31.492	18.5967	24.9815	16.6466	30.3495	16.9031	36.3897		4.06797e-12	0.00029393	0.000173416	2.71295e-09	9.51983e-15	1.77434e-26
Pa_1_18830	13.0553	10.5786	12.2659	9.03021	6.98765	9.62516	8.20113		0.053986	0.18894	0.0441088	0.103184	0.00941069	0.173556
Pa_1_18840	88.9252	66.4521	91.4925	90.224	88.2216	91.0454	134.902		6.91481e-12	6.97822e-14	0.785664	0.644728	0.404298	4.04162e-31
Pa_1_18850	297.516	324.253	275.155	401.757	255.864	267.736	340.778		4.43022e-05	5.03404e-14	8.47252e-49	1.89904e-70	0.040282	5.26038e-32
Pa_1_18860	192.518	255.336	339.253	221.604	447.668	353.051	506.889		6.02862e-30	4.09577e-38	5.07172e-48	1.41515e-150	5.16053e-40	6.57598e-97
Pa_1_18865	0.181519	0	0.064427	0	0	0.0740453	0.154552		0.197785	0.594473	0.974457	NA	0.345773	0.639026
Pa_1_18870	224.715	259.524	201.376	256.062	246.817	216.075	212.893		1.60624e-09	2.12859e-24	1.83945e-14	0.213155	1.35404e-08	0.530977
Pa_1_18880	18.5478	15.7617	14.9921	18.165	8.83384	19.0145	12.5804		0.0714982	0.600936	0.0936782	9.57588e-09	4.71589e-15	3.82276e-06
Pa_1_18890	17.2147	7.36186	8.46439	7.45091	7.34561	6.17057	8.24942		2.98087e-14	0.302624	0.483698	0.888681	0.211513	0.0309654
Pa_1_1890	46.4376	88.076	69.4502	65.0789	75.6654	72.1661	72.3549		7.73791e-44	2.22389e-08	0.272374	0.00729213	0.255265	0.953901
Pa_1_18900	41.5471	30.8669	43.4226	48.3371	27.5018	30.6607	33.6166		1.8305e-06	4.4501e-08	0.122897	4.83674e-14	0.0990122	0.144944
Pa_1_18910	2.23527	1.46801	1.6751	2.11329	1.35956	2.73264	1.26045		0.138698	0.677116	0.445892	0.173556	0.00593516	0.00258821
Pa_1_18920	3.29325	3.25042	4.10394	4.62326	3.53691	2.98773	3.04285		0.962848	0.244626	0.55793	0.213214	0.408749	0.948514
Pa_1_18930	117.324	223.425	196.638	159.794	221.807	249.571	256.205		1.57112e-109	8.14786e-07	9.93971e-09	1.45821e-21	3.40117e-07	0.237727
Pa_1_18940	65.7294	26.8913	33.0981	33.0801	25.3338	32.9395	37.4103		4.9648e-54	0.00269231	0.985354	0.00158683	6.78942e-05	0.0343054
Pa_1_18950	61.3403	79.3823	64.5287	61.9916	63.5821	68.6664	76.9012		5.82963e-09	3.02063e-06	0.518588	0.685692	0.0774992	0.00659647
Pa_1_18960	42.8445	97.5415	75.0031	61.1429	110.245	91.2846	218.348		2.99924e-72	9.26185e-11	0.000506247	3.45431e-29	1.25749e-07	1.40862e-183
Pa_1_18980	28.7887	17.93	20.9426	27.4264	22.5636	17.5865	29.7319		1.52179e-09	0.0705357	0.00477817	0.0321774	0.00191441	2.27984e-12
Pa_1_18990	16.1601	12.2123	17.154	9.11375	20.7965	13.6414	29.0335		0.00495731	0.000641405	5.47124e-06	2.3289e-10	1.46191e-06	5.78907e-21
Pa_1_190	38.361	32.4508	23.0004	26.3348	20.0617	22.954	36.4742		0.00760696	1.69332e-06	0.150342	0.00413811	0.0786474	3.23987e-12
Pa_1_1900	1.32768	3.89078	4.76759	7.53445	2.96218	7.0343	3.42417		1.09496e-05	0.269222	0.0149328	4.15481e-06	1.51434e-07	5.26035e-06
Pa_1_19000	5.22599	1.46801	1.33596	1.30048	1.20151	1.08365	1.61762		2.39658e-08	0.756583	0.957649	0.745278	0.788313	0.215137
Pa_1_19010	0	0.419389	0.578649	0.43846	0.666319	0.363193	1.01655		0.0100652	0.586856	0.839027	0.675998	0.275781	0.0337944
Pa_1_19020	36.9789	43.6882	31.5048	24.002	37.3665	30.2731	36.424		0.00426325	1.09116e-07	0.00337754	3.61345e-07	0.000656273	0.00275742
Pa_1_19030	245.593	274.987	210.62	252.07	185.559	216.558	254.021		9.08947e-07	3.99912e-28	8.55852e-09	8.49154e-23	7.92039e-10	6.62564e-12
Pa_1_19040	181.565	293.727	387.47	281.703	353.921	424.162	435.188		2.97453e-87	2.33909e-41	3.52205e-33	6.49742e-18	9.44381e-24	0.131572
Pa_1_19050	337.272	339.854	327.661	230.403	344.497	208.069	381.923		0.701569	0.0730392	1.39714e-33	2.79062e-46	4.52712e-117	4.48259e-179
Pa_1_19060	16.6925	162.094	124.41	96.4613	230.546	130.628	156.929		0	4.20701e-17	3.49538e-08	9.16072e-109	1.62755e-96	6.44454e-10
Pa_1_19070	339.666	500.095	648.532	498.148	481.01	405.416	590.895		3.3509e-100	1.16577e-60	5.9535e-39	0.0880521	8.63731e-24	4.52062e-121
Pa_1_19080	0.651729	1.07057	0.691695	0.820251	0.792035	0.632348	0.920411		0.217764	0.280357	0.64897	0.812122	0.637742	0.394213
Pa_1_19090	31.2675	34.8762	32.4637	21.6934	33.101	24.8966	44.1789		0.0893286	0.266159	2.00088e-05	4.30805e-06	2.06773e-05	2.59963e-20
Pa_1_1910	8.08877	5.23688	3.93869	2.35486	5.62449	3.61897	4.04215		0.0031475	0.104873	0.0790902	0.00078262	0.00973525	0.558014
Pa_1_19100	146	239.052	357.959	220.765	358.723	356.776	354.393		1.83676e-74	1.33178e-74	1.22609e-62	3.76791e-66	0.78219	0.726017
Pa_1_19110	144.933	199.467	124.18	166.396	157.501	142.058	167.052		2.26023e-29	1.69142e-56	9.71944e-14	0.132336	0.000389053	1.59507e-08
Pa_1_19120	7.97299	3.94046	5.16996	7.42856	4.54264	4.28759	4.8632		9.06142e-06	0.129896	0.0495844	0.00778295	0.747353	0.462842
Pa_1_19130	8.9843	16.413	14.6237	19.889	17.0606	14.0345	15.8364		1.27229e-08	0.227046	0.00650762	0.145138	0.0321403	0.194103
Pa_1_19140	5.31063	20.9419	7.07265	7.44638	17.1118	13.129	15.6328		4.422e-34	3.65205e-24	0.730765	7.70662e-09	0.00430763	0.064607
Pa_1_19150	57.7823	42.0659	42.2256	31.1307	34.0026	32.1561	49.5841		2.23124e-09	0.95561	0.000156789	0.29654	0.373157	1.75193e-14
Pa_1_19160	88.3536	101.776	126.168	113.359	100.121	132.738	104.379		0.000198552	1.37455e-09	0.0151556	0.00509766	1.29838e-17	1.50253e-13
Pa_1_19170	191.284	280.627	265.974	196.45	253.599	234.766	288.122		3.85086e-56	0.0176556	2.33701e-21	5.32205e-16	0.000750066	1.44442e-20
Pa_1_19180	1.50574	1.58383	0.660078	0.487681	0.875244	1.17769	0.511722		0.848115	0.0191094	0.781195	0.438748	0.38579	0.0358001
Pa_1_19190	30.1857	16.5896	15.2194	17.394	17.2306	13.8665	18.8209		3.62788e-14	0.360884	0.244117	0.90745	0.0172049	0.000597927
Pa_1_1920	41.9663	84.8214	47.6267	58.2585	61.5444	71.1858	66.965		2.9071e-49	1.07651e-34	0.00181661	0.378569	0.000834997	0.15108
Pa_1_19200	515.494	790.897	629.732	426.348	597.937	681.337	905.458		1.81954e-188	1.38499e-58	2.90094e-75	1.9199e-58	1.43753e-20	3.13208e-111
Pa_1_19210	0.121013	0.877486	0.064427	0.325121	0.105364	0.417245	0.408688		0.00260229	0.000914238	0.144106	0.196398	0.0800397	0.920443
Pa_1_19220	53.4495	31.0101	37.2486	60.3397	27.0338	57.1737	30.1065		1.38028e-20	0.00458458	1.18586e-12	3.83514e-30	1.58336e-40	5.13084e-32
Pa_1_19230	27.1703	81.119	57.2254	62.1033	63.3374	69.9033	74.0913		1.03253e-92	1.58607e-14	0.175396	0.760693	0.0231123	0.164528
Pa_1_19240	8.4432	7.14684	4.49289	5.85218	3.24774	4.8459	6.91354		0.216185	0.0032558	0.186883	0.00550029	0.0238199	0.0175953
Pa_1_19250	78.9501	78.8964	42.9811	51.7878	59.3249	43.6612	56.845		0.996183	3.59976e-35	0.00641334	0.0320878	1.00938e-09	1.70413e-07
Pa_1_19260	57.1577	29.0346	56.5499	67.4208	36.5021	51.3734	41.9487		6.28282e-31	3.34346e-29	0.003409	9.88463e-22	2.22132e-10	8.91448e-05
Pa_1_19270	466.647	270.269	331.325	499.169	239.066	292.57	284.141		1.63738e-167	7.72421e-21	2.44521e-69	1.14093e-203	2.48287e-20	0.156842
Pa_1_19280	31.3284	30.5026	31.1498	32.9998	19.7899	23.5123	27.7849		0.691596	0.755487	0.480316	1.08996e-08	0.0240377	0.0181419
Pa_1_19290	309.308	103.168	72.4225	73.3892	55.8456	61.8671	67.6034		0	2.01714e-18	0.804136	1.78289e-06	0.0272463	0.0454947
Pa_1_1930	100.615	56.9655	72.14	108.598	38.0706	71.0083	57.0157		4.0709e-40	5.20169e-07	2.32705e-16	2.22001e-80	3.91959e-37	6.82142e-07
Pa_1_19300	2.0589	4.79539	5.77069	1.9164	2.53776	3.87406	4.55387		4.7846e-05	0.266847	7.12269e-05	0.440085	0.03337	0.363291
Pa_1_19310	39.4459	295.024	369.616	276.56	357.067	281.907	409.455		0	2.07999e-27	5.98408e-27	6.25708e-22	5.37936e-32	3.93858e-83
Pa_1_19320	187.709	82.1126	65.6693	61.1344	59.8981	57.5814	72.3455		7.04583e-134	3.52872e-07	0.2395	0.719072	0.397644	2.61512e-07
Pa_1_19330	36.2934	125.808	73.2012	94.8369	54.6182	72.2131	99.8676		4.40068e-171	2.16073e-45	5.33084e-07	4.61198e-25	4.45747e-10	5.34286e-17
Pa_1_19340	51.0223	11.7715	14.3648	15.564	9.0769	9.77991	12.0858		3.47867e-83	0.0576465	0.493924	3.53603e-05	0.513534	0.0516731
Pa_1_19345	289.936	392.76	340.157	394.598	350.371	674.64	383.985		2.88799e-51	3.09176e-13	2.13862e-09	7.626e-07	0	5.28952e-287
Pa_1_19350	4.34945	4.74022	5.04737	4.27126	5.47842	7.70109	8.18389		0.612432	0.722513	0.495958	0.276652	0.0139065	0.639618
Pa_1_19355	444.937	661.509	700.364	545.627	771.485	792.731	752.203		6.08539e-138	8.53149e-05	5.55991e-38	4.34006e-78	0.0314474	3.99119e-05
Pa_1_19360	55.0607	51.6454	71.5942	97.5363	46.0477	77.3903	46.6986		0.208578	1.44575e-11	1.9062e-09	1.10535e-42	7.79657e-30	7.55452e-29
Pa_1_19370	349.486	374.504	377.202	264.815	417.335	304.727	397.923		0.000383219	0.726294	1.04134e-38	1.09026e-68	7.65773e-62	1.47942e-44
Pa_1_19380	21.0661	44.8637	29.7846	22.0781	29.4761	33.4678	31.7294		5.11251e-30	3.92736e-11	0.0018457	0.0021554	0.0442418	0.387218
Pa_1_19390	16.8743	14.4814	12.3372	15.9876	9.67495	15.0712	13.6761		0.105578	0.119175	0.0368433	8.32887e-05	1.32613e-05	0.292442
Pa_1_1940	112.069	270.479	216.132	172.557	340.523	241.263	293.961		2.26224e-219	1.43732e-20	8.37554e-11	5.0091e-109	1.04369e-59	1.12722e-19
Pa_1_19400	4.35291	5.78321	5.20904	4.1087	5.86935	4.70855	3.64036		0.084224	0.508985	0.321889	0.110263	0.164085	0.134382
Pa_1_19410	1.99325	0.772639	1.35297	1.13792	0.368774	1.25877	0.978826		0.00591946	0.147282	0.784457	0.0305129	0.00409488	0.435807
Pa_1_19420	14.0633	16.6392	12.7676	18.7168	7.68501	10.8495	13.6348		0.0754183	0.00713863	0.00124704	3.92784e-12	0.00321402	0.026159
Pa_1_19430	1.68726	0.231792	1.03083	0.812802	0.368774	1.55495	0.618206		5.24335e-05	0.00873879	0.748601	0.147079	0.000377145	0.00905408
Pa_1_19440	3.26388	4.55857	4.25218	5.03937	2.15996	3.42608	3.24558		0.0752378	0.693092	0.407279	0.000464594	0.0308058	0.762578
Pa_1_19450	96.6769	42.8481	92.3471	89.5932	85.3241	101.596	69.7609		3.6e-68	2.87335e-58	0.549392	0.322494	2.16182e-06	1.14569e-22
Pa_1_19460	4.77645	11.628	11.9763	16.5468	11.0519	12.4244	11.0657		4.25957e-11	0.791283	0.00918243	0.00100608	0.256248	0.257091
Pa_1_19470	4.23544	8.18998	5.15416	4.87681	3.58238	3.9244	6.69723		1.44226e-05	0.00167191	0.842324	0.149025	0.607996	0.000787201
Pa_1_19480	13.3045	13.3997	12.0478	15.2807	9.52708	14.2907	12.3882		0.938686	0.313062	0.0595719	0.000268511	9.01717e-05	0.137249
Pa_1_19490	68.0627	63.5385	91.1641	110.379	65.9394	95.8146	64.5716		0.133341	6.84732e-17	5.06555e-05	9.44937e-26	5.36317e-21	2.65035e-23
Pa_1_1950	82.6447	65.8398	103.002	110.866	80.4371	98.7154	121.423		1.54745e-07	5.41479e-27	0.108578	9.45207e-12	5.34352e-08	1.18647e-09
Pa_1_19500	6.96328	5.06604	3.61894	3.71202	3.4537	7.80438	4.20705		0.0389587	0.0634602	0.862278	0.706293	1.31136e-07	2.46786e-05
Pa_1_19520	83.725	62.9689	75.4702	71.7024	82.7091	96.1745	60.3325		7.11044e-11	6.56929e-05	0.36352	0.00752845	6.05395e-05	5.72528e-31
Pa_1_19530	580.672	120.273	203.794	159.829	391.804	489.161	82.6253		0	2.72377e-68	1.13146e-11	6.13116e-192	4.45407e-39	0
Pa_1_19540	0	0.6015	1.01264	0.65769	0.719001	0.800431	0.508273		0.00144639	0.245291	0.527119	0.974157	0.762516	0.291838
Pa_1_19550	32.8877	20.2375	28.9253	46.549	9.17866	23.4313	15.6405		4.0065e-11	3.29418e-06	6.86163e-10	1.0249e-65	1.77535e-24	4.92791e-07
Pa_1_19560	21.4624	13.8136	10.7909	16.1502	8.02983	11.0927	9.32116		9.89804e-07	0.0216986	0.00163864	1.34848e-07	0.00501551	0.113492
Pa_1_19570	21.3946	14.7835	11.2034	16.9866	14.0454	14.6488	27.0175		3.00701e-05	0.00794933	0.000868774	0.0953825	0.645688	2.45403e-14
Pa_1_19580	42.8642	48.2785	33.9375	38.749	36.768	37.8986	36.7485		0.0304752	2.40315e-09	0.088764	0.47477	0.602013	0.588229
Pa_1_19590	1169.56	818.311	935.388	755.566	1019.46	788.162	898.184		1.33157e-197	1.19528e-25	7.57529e-38	3.13621e-79	5.99462e-103	1.15804e-26
Pa_1_1960	34.2327	58.0583	46.2257	54.4578	39.9977	62.7564	51.9155		1.28072e-21	1.30746e-05	0.013777	3.91488e-06	2.08111e-19	4.81224e-05
Pa_1_19600	0.947341	1.17542	2.66835	1.14537	1.99896	1.84299	2.39371		0.53763	0.004608	0.0316783	0.195194	0.776848	0.30405
Pa_1_19610	7.46632	25.4779	10.271	10.0279	19.1856	14.7698	17.2813		1.70674e-35	1.45782e-22	0.909989	5.12765e-07	0.00280571	0.0789795
Pa_1_19620	138.712	923.704	644.085	589.672	737.044	793.697	694.48		0	3.92782e-157	5.33272e-06	3.5885e-34	7.69605e-09	8.75809e-25
Pa_1_19630	50.1977	85.8117	80.8066	95.2782	79.07	85.168	103.363		5.92298e-32	0.146632	0.00109262	0.000157325	0.0587836	1.38837e-07
Pa_1_19640	182.474	85.673	96.8877	144.224	57.6308	79.6061	82.1447		3.37735e-113	0.00180396	3.12043e-20	4.1229e-86	6.36775e-14	0.431107
Pa_1_19650	32.4104	44.4149	46.3051	49.2244	34.4829	35.5984	47.4538		1.55848e-07	0.455239	0.366	5.26374e-07	0.59453	2.38626e-07
Pa_1_19660	23.635	586.615	234.177	197.08	281.408	277.19	350.485		0	0	1.53925e-07	5.29007e-31	0.485776	2.17357e-31
Pa_1_19670	153.07	81.3225	121.607	111.817	96.8507	94.6233	81.8657		1.53816e-71	2.21736e-26	0.0591997	0.00142746	0.523382	0.000118715
Pa_1_19680	0.121013	0	0.209089	0.16256	0.443611	0	0.254137		0.352698	0.152278	0.931483	0.469377	0.0126657	0.087099
Pa_1_19690	1.44177	3.37752	1.12688	1.73894	0.980608	1.20472	1.43558		0.00061327	4.47412e-05	0.23551	0.12022	0.527544	0.602015
Pa_1_1970	6.11273	18.1883	13.1485	11.8384	15.6109	17.1982	22.0858		5.3066e-22	0.000664933	0.464891	0.0338717	0.265572	0.00197047
Pa_1_19700	4.83358	2.29582	1.61067	2.98276	1.67565	1.1577	2.08472		0.000319804	0.190081	0.0429779	0.0469305	0.24125	0.0460761
Pa_1_19710	79.9541	85.5478	76.7307	89.9416	83.1877	69.9481	92.875		0.0962158	0.00914071	0.00212512	0.112156	2.27741e-05	8.84446e-13
Pa_1_19720	597.769	594.03	630.601	1023.4	383.629	886.14	605.408		0.673392	7.82051e-05	8.55769e-189	0	0	1.66582e-188
Pa_1_19740	3.29147	7.86355	4.62919	6.5769	11.3274	8.71662	6.35341		9.58643e-08	0.000516914	0.0708857	0.000958906	0.0218641	0.0140959
Pa_1_19750	13.5465	13.2121	10.6304	17.0688	20.2844	11.0328	16.5095		0.810875	0.0464936	0.000185212	0.11848	5.82058e-11	3.55403e-05
Pa_1_19760	1.44177	1.85433	1.06245	1.46304	2.25515	2.03921	1.97824		0.378263	0.0796418	0.389043	0.268836	0.700791	0.880118
Pa_1_19770	3.8724	0.849903	0.450989	1.13792	0.368774	0.444272	0.515172		7.95677e-08	0.188196	0.0732877	0.0305129	0.70424	0.827367
Pa_1_19780	921.16	525.538	508.165	774.234	420.942	450.626	539.368		0	0.0448476	9.39452e-112	1.35748e-227	6.88567e-05	3.42595e-29
Pa_1_19790	58.4249	36.4078	43.8103	60.3666	31.2866	51.1042	36.0792		7.43776e-18	0.00190423	9.9557e-07	6.39568e-22	1.73958e-18	9.1462e-11
Pa_1_1980	137.56	27.5817	34.6029	29.826	32.5381	32.8947	25.1979		2.76328e-247	0.00084664	0.0831335	0.310271	0.855753	4.94596e-05
Pa_1_19800	77.5051	22.5611	39.9119	41.0219	22.5497	39.4051	26.3459		2.32513e-100	1.41119e-16	0.702116	2.52606e-13	6.39482e-18	8.24578e-11
Pa_1_19810	12.2828	8.57629	11.8546	7.8029	6.42721	6.66408	10.1489		0.00210253	0.00662425	0.00843156	0.240822	0.785163	0.000781363
Pa_1_19820	4.32185	5.11039	2.06166	2.71431	3.17651	2.62454	4.51282		0.322636	1.30554e-05	0.330237	0.629732	0.378741	0.00546589
Pa_1_19830	1.17553	1.46786	1.73595	1.53461	1.14226	1.21064	3.17671		0.48179	0.591709	0.828706	0.387223	0.832445	0.000213394
Pa_1_19840	65.4073	8.3445	14.8182	13.6551	6.95403	8.29307	9.22157		6.65894e-155	4.32772e-07	0.541254	2.46375e-06	0.169091	0.38649
Pa_1_19850	0.238565	0.0772639	0.064427	0.16256	0.243059	0.222136	0.103034		0.363384	0.864788	0.392114	0.981715	0.972194	0.387279
Pa_1_19860	1861.65	1146.91	736.541	916.792	749.098	744.687	755.324		0	5.94691e-280	4.1105e-40	1.96199e-36	0.6325	0.282571
Pa_1_19870	128.939	23.9518	41.4265	51.1007	38.6483	34.8753	36.7558		1.01699e-244	4.16913e-16	0.0024981	4.63372e-05	0.0811046	0.381992
Pa_1_19880	52.546	52.4457	56.3223	60.7193	82.4434	79.7884	63.6372		0.974588	0.165905	0.216341	5.22534e-08	0.413322	6.41551e-08
Pa_1_1990	68.0253	97.2378	91.159	63.9705	103.327	88.8352	99.9788		2.77034e-18	0.0937345	1.64569e-10	8.32015e-20	3.5391e-05	0.00123223
Pa_1_19900	1.5351	18.9719	11.043	10.0279	19.3759	16.1286	17.4358		2.31026e-59	3.91386e-08	0.54396	3.22711e-07	0.0318089	0.373359
Pa_1_19910	141.302	117.341	202.271	154.161	180.804	195.21	191.674		1.45927e-08	1.97737e-71	7.48722e-14	1.19438e-05	0.00302967	0.474965
Pa_1_19920	6.09384	0.90507	1.1743	1.41382	0.729177	0.780438	0.587274		1.21267e-14	0.505325	0.579415	0.110253	0.835706	0.486086
Pa_1_19930	716.996	1361.56	637.227	917.709	737.723	717.758	846.024		0	0	5.86887e-102	4.66956e-42	0.0356015	4.53228e-38
Pa_1_19940	2.70371	6.47295	7.81177	3.67024	9.7619	7.38492	5.08273		1.24997e-06	0.18838	0.000464198	1.0128e-06	0.0241349	0.00846677
Pa_1_19950	383.44	215.89	368.797	361.575	272.276	257.87	224.975		3.18106e-150	2.23623e-125	0.422977	6.86843e-28	0.0125697	1.94912e-09
Pa_1_19960	553.128	367.346	529.491	586.575	379.409	522.079	348.785		2.59137e-120	3.46966e-92	3.83261e-07	9.28067e-96	2.35537e-80	6.69647e-124
Pa_1_19970	13.8957	26.7827	19.445	27.1431	28.5029	27.3161	22.5607		5.51941e-15	4.70044e-05	0.000628863	0.596952	0.531714	0.00681472
Pa_1_19980	21.7148	43.1573	25.3344	30.2929	25.8603	22.5627	25.7448		6.54932e-25	3.26524e-16	0.044729	0.0662462	0.0608364	0.0701465
Pa_1_19990	8.79746	3.62561	4.4213	2.18485	2.73651	4.56749	3.18706		2.15057e-08	0.300296	0.0143233	0.519913	0.0062823	0.0447954
Pa_1_20	3.57156	4.74586	2.81659	2.99766	3.11365	3.37795	6.0857		0.117242	0.00784532	0.763089	0.958476	0.665801	0.000511751
Pa_1_200	81.865	5.09942	7.08696	8.45314	3.63506	4.07249	5.04868		1.80981e-249	0.0335908	0.280591	7.16919e-06	0.520505	0.207399
Pa_1_2000	8.41712	10.1813	12.3777	10.4664	9.19914	16.4118	11.9067		0.116403	0.0847217	0.256893	0.35291	8.88455e-09	0.000653907
Pa_1_20000	27.6957	5.62868	6.39795	3.94614	6.15492	6.90769	6.94069		1.14564e-50	0.412823	0.0306542	0.0449071	0.398928	0.983806
Pa_1_20010	61.3971	136.418	195.553	116.616	131.907	229.317	184.665		1.19226e-95	3.94092e-34	4.51892e-39	0.00359767	9.21681e-95	1.46506e-18
Pa_1_20020	16.8104	16.2254	14.7538	17.0688	16.6475	17.6157	13.2605		0.702732	0.320083	0.209857	0.800152	0.507583	0.00159612
Pa_1_20030	21.4537	14.1996	11.4802	15.4238	11.6129	12.1153	12.0136		3.91951e-06	0.0431557	0.0205282	0.0213665	0.675152	0.923379
Pa_1_20040	23.1461	12.9355	13.6612	14.1531	11.3232	14.2311	12.2641		9.77899e-11	0.601747	0.754045	0.0769933	0.02128	0.1238
Pa_1_20050	0.544557	0.849903	1.35297	2.55175	0.316092	1.60197	1.39096		0.316902	0.218389	0.0537974	2.39741e-06	9.93003e-05	0.604803
Pa_1_20060	62.5469	137.009	83.9841	87.3536	112.1	85.5991	115.691		2.31115e-93	1.09296e-41	0.430357	1.40624e-07	8.65762e-14	3.12469e-17
Pa_1_20070	12.9342	1.09815	1.59129	0.65769	0.814189	1.16362	1.73089		2.90407e-37	0.274523	0.099668	0.843509	0.309287	0.201804
Pa_1_20080	460.599	1027.65	1281.69	864.572	1238.44	1325.62	1147.69		0	2.05317e-87	1.00289e-153	1.35926e-132	6.56789e-12	2.11932e-46
Pa_1_20090	57.111	68.4447	69.5155	110.167	43.4986	82.9707	86.3874		0.000112074	0.727238	3.59578e-20	1.38643e-67	1.17812e-45	0.300316
Pa_1_2010	176.106	364.365	377.131	540.698	247.418	379.721	304.425		1.97572e-216	0.0748959	1.59834e-59	9.13033e-244	1.49379e-99	7.08481e-31
Pa_1_20100	353.23	604.952	502.044	389.062	552.83	437.681	414.507		9.75406e-216	1.80787e-31	9.94664e-29	7.12702e-58	1.44409e-47	0.00155613
Pa_1_20110	286.375	171.09	222.948	309.197	169.299	216.811	142.994		8.43791e-94	8.98625e-23	2.30345e-29	2.5887e-90	5.40452e-22	1.63002e-55
Pa_1_20120	63.7736	36.005	52.2016	55.9208	29.2607	37.0967	42.9653		3.08595e-26	9.13358e-11	0.281848	5.88862e-20	0.000123997	0.00930582
Pa_1_20130	67.0138	88.437	164.435	130.848	169.096	136.593	196.634		4.70697e-11	1.85453e-72	9.58732e-09	3.13196e-11	1.85067e-13	3.56614e-39
Pa_1_20140	22.7482	68.2004	32.453	28.9876	38.8369	35.5729	50.5491		1.12587e-78	3.24655e-42	0.202119	0.000356469	0.136022	1.3799e-10
Pa_1_20150	72.8254	48.5382	56.3712	52.1968	44.6678	49.3542	48.5429		4.8279e-17	0.00404117	0.240833	0.01827	0.0546379	0.735202
Pa_1_20160	12.0355	19.3321	11.3502	19.367	11.7894	14.2345	19.6175		5.4156e-07	4.68749e-08	9.45228e-06	1.87119e-05	0.0552911	0.000245549
Pa_1_20170	5.50607	0.491167	0.515416	1.19459	0.506469	0.639381	1.05438		2.49922e-16	0.954743	0.0883075	0.069886	0.595029	0.231207
Pa_1_20180	10.8148	14.9546	10.9627	9.69535	20.241	13.7954	21.1002		0.0017544	0.0030373	0.437576	1.09644e-08	1.2876e-05	9.12007e-07
Pa_1_20190	3.48337	3.49867	3.84265	1.74639	2.99154	1.823	2.82988		0.969769	0.644543	0.0129206	0.110643	0.0384986	0.0692628
Pa_1_2020	0.591223	0.314542	0.144662	0.21923	0.338247	0.363193	0.813927		0.308336	0.355999	0.541268	0.871364	0.858932	0.119855
Pa_1_20200	48.5339	26.5433	21.8014	20.6688	29.4282	12.734	31.5165		3.86134e-22	0.0100432	0.630465	0.000226395	1.61871e-24	1.48172e-29
Pa_1_20210	16.4038	13.8565	19.2741	18.2871	13.2821	17.0171	13.8093		0.0797057	0.000427465	0.659461	0.00510317	0.00658512	0.0202324
Pa_1_20220	11.2056	14.6631	13.13	13.5521	13.607	13.0875	17.6287		0.0092133	0.272723	0.77974	0.992111	0.697601	0.00116742
Pa_1_20230	18.2313	17.1683	12.4383	12.4709	13.828	10.9202	14.8398		0.501498	0.00103047	0.953542	0.447879	0.0212764	0.00222585
Pa_1_20240	29.7495	17.499	44.3857	41.0274	28.578	30.0321	37.5094		1.16451e-11	2.12688e-38	0.294281	3.09685e-06	0.444794	0.000299275
Pa_1_20250	5.87763	3.35511	2.89325	4.16537	4.66423	3.87406	3.04964		0.00169863	0.480611	0.131504	0.668115	0.295006	0.203384
Pa_1_20260	14.4625	11.6822	15.3536	12.092	10.8682	19.0622	13.2804		0.0397281	0.00832686	0.0732712	0.405926	1.54671e-09	4.21171e-05
Pa_1_20270	8.95147	13.0134	15.7676	17.7758	12.224	16.5521	16.8873		0.00088067	0.0545056	0.288081	0.00147445	0.00124634	0.8275
Pa_1_20280	0	0.314542	0	0	0	0	0		0.0307642	0.0367177	NA	NA	NA	NA
Pa_1_20290	41.5039	29.4264	26.5269	38.6894	27.6922	37.9582	31.9063		4.96656e-08	0.14557	5.0774e-06	2.66772e-05	4.0827e-07	0.00362702
Pa_1_2030	19.0488	26.9459	28.1787	23.0609	38.0718	52.8862	16.4743		7.89255e-06	0.538893	0.0380108	1.03701e-08	4.9875e-10	5.37369e-74
Pa_1_20300	85.3744	68.8421	63.2673	93.6348	72.6402	69.9388	64.7261		4.07913e-07	0.0692529	2.31394e-13	4.99149e-07	0.36733	0.0709769
Pa_1_20320	1.45215	2.88635	1.83557	3.73889	1.26437	1.08365	1.36348		0.00777814	0.0675868	0.0111865	0.000235982	0.670661	0.507069
Pa_1_20330	31.6925	245.127	167.182	181.19	303.998	118.26	300.372		0	8.61291e-48	0.0237883	1.2268e-62	8.2631e-285	1.6141e-278
Pa_1_20340	50.7613	41.0547	55.1495	76.7285	39.1326	45.807	53.7049		0.000117257	6.7053e-08	1.46128e-08	1.69831e-28	0.00393328	0.00167953
Pa_1_20350	11.0692	8.24514	6.02332	9.37928	4.50013	5.54636	6.43275		0.0150152	0.0264967	0.0085823	2.55624e-05	0.184356	0.318064
Pa_1_20360	0.423544	0.0772639	0.064427	0	0.105364	0.148091	0.309103		0.088287	0.864788	0.974457	0.861117	0.690155	0.426076
Pa_1_20370	67.7743	62.3841	53.9432	42.9124	64.2199	66.4643	79.8779		0.0728741	0.00313072	0.00105625	7.31574e-10	0.429871	1.0123e-05
Pa_1_20380	14.2844	8.77959	9.25839	5.86254	12.3847	7.41194	10.9038		1.35181e-05	0.680238	0.0123967	6.74366e-06	1.03602e-05	0.00124185
Pa_1_20390	1887.29	391.765	689.625	331.892	620.591	306.131	579.328		0	9.99377e-255	3.63838e-235	1.61858e-172	0	1.71625e-293
Pa_1_2040	0.890294	0.314542	0.691695	0.325121	0.929729	0.706393	0.305654		0.0557648	0.182694	0.411257	0.176055	0.526442	0.102622
Pa_1_20400	15.0747	7.94127	7.93436	9.55674	5.0665	7.03912	6.80694		1.53845e-08	0.988914	0.229574	0.000173375	0.0228149	0.790992
Pa_1_20410	58.9262	260.782	295.54	361.973	307.492	322.97	237.906		0	2.85703e-08	9.52942e-15	1.13632e-10	0.0148613	2.79921e-47
Pa_1_20413	11.3717	11.3467	20.3735	20.3201	16.104	18.6113	23.4265		0.990346	1.66329e-09	0.998683	0.0291631	0.0893272	0.00325763
Pa_1_20414	43.2663	72.1349	69.3419	53.2729	106.516	94.0199	81.073		4.10356e-25	0.371741	2.17125e-05	2.65143e-36	0.000482996	9.02752e-05
Pa_1_20415	71.088	54.1123	47.1605	54.9454	87.833	71.6688	59.1142		7.86642e-09	0.00950858	0.0207503	1.45127e-16	3.82411e-07	1.04645e-05
Pa_1_20420	158.532	28.5431	27.4083	32.1109	25.0486	18.9334	21.2559		8.26784e-307	0.569091	0.0656947	0.0037	0.000265567	0.148067
Pa_1_20440	39.4829	26.7211	19.1897	27.6949	23.2899	17.5254	25.1603		2.50463e-09	2.7188e-05	0.000163693	0.0545498	0.00036404	3.51955e-06
Pa_1_2045	32.3017	11.6885	20.0612	14.8228	12.4354	12.7736	13.5386		6.98556e-33	2.3714e-08	0.0100242	0.149201	0.78213	0.561606
Pa_1_20450	56.3919	19.5478	39.687	38.8519	28.3651	28.3523	35.6189		1.35639e-59	5.42035e-23	0.792664	6.99601e-05	0.996533	0.000313263
Pa_1_20460	43.504	61.5297	76.3776	74.3468	42.6521	80.9045	54.0655		1.58203e-11	2.01087e-06	0.629767	3.08759e-20	6.16197e-44	1.21302e-20
Pa_1_20470	20.6326	41.9046	19.8435	28.2855	9.1565	15.8187	20.6034		1.96615e-25	8.62057e-27	0.000225656	9.23269e-25	7.90361e-08	0.00168764
Pa_1_20480	8.11113	20.3404	11.2837	11.4	14.2783	18.5228	18.8061		3.27254e-19	9.20626e-10	0.90691	0.0959876	0.00300085	0.859528
Pa_1_20490	2.78329	1.9316	2.25494	3.73889	0.948277	1.92518	2.36979		0.143826	0.566227	0.0570663	1.26247e-05	0.0194132	0.413661
Pa_1_205	0.765822	0.104847	0	0	0	0.390219	0.305654		0.00874475	0.31203	NA	NA	0.00815471	0.648487
Pa_1_2050	201.169	139.227	93.3893	150.522	62.1561	108.606	87.3894		2.11005e-37	7.06294e-30	1.18064e-28	1.04896e-84	1.69607e-46	1.18304e-09
Pa_1_20500	4.6486	3.8411	4.55731	4.60836	3.20343	2.63157	3.14255		0.300144	0.36051	0.910876	0.103528	0.362217	0.414668
Pa_1_20510	12.2828	9.41507	6.82926	11.7118	5.28199	5.2972	8.6205		0.0197906	0.0154978	0.000489833	5.08906e-07	0.972731	0.000431143
Pa_1_20520	10.2256	23.5655	17.7818	19.5073	18.3334	17.1785	15.0155		4.15829e-19	0.000702704	0.385156	0.540483	0.445414	0.124338
Pa_1_20530	604.645	248.906	310.127	424.948	198.155	257.306	267.288		0	2.06553e-22	3.87452e-37	2.18314e-184	2.0813e-28	0.0846787
Pa_1_20540	229.53	582.785	404.317	312.713	507.375	317.801	612.555		0	2.18111e-102	9.21195e-24	2.44421e-92	1.00694e-150	0
Pa_1_20550	79.9755	74.4934	86.5072	88.928	71.5459	82.9167	77.2448		0.0930673	0.000368867	0.582628	2.34483e-05	0.000273524	0.0716159
Pa_1_20560	25.77	36.3601	30.3985	22.6225	31.7366	27.5497	35.2529		2.54308e-07	0.0058759	0.001882	0.000229041	0.0319366	0.000111929
Pa_1_20570	737.911	585.368	462.646	662.547	473.802	456.684	459.784		2.16047e-57	3.95057e-46	4.24499e-72	2.84642e-67	0.0246491	0.695717
Pa_1_20580	24.3645	17.4213	23.259	20.381	32.2228	25.6056	18.0506		4.54011e-05	0.000614215	0.210638	1.14733e-06	0.000588422	4.16678e-06
Pa_1_206	0.121013	0	0.193281	0.16256	0.105364	0.222136	0		0.352698	0.176699	0.876913	0.506249	0.403497	0.0566414
Pa_1_2060	76.5975	60.2934	62.0103	88.9206	66.6141	70.363	54.7353		1.1497e-07	0.55596	3.78628e-11	3.14139e-08	0.204028	1.97373e-08
Pa_1_20600	26.5098	73.0785	64.0052	57.8201	64.2097	62.9334	79.2941		6.00397e-75	0.00343523	0.102934	0.0848446	0.65997	4.75413e-08
Pa_1_20610	0.765822	1.62239	1.07706	2.56664	1.19494	1.76894	2.2632		0.0321	0.208916	0.0127296	0.0191935	0.176103	0.346024
Pa_1_20620	20.2782	44.2774	55.0487	66.6572	40.7239	82.4102	32.9503		3.89413e-31	4.90878e-05	0.00159218	4.4433e-15	2.78153e-52	5.41684e-80
Pa_1_20630	346.64	668.879	524.745	539.688	454.824	414.663	542.31		0	1.42351e-55	0.175178	1.48713e-16	6.21174e-08	1.46887e-60
Pa_1_20640	1.82726	1.4127	1.59129	0.21923	2.71796	1.93703	1.39775		0.399511	0.716969	0.00547663	2.25113e-05	0.162586	0.227628
Pa_1_20650	24.6157	19.8181	12.8842	17.2389	14.0069	15.3603	15.4998		0.00629734	4.5775e-06	0.0158441	0.0700397	0.317522	0.931023
Pa_1_20660	23.4552	19.8218	17.0251	16.2007	17.0369	13.6614	21.0625		0.0363149	0.0816881	0.699628	0.69154	0.016395	6.14205e-07
Pa_1_20670	798.016	1183.05	819.391	1451.37	655.961	944.774	867.097		1.81393e-241	1.56425e-206	0	0	2.07932e-183	2.56693e-13
Pa_1_20680	1134.9	412.605	1043.35	1004.37	504.505	966.933	560.956		0	0	0.0118868	0	0	0
Pa_1_20690	1.29308	0.314542	0	0	0	0	0		0.00382572	0.0367177	NA	NA	NA	NA
Pa_1_2070	57.8111	6.63342	5.95532	10.4754	8.24958	7.61852	9.5546		7.25896e-144	0.468747	0.000589142	0.102924	0.538914	0.0656767
Pa_1_20700	41.7614	32.7156	30.6332	31.0565	22.7623	22.4146	26.8747		6.7734e-05	0.326488	0.857144	0.0004315	0.840557	0.0118482
Pa_1_20710	0.907594	0.38632	0.450989	0.16256	0.368774	0.370227	0.154552		0.0958519	0.825922	0.452328	0.625572	0.944868	0.222392
Pa_1_20720	3.82911	2.69296	2.20275	1.42127	1.58587	1.43278	2.74743		0.0955334	0.399255	0.278106	0.876551	0.754478	0.0119676
Pa_1_20730	8.42404	21.7145	12.8761	13.9666	14.7746	11.199	18.9195		2.76452e-21	1.17858e-08	0.504909	0.681297	0.00571553	2.30498e-08
Pa_1_20740	1436.63	1059.23	881.265	946.862	743.235	849.499	1181.18		9.30143e-182	3.04328e-52	5.0176e-06	1.16292e-52	3.04388e-26	1.17847e-188
Pa_1_20750	17.939	8.64167	11.0588	7.01536	4.67441	9.5911	9.60912		6.13814e-12	0.0422622	0.00626203	0.0283843	1.2952e-07	0.996785
Pa_1_20760	26.8302	27.1801	28.2312	31.495	28.7818	26.0499	41.0866		0.852998	0.595549	0.201084	0.275828	0.144314	3.06807e-13
Pa_1_20770	75.7713	158.474	119.395	87.5787	184.157	116.202	227.734		1.13005e-97	8.39343e-19	9.08968e-11	1.22421e-68	2.08635e-54	3.54639e-127
Pa_1_20780	7.8864	14.8277	11.6058	10.353	15.9593	10.1764	14.5202		1.79578e-08	0.0178911	0.456963	0.00123072	8.01307e-06	0.000532589
Pa_1_20790	1.48152	1.64997	2.17113	0.381791	1.53139	1.31171	2.47271		0.701635	0.330435	0.00187226	0.0238309	0.633357	0.0200114
Pa_1_2080	6.29425	9.43625	5.78649	4.82306	8.85252	7.02173	10.4196		0.00232291	0.000390522	0.419929	0.00142117	0.0716177	0.00128507
Pa_1_20800	44.5905	18.3428	23.5179	15.5579	22.8009	21.3484	22.3503		7.45071e-37	0.00277357	0.000216561	0.000512953	0.392007	0.550577
Pa_1_20810	62.9836	33.6098	30.1348	39.5022	28.6303	35.3937	27.5033		4.11252e-30	0.102344	0.000709637	4.20911e-05	0.00074896	6.32687e-05
Pa_1_20820	12.4435	19.4042	11.0814	22.8151	11.6122	14.2567	15.9634		2.14079e-06	1.08272e-08	4.71841e-10	1.24291e-09	0.037694	0.221596
Pa_1_20825	0.836708	0.778125	0.627268	1.13792	0.516645	0.612355	1.07841		0.889689	0.622681	0.200513	0.0956182	0.689733	0.176384
Pa_1_20830	39.7525	75.1606	39.7115	58.0147	41.6416	41.8452	47.2652		2.52122e-37	2.72841e-36	2.1332e-08	3.50069e-07	0.928968	0.0228314
Pa_1_20840	71.2922	199.243	136.048	135.859	205.162	149.387	210.872		4.40541e-205	5.78688e-39	0.99288	2.13202e-29	9.24146e-32	4.67983e-38
Pa_1_20850	3.49899	3.17879	4.13555	3.633	3.35491	4.10544	3.17682		0.650611	0.190052	0.644653	0.687998	0.266966	0.162564
Pa_1_20860	2.05029	3.25057	3.15573	6.4532	2.2348	5.26314	2.9811		0.0447503	0.88004	0.000909221	2.40517e-06	6.58251e-06	0.00124699
Pa_1_20870	56.0019	70.0496	88.0006	60.2018	56.7538	89.5849	79.3149		1.68105e-06	8.74791e-08	2.33788e-11	0.314611	1.12404e-27	0.0015712
Pa_1_20880	47.3712	30.0773	20.2035	26.7882	28.3813	26.6941	22.6879		7.54681e-14	1.43621e-07	0.00364746	0.529906	0.369133	0.0219341
Pa_1_20890	128.924	159.343	132.788	91.8114	225.372	134.541	160.55		7.30802e-12	4.66384e-09	1.11356e-15	2.93289e-111	2.63566e-80	1.62965e-09
Pa_1_2090	18.5374	4.41502	7.45652	9.98031	3.96494	5.35125	4.11448		1.95508e-30	0.000955414	0.0635844	1.62094e-07	0.0679438	0.103599
Pa_1_20900	10.2653	15.4141	14.4146	22.0098	15.8645	19.3588	14.2255		9.56916e-05	0.4909	0.00012751	0.00180285	0.018712	0.000360261
Pa_1_20910	0.772742	1.00992	0.322135	0.325121	1.66728	0.861517	1.37717		0.486631	0.0235102	0.814526	0.00874154	0.0513745	0.189887
Pa_1_20920	35.3184	72.8708	48.674	60.5292	56.9326	59.5184	52.235		1.62259e-44	1.13101e-16	0.000653793	0.30636	0.34196	0.00567025
Pa_1_20930	138.435	135.383	137.034	193.292	98.4544	135.745	95.6399		0.480908	0.698936	1.1006e-20	3.01283e-69	2.10214e-22	2.54422e-26
Pa_1_20940	201.004	143.429	97.0562	155.147	75.7539	91.5389	102.519		3.4788e-32	1.44704e-29	1.28956e-28	6.52479e-62	1.17605e-06	0.00175117
Pa_1_20960	1.27063	1.69981	1.22411	3.08865	1.15901	0.962589	1.33945		0.334772	0.292474	0.00426265	0.00190112	0.625246	0.350484
Pa_1_20970	70.7924	79.8688	79.3412	117.913	52.6414	91.2979	68.772		0.00479109	0.881089	1.02713e-16	1.47503e-57	1.75314e-38	8.21445e-13
Pa_1_20980	20.8107	23.6703	19.553	29.7486	22.2845	23.7685	25.6556		0.101161	0.0184954	1.02621e-05	0.00128338	0.38289	0.290403
Pa_1_20990	114.535	243.85	279.885	316.789	199.925	294.161	292.641		6.3085e-155	3.06031e-09	6.83393e-06	6.25657e-58	1.31836e-64	0.7909
Pa_1_210	10.9482	9.12263	9.22886	11.4359	14.7306	8.33306	16.7911		0.123696	0.929333	0.136248	0.0569713	1.37289e-07	1.96429e-11
Pa_1_2100	34.485	42.9894	36.088	58.0176	35.6522	44.0599	42.14		0.000216713	0.00345836	6.29808e-12	4.30953e-13	0.000171062	0.404477
Pa_1_21000	13.1299	13.0134	9.93756	12.192	8.59916	9.14756	11.2548		0.9365	0.0155416	0.141786	0.0130196	0.59799	0.0659104
Pa_1_21010	99.9408	19.5807	17.4233	20.2783	11.2932	28.2972	7.5866		3.72036e-183	0.182257	0.15713	4.11109e-07	2.24997e-28	1.15253e-47
Pa_1_21018	28.8108	73.6028	47.0639	32.1702	52.6392	43.294	44.8551		3.51409e-67	5.51419e-20	1.0359e-06	3.17636e-11	0.000162173	0.509467
Pa_1_21020	22.2779	30.792	30.7815	25.0415	34.2559	23.7356	50.5251		7.39621e-06	0.988549	0.0255962	0.000358772	4.72946e-08	2.46914e-35
Pa_1_21030	92.121	63.8218	67.058	58.5765	61.3938	75.5089	62.1859		6.65801e-18	0.289632	0.0267064	0.447679	1.47713e-06	5.30286e-06
Pa_1_21040	29.2879	39.235	26.9558	18.0828	34.1726	26.345	33.6765		4.12157e-06	1.13151e-08	0.000120497	3.44451e-11	7.02699e-05	0.000169525
Pa_1_21050	69.4874	82.112	72.2521	60.2242	77.0583	82.1156	64.6606		8.82752e-05	0.00273461	0.00223149	1.64505e-05	0.10899	7.5619e-09
Pa_1_21060	18.999	17.7265	17.4755	24.5466	14.3942	17.4006	16.3721		0.427591	0.873167	0.00093968	2.90828e-07	0.0332294	0.471906
Pa_1_21070	24.629	23.4582	22.6318	17.2625	22.8979	15.1401	23.6107		0.525009	0.640868	0.01372	0.008319	6.7214e-07	6.47633e-08
Pa_1_21080	2.99932	2.93572	1.94504	2.1923	1.52301	1.81596	1.39775		0.935373	0.0895514	0.649975	0.237558	0.507103	0.33783
Pa_1_21090	97.6536	123.66	112.44	130.229	138.403	118.257	121.202		2.34187e-11	0.00619171	0.000643349	0.129102	5.98219e-07	0.453997
Pa_1_2110	348.767	2693.97	1550.66	2611.03	1452.69	2144.4	1433.74		0	0	0	0	0	0
Pa_1_21100	78.5258	65.3113	61.8224	51.2927	87.4784	54.3123	80.0476		2.79991e-05	0.243068	0.00372471	3.78486e-20	2.61417e-28	1.03155e-18
Pa_1_21110	59.1586	98.1928	90.1196	66.3448	89.7483	65.291	100.147		4.20663e-33	0.0262516	2.57852e-08	1.90935e-08	7.63065e-15	4.01834e-27
Pa_1_21113	0.299071	1.09815	0.128854	1.6405	0.771683	1.74895	1.09555		0.00821474	0.000569225	7.40223e-05	0.0588121	0.0122604	0.114207
Pa_1_21116	244.674	161.095	274.909	457.77	101.979	310.855	158.096		3.02038e-56	1.17605e-93	1.11325e-93	0	0	2.73146e-181
Pa_1_21120	0.530717	4.48649	1.96204	1.68972	2.92688	3.16174	3.61633		3.44119e-13	0.000146388	0.753513	0.108541	0.689599	0.50306
Pa_1_21130	33.4287	32.52	31.2879	34.1076	31.9988	33.7117	37.6849		0.676676	0.557996	0.287349	0.410466	0.396541	0.0618942
Pa_1_21140	6.28573	4.12257	3.60791	3.90145	2.84483	3.18395	3.42072		0.0113651	0.482612	0.700028	0.182421	0.57027	0.733068
Pa_1_21150	32.5524	25.3426	13.6585	19.5073	20.8519	18.9556	16.1764		0.000318048	1.17065e-12	0.00201928	0.538896	0.235255	0.0590217
Pa_1_21160	38.5528	82.3522	53.2325	70.3767	60.6	71.7336	94.6781		6.16818e-54	3.25474e-21	3.46337e-06	0.00855729	0.000116905	1.56845e-12
Pa_1_21170	16.5113	18.2783	16.4277	20.766	17.97	15.7376	22.901		0.251227	0.237482	0.0309683	0.159508	0.12917	4.86302e-06
Pa_1_21180	44.1661	134.93	76.0554	98.625	81.6369	66.7889	96.6393		1.81345e-157	2.10999e-53	2.90365e-07	9.91814e-05	1.33339e-06	1.67229e-20
Pa_1_21190	0.181519	0.231792	0.450989	0.16256	0.210728	0.148091	0.309103		0.737991	0.364899	0.452328	0.907792	0.771986	0.426076
Pa_1_2120	85.8913	53.461	47.8985	71.2089	38.7878	47.9943	54.3334		1.28029e-25	0.0381997	1.03017e-10	1.71861e-22	8.15312e-05	0.0129417
Pa_1_21200	21.7943	11.5949	17.4561	28.6822	7.95203	15.4073	13.0784		1.77884e-11	4.5311e-05	4.63709e-07	4.27379e-30	4.40065e-10	0.0787781
Pa_1_21210	30.7908	73.5828	28.5569	50.1253	33.064	44.9455	62.3014		5.77674e-60	7.87808e-66	1.1021e-13	5.25774e-09	7.62872e-08	2.7766e-11
Pa_1_21220	2.66228	3.55414	2.70593	5.68962	2.6341	3.48013	3.09103		0.168582	0.200305	0.00128156	0.000595927	0.16765	0.529752
Pa_1_21230	0.235105	0.286958	0.144662	0.21923	0.285565	0.121064	0.127068		0.756189	0.424469	0.541268	0.973713	0.391096	0.947557
Pa_1_21240	56.019	31.1617	41.8402	36.3355	37.0385	37.0257	33.9822		3.38408e-24	2.83612e-06	0.0703604	0.83017	0.996823	0.147776
Pa_1_21250	139.833	89.7513	129.967	139.419	86.7061	110.553	92.8225		2.53086e-36	2.03027e-24	0.0859804	5.84075e-28	1.25775e-11	6.15437e-07
Pa_1_21260	108.422	69.2324	59.1681	53.7039	89.064	69.0818	90.6306		4.32681e-29	0.000801186	0.135037	8.56354e-19	3.23515e-10	1.14854e-11
Pa_1_21270	11.9059	13.8136	14.3016	20.3275	5.56395	12.9779	14.1328		0.149644	0.731563	0.00186023	3.96818e-22	2.30062e-12	0.384789
Pa_1_21280	15.5467	3.8632	6.13518	8.0788	3.9308	3.89737	6.89985		7.43572e-25	0.00729344	0.111494	0.000117607	0.976956	0.000307881
Pa_1_21290	2.60177	2.00886	1.28854	1.13792	1.00096	0.592362	1.13338		0.306429	0.133929	0.874439	0.668069	0.225633	0.11825
Pa_1_2130	49.1916	13.2728	16.9601	16.5812	9.2942	16.0067	12.3297		1.37444e-69	0.0119759	0.869871	5.62841e-06	7.68031e-08	0.00540562
Pa_1_21300	49.8069	26.6265	24.0987	20.7226	16.6908	26.8818	21.6605		5.15306e-24	0.180236	0.144933	0.038866	5.42182e-10	0.00261169
Pa_1_21310	32.7996	14.5971	13.1541	14.6528	9.14156	11.4959	11.0382		4.92372e-24	0.302101	0.378848	0.000361177	0.0380504	0.690277
Pa_1_21320	13.2784	14.8394	15.2244	19.2835	12.3936	13.0486	16.8559		0.258806	0.796488	0.0357826	0.00011738	0.598847	0.00582864
Pa_1_21330	2.58616	4.71813	4.62919	2.84999	5.23536	2.66341	5.33687		0.00231833	0.903394	0.0685636	0.0156168	0.000322079	0.000188664
Pa_1_21340	6.69544	1.62803	1.93162	1.51971	2.12944	2.34242	2.08127		1.09278e-11	0.561021	0.588909	0.40395	0.67234	0.601875
Pa_1_21350	3.93974	3.32753	2.16994	1.31538	2.81315	3.51086	2.97409		0.398752	0.0615853	0.223783	0.0386966	0.261157	0.388703
Pa_1_21370	19.4466	12.0416	11.7454	16.6333	7.54616	9.83766	10.1005		5.31557e-07	0.815204	0.00517897	2.888e-09	0.0276142	0.825319
Pa_1_21380	0.907594	0.618111	0.579843	0.650242	0.210728	0.444272	0.927309		0.403158	0.876976	0.727057	0.090111	0.240025	0.120622
Pa_1_21390	0	0.0772639	0	0.16256	0.0526821	0.0740453	0.0515172		0.385832	0.413697	0.16122	0.30108	0.749776	0.73358
Pa_1_2140	1.26371	2.59924	1.81857	2.33252	2.47966	3.67413	2.69948		0.00855208	0.160003	0.400956	0.91841	0.0523571	0.117119
Pa_1_21400	1958.91	2641.53	2947.33	2239.47	3135.12	2585.26	3125.26		0	6.42816e-53	1.76018e-183	1.62604e-295	2.63504e-182	1.75614e-178
Pa_1_21420	1.85494	0.98782	0.869167	0.706911	0.875244	0.6864	1.30851		0.0560872	0.731144	0.827365	0.82573	0.588118	0.092549
Pa_1_21425	0	0.209695	0	0	0.0951884	0.121064	0		0.0940305	0.107037	NA	0.909378	0.765202	0.191141
Pa_1_21430	117.067	97.5208	95.1801	83.6238	96.9454	96.115	96.9125		3.86433e-07	0.52095	0.0113368	0.00290474	0.818479	0.819712
Pa_1_21440	0.544557	2.04193	1.12688	0.650242	1.16081	1.17066	0.741825		0.000241388	0.0517382	0.382454	0.344867	0.951009	0.203654
Pa_1_21445	0.295611	0.209695	0.289325	0.21923	0.190377	0.437238	0.127068		0.711229	0.727575	0.990763	0.659869	0.205363	0.091014
Pa_1_21460	0.605063	4.01772	1.80395	2.0074	1.10632	2.59159	2.21524		1.05786e-10	0.000469827	0.686615	0.0876963	0.00165948	0.47751
Pa_1_21465	6.94944	4.55263	7.84458	9.03021	4.92764	6.08024	5.03811		0.00758827	0.000469829	0.363541	0.000440346	0.161859	0.205863
Pa_1_21470	3.68396	4.48131	4.36403	4.71425	4.09903	4.2676	5.15172		0.282479	0.876093	0.684588	0.481481	0.803954	0.261894
Pa_1_21473	0.0605063	0.849903	0.64427	0.487681	0.210728	0.740453	0.412137		0.000796862	0.520787	0.81177	0.213723	0.0261479	0.208716
Pa_1_21475	0	0	0	0	0.0951884	0	0		0.878444	NA	NA	0.909378	0.44263	NA
Pa_1_21490	0.242025	0.104847	0	0	0.200553	0.0740453	0.0515172		0.464322	0.31203	NA	0.51852	0.452939	0.73358
Pa_1_2150	52.7103	145.473	103.444	101.217	143.103	115.249	139.734		1.48811e-147	7.48318e-24	0.66171	8.75076e-16	6.93417e-12	1.0128e-09
Pa_1_21500	1.05797	1.7824	2.60392	2.63076	1.90377	3.63193	1.90602		0.097308	0.148814	0.904149	0.248997	0.00293981	0.00283097
Pa_1_21510	0.363038	2.24065	0.257708	0.975363	0.684867	0.666408	0.515172		2.70886e-06	4.9679e-07	0.0316562	0.396823	0.988368	0.550968
Pa_1_21515	0.0605063	0	0.064427	0	0.0526821	0	0		0.628944	0.594473	0.974457	0.859615	0.682588	NA
Pa_1_21520	9.30413	2.31792	2.15771	2.11329	2.94002	1.92518	2.21524		2.06756e-15	0.76758	0.977052	0.316691	0.0740744	0.594183
Pa_1_21540	0	0.0772639	0	0.65769	0.380754	0.242128	0.230103		0.385832	0.413697	0.00346716	0.304424	0.555867	0.882769
Pa_1_21560	0.299071	0.154528	0.418179	0.21923	0.243059	0.148091	0.305654		0.487799	0.233592	0.65824	0.838082	0.640729	0.435373
Pa_1_21570	0	0.104847	0	0	0.190377	0	0		0.287403	0.31203	NA	0.547581	0.167683	NA
Pa_1_21590	3.97088	2.30664	3.31143	1.69717	5.19286	3.3898	3.15267		0.0124577	0.117295	0.0454652	0.000109855	0.0160061	0.695746
Pa_1_21595	0.178059	0	0.064427	0.16256	0.253235	0.121064	0.257586		0.204326	0.594473	0.392114	0.94823	0.486474	0.473588
Pa_1_2160	68.2268	31.0042	25.9011	34.1137	28.5065	28.8147	28.0867		2.3668e-46	0.0109021	0.00135675	0.0277526	0.867614	0.692835
Pa_1_21600	0	0.182111	0	0.43846	0.190377	0	0.178585		0.126234	0.141913	0.0189696	0.232306	0.167683	0.189037
Pa_1_21610	0.587763	0.733931	0.578649	0.43846	0.856696	0.484257	1.14361		0.611239	0.600675	0.839027	0.386036	0.232682	0.0483124
Pa_1_21640	1.18591	0.943625	0.996828	1.31538	0.729177	0.921495	1.39775		0.554472	0.906904	0.458759	0.156838	0.530052	0.235048
Pa_1_21650	4.22329	10.4242	8.21652	6.88713	7.90721	9.45115	9.49585		2.55236e-10	0.0533561	0.339859	0.458633	0.136699	0.977616
Pa_1_21670	0.893754	1.8487	0.884976	0.16256	2.07019	0.659374	1.63475		0.0257844	0.0270164	0.0755876	0.000264885	0.000831974	0.0125147
Pa_1_21680	3.99679	1.04847	1.73595	1.09615	1.23745	0.605321	1.77896		4.6759e-07	0.131728	0.32777	0.896799	0.0763698	0.00299692
Pa_1_21690	13.3543	11.4284	15.3184	16.3289	9.66671	9.75918	12.8099		0.143949	0.00493555	0.566909	3.45858e-05	0.922178	0.0110378
Pa_1_21695	4.23189	3.45996	6.65447	3.67024	2.52758	3.3898	5.76959		0.299059	0.000169347	0.00820209	0.131861	0.152235	0.0019285
Pa_1_2170	12.6957	31.2445	17.9381	15.5087	25.4153	18.0386	30.5479		8.43537e-28	5.70419e-13	0.229706	4.14726e-06	9.87212e-06	9.54885e-13
Pa_1_21700	0.302531	0	0.064427	0.16256	0.105364	0.148091	0		0.0621978	0.594473	0.392114	0.506249	0.690155	0.138073
Pa_1_21730	0	0.231792	0.064427	0	0	0.0740453	0.103034		0.0744333	0.272188	0.974457	NA	0.345773	0.915207
Pa_1_21740	0	0.51875	0.064427	0	0.14787	0.148091	0.103034		0.0034995	0.0238452	0.974457	0.686681	0.923362	0.670522
Pa_1_21780	0	0.104847	0	0	0	0.121064	0		0.287403	0.31203	NA	NA	0.198052	0.191141
Pa_1_21790	0.0605063	0.618111	4.83202	0.812802	1.89655	1.55495	2.47282		0.00735747	1.72812e-12	1.06467e-06	0.0720306	0.488589	0.07607
Pa_1_2180	0.117553	0.209695	0.740313	0.325121	0.295741	0.612355	0.254137		0.533633	0.050055	0.349923	0.711066	0.176364	0.114833
Pa_1_21800	11.3456	26.9457	17.9381	11.4	25.6057	21.7916	12.4527		8.27533e-23	3.58844e-07	0.000472214	4.01809e-12	0.0289393	1.00715e-10
Pa_1_21810	2.9043	1.9316	2.52846	3.79556	1.40206	2.51754	1.23641		0.0985868	0.299223	0.112892	0.00051908	0.0226924	0.00694074
Pa_1_21820	0.299071	0.0772639	0.322135	0	0.401105	0.370227	0.206069		0.232	0.195843	0.269651	0.178029	0.943083	0.3677
Pa_1_21830	3.20683	1.00443	1.03083	1.78816	0.842913	0.592362	0.36062		4.40823e-05	0.962418	0.144078	0.0504098	0.445516	0.324827
Pa_1_21840	0.302531	0.849903	0.386562	1.46304	0.368774	0.962589	0.515172		0.0488336	0.116819	0.00923681	0.0052559	0.0359723	0.131678
Pa_1_21850	0.665569	0.309056	0.386562	0.706911	1.03329	1.03663	0.64224		0.199157	0.769201	0.285088	0.576051	0.9624	0.211492
Pa_1_21860	2.59831	1.98676	2.56008	2.49508	2.60358	2.21433	2.80251		0.289968	0.323691	0.999748	0.961108	0.500514	0.312174
Pa_1_21870	8.73881	3.819	5.29643	6.40398	5.47237	5.04101	4.42013		1.22195e-07	0.0686007	0.308153	0.374194	0.609822	0.40935
Pa_1_21880	22.8833	19.6683	27.0176	19.9367	34.4455	26.8159	32.372		0.0616736	5.51372e-05	0.00262569	4.43789e-09	0.000116188	0.0041351
Pa_1_21890	0.0605063	0.927167	0.257708	0.16256	0.368774	0.148091	0.257586		0.000375393	0.0192131	0.911135	0.625572	0.286292	0.588769
Pa_1_2190	290.406	163.572	105.686	152.034	117.133	108.385	106.99		3.98604e-114	1.39176e-40	3.01853e-18	5.21177e-11	0.0205241	0.696641
Pa_1_21900	4.59848	1.9316	2.96364	6.82754	2.21265	3.77631	1.75158		7.48881e-05	0.0843407	0.000108834	3.81368e-07	0.00993626	0.000430804
Pa_1_21910	492.583	509.605	721.443	1058.6	540.946	895.311	259.269		0.0412414	3.79741e-114	2.00632e-128	0	0	0
Pa_1_21920	93.828	60.6577	92.821	113.743	84.3883	120.909	61.4531		2.94869e-24	1.60895e-22	1.29697e-05	1.1098e-10	2.04919e-24	8.07542e-72
Pa_1_21930	1.50574	1.85982	2.1419	0.487681	3.17651	4.16542	1.43903		0.452258	0.610562	0.00488369	4.8261e-05	0.141408	1.90816e-06
Pa_1_21940	0	0.154528	0.064427	0	0.158046	0	0		0.169466	0.49589	0.974457	0.650239	0.232963	NA
Pa_1_21950	1.33114	1.00443	1.41739	0.975363	1.26437	1.55495	0.72124		0.439602	0.336568	0.485299	0.670397	0.475479	0.0237605
Pa_1_21960	0.940421	1.15332	0.643076	0.763581	0.475942	0.726385	0.635341		0.561167	0.150388	0.652082	0.331258	0.347251	0.723177
Pa_1_21970	3.17392	11.3235	5.64183	5.48075	6.28244	9.8062	9.40305		2.05208e-17	1.45272e-07	0.934762	0.523924	0.000410167	0.704703
Pa_1_21980	616.659	141.095	154.22	238.385	119.34	163.088	131.668		0	0.00398484	7.6799e-38	1.19898e-88	2.5148e-25	2.04472e-13
Pa_1_21990	10.4121	16.748	21.0088	10.7915	19.9572	18.4558	21.1964		2.87701e-06	0.00954627	1.45092e-07	9.52268e-07	0.342644	0.084506
Pa_1_220	6.70742	0.860875	0.996828	1.53461	0.190377	1.28469	0.55979		3.97628e-17	0.731657	0.261647	0.000237639	0.000137231	0.0287971
Pa_1_2200	7.42151	16.1095	11.5945	23.2536	10.7987	15.7306	11.0143		3.54189e-12	0.00121426	1.10169e-09	8.32624e-12	0.000123714	0.000235247
Pa_1_22000	86.1834	65.5529	52.8921	63.2509	61.0621	52.9083	55.9133		1.86237e-10	1.21539e-05	0.00392536	0.543582	0.00244279	0.255384
Pa_1_22010	19.7786	20.839	10.549	20.7018	8.99009	9.96909	14.3664		0.522798	2.69444e-12	2.15349e-08	4.65998e-12	0.366354	0.000418007
Pa_1_22020	11.5807	22.7243	14.4662	12.7153	14.9021	13.9224	18.679		1.75091e-13	2.88774e-07	0.342413	0.226073	0.477259	0.000952214
Pa_1_22030	160.52	247.366	267.528	391.899	195.894	271.266	241.523		2.93523e-61	0.000800462	2.26967e-48	5.77706e-145	3.87958e-44	1.3916e-07
Pa_1_22040	0	0.209695	0	0	0	0.363193	0.127068		0.0940305	0.107037	NA	NA	0.0112335	0.168579
Pa_1_2205	10.4572	12.9086	11.2091	19.7265	8.60933	10.4874	12.1512		0.0521157	0.192689	2.66746e-06	1.83462e-11	0.0853804	0.168801
Pa_1_22060	46.4748	52.0871	39.8636	35.2886	33.938	36.3533	38.5567		0.0305947	1.47799e-06	0.125974	0.595389	0.248149	0.312231
Pa_1_22070	13.1123	5.99839	5.54579	4.98562	6.09206	3.26873	7.04372		5.41933e-10	0.609579	0.655655	0.35178	0.000284456	3.15147e-06
Pa_1_22080	1.88084	1.02089	1.30196	1.03948	1.42783	1.28469	1.3222		0.0607355	0.509975	0.71246	0.555542	0.759864	0.956021
Pa_1_22090	25.1602	25.9937	19.5846	29.8619	14.481	19.803	16.0149		0.654394	0.000348114	8.9576e-06	1.7763e-13	0.000276455	0.0108661
Pa_1_2210	14.2121	23.2398	10.0178	15.9309	10.6963	9.76695	16.6812		1.38149e-08	1.65447e-18	0.000388192	0.00142818	0.421278	9.61512e-08
Pa_1_22100	66.3602	63.692	70.1454	65.6557	53.1151	90.509	95.3047		0.375663	0.0371806	0.264978	0.000350366	3.26036e-36	0.160666
Pa_1_22110	0.605063	0.695375	0.193281	1.13792	0	0.0740453	0.230103		0.741803	0.0442677	0.00584808	2.58695e-05	0.345773	0.361552
Pa_1_22120	11.4164	11.0311	13.4062	8.5992	15.0278	14.3267	17.2847		0.764384	0.0732162	0.00312031	9.2771e-05	0.616592	0.0371315
Pa_1_22130	30.9272	56.8144	58.7556	71.616	69.66	106.025	53.0718		1.33953e-26	0.497783	0.000722272	0.606907	3.6926e-28	1.59733e-65
Pa_1_22140	5.06168	13.5198	11.4769	6.73946	13.3791	9.66515	9.02185		1.52743e-14	0.122284	0.00139482	1.25149e-05	0.00230701	0.544519
Pa_1_22150	0.0605063	0.0772639	0	0	0	0	0.0515172		0.818565	0.413697	NA	NA	NA	0.69566
Pa_1_22160	17.8818	31.0348	18.2116	22.8492	27.7627	21.9126	39.5217		4.0717e-13	4.00155e-12	0.0277056	0.0404186	0.0010496	3.78374e-19
Pa_1_22170	6.13527	9.30962	9.8612	7.84759	8.4035	8.83398	10.09		0.00189898	0.642771	0.173945	0.717696	0.670218	0.256245
Pa_1_22180	15.0591	5.59059	9.21305	10.729	7.79695	11.7732	7.08189		1.35496e-15	0.000420599	0.293007	0.0314341	0.000309618	1.21242e-05
Pa_1_22190	62.2149	125.033	78.8314	118.663	69.9161	81.4602	71.5495		1.09347e-70	1.79332e-34	9.82312e-18	7.73452e-29	0.000186253	0.00131356
Pa_1_2220	132.32	56.3033	64.9096	89.5708	61.82	67.2261	67.9683		7.18512e-100	0.00328447	2.25344e-09	2.38618e-12	0.0587789	0.807547
Pa_1_22200	16.5251	11.1423	15.7604	16.1948	11.5584	11.925	15.1938		0.000102807	0.000849899	0.794209	0.00571458	0.75672	0.0130089
Pa_1_22210	12.2223	4.66342	3.23716	3.90145	2.32999	3.39905	3.76075		1.88323e-12	0.0553424	0.418858	0.040897	0.0718538	0.608357
Pa_1_22220	4.32008	15.054	8.18252	6.56201	9.79243	9.33601	9.54047		4.14546e-22	5.9276e-08	0.235138	0.0193848	0.689851	0.861302
Pa_1_22230	25.1563	22.5643	35.2976	27.5663	27.4244	29.1765	24.27		0.15541	3.35612e-10	0.00450781	0.923194	0.349407	0.00709966
Pa_1_22240	397.278	396.714	537.115	358.003	499.792	586.435	439.251		0.943433	1.43224e-66	5.52158e-69	5.63189e-48	1.00431e-25	5.60725e-76
Pa_1_22250	37.9667	51.1815	32.853	44.9457	33.1311	33.8494	40.9079		8.42755e-08	4.00766e-14	3.48223e-05	3.28506e-05	0.725634	0.00119914
Pa_1_22260	45.0703	12.5443	12.353	19.1821	8.84041	11.6921	14.1088		6.14703e-62	0.883609	0.000208869	3.80475e-10	0.0117669	0.060374
Pa_1_22270	303.429	274.752	300.704	195.555	355.614	234.279	307.077		5.66937e-06	5.17606e-05	1.61447e-43	1.37219e-92	3.72205e-87	1.22616e-35
Pa_1_22280	156.01	245.912	190.65	222.52	200.668	235.948	205.72		1.20925e-66	1.77582e-23	2.49733e-06	0.00101889	1.63538e-11	8.86683e-09
Pa_1_22290	52.3577	29.992	36.4889	31.2217	24.3221	35.8221	25.4034		5.99374e-21	0.0028704	0.0629276	0.00383076	2.73048e-09	8.44095e-08
Pa_1_2230	8.52793	12.3456	9.74428	11.931	5.81718	7.90878	12.2576		0.0013424	0.0370636	0.149473	3.32233e-06	0.0235839	0.000126636
Pa_1_22300	23.5231	12.3953	14.6723	18.3693	6.23027	10.1372	7.64168		1.49613e-12	0.101323	0.0507188	1.02119e-15	0.000102518	0.0169709
Pa_1_22310	233.139	59.5924	83.6214	113.913	97.7822	100.087	46.6917		0	4.45934e-14	8.75624e-11	0.000666743	0.5183	1.85514e-72
Pa_1_22320	0.47021	0.209695	0.578649	0.21923	0.190377	0.605321	0		0.275112	0.143656	0.374045	0.659869	0.0579832	0.000563041
Pa_1_22330	233.622	320.847	227.213	225.493	237.525	261.416	201.398		9.93442e-46	1.50146e-51	0.815225	0.0904388	2.06889e-05	4.20414e-29
Pa_1_22340	11.7086	9.91645	14.2583	6.07433	6.40815	8.09131	10.7081		0.145614	0.000955038	1.49641e-07	0.825652	0.0758496	0.0170516
Pa_1_22370	375.613	298.266	315.257	284.318	221.647	399.939	291.852		7.92595e-30	0.00947251	0.000180825	9.40578e-18	8.57105e-183	2.32814e-61
Pa_1_22375	0	0.104847	0	0	0.190377	0.121064	0.127068		0.287403	0.31203	NA	0.547581	0.727511	0.947557
Pa_1_22390	0	0.0772639	0	0	0	0	0.0515172		0.385832	0.413697	NA	NA	NA	0.69566
Pa_1_2240	39.9389	18.0569	29.9955	21.6801	19.438	21.8648	32.4446		4.27231e-28	9.6933e-11	0.000742327	0.270485	0.131336	1.18215e-08
Pa_1_22400	7.17417	5.42447	7.08845	5.58664	6.53567	4.2913	5.49142		0.0631437	0.0802028	0.237629	0.450061	0.00744854	0.13257
Pa_1_22410	5.54582	3.52092	2.55888	3.08865	2.1534	2.44942	3.18372		0.0112043	0.140286	0.459352	0.176471	0.568093	0.230895
Pa_1_22420	1.05797	1.15332	2.45926	1.75384	1.6182	1.93703	1.39775		0.788148	0.0108145	0.367034	0.730267	0.485484	0.227628
Pa_1_22440	3.5335	2.0142	2.57231	1.69717	0.623813	3.32982	2.2632		0.0153304	0.340092	0.257232	0.0170892	8.67968e-09	0.0673711
Pa_1_22450	7.68084	6.74954	4.50989	9.42851	7.27013	6.04469	5.66689		0.357267	0.0116891	4.20876e-05	0.0937595	0.188478	0.646262
Pa_1_22460	59.3139	66.4953	59.4246	40.5576	62.4113	33.4878	71.4399		0.0143596	0.017311	3.50131e-08	1.18973e-10	1.12337e-31	1.72619e-49
Pa_1_22470	13.1088	13.7074	10.4157	8.54998	12.4799	8.95875	11.8689		0.653457	0.0113069	0.225364	0.0117188	0.0027475	0.0116469
Pa_1_22480	230.505	267.405	244.61	421.867	170.398	277.109	170.882		2.82815e-10	0.000162368	4.16771e-97	4.27969e-243	2.79179e-91	1.77321e-91
Pa_1_22490	0.665569	1.18654	0.257708	0.487681	0.285565	0.370227	0.487688		0.139948	0.0028531	0.331898	0.358036	0.643429	0.673237
Pa_1_2250	0.181519	0	0.128854	0	0	0	0.154552		0.197785	0.324103	0.734372	NA	NA	0.241972
Pa_1_22500	35.0331	22.0975	18.9573	32.3495	17.9017	20.5846	20.94		7.45616e-11	0.0654243	1.12985e-08	1.19699e-10	0.0844634	0.83578
Pa_1_22505	0	0.104847	0.289325	0	0.285565	0.363193	0		0.287403	0.337179	0.319679	0.329725	0.665769	0.010374
Pa_1_22510	93.8139	52.7769	33.6747	35.126	90.8062	46.4217	21.2994		3.35078e-38	7.03217e-15	0.582341	1.23966e-49	4.2335e-51	1.03974e-35
Pa_1_22520	9.07594	12.0035	16.638	23.7338	11.1381	13.8194	16.6916		0.0145403	0.00116955	0.000700738	8.99199e-12	0.0318957	0.0398987
Pa_1_22530	278.086	383.813	339.925	269.476	381.726	378.77	420.349		6.71468e-56	7.42161e-10	5.07759e-17	7.00993e-40	0.679661	4.37165e-09
Pa_1_22540	18.3382	14.8883	21.6191	14.4692	21.6078	17.023	15.6809		0.0233622	3.01681e-05	0.000552848	0.000418861	0.00361939	0.344315
Pa_1_22550	194.73	227.707	146.768	186.267	121.63	146.222	168.543		9.25521e-10	2.4786e-56	8.73257e-11	1.74515e-30	2.21644e-09	5.72989e-07
Pa_1_22560	18.999	23.8249	22.8071	36.7387	24.3289	25.4446	36.9378		0.00478487	0.576205	3.91026e-08	6.96988e-07	0.527814	7.5857e-09
Pa_1_22570	61.7393	175.763	106.328	98.151	135.832	126.351	169.135		5.12608e-186	1.92988e-55	0.0953932	1.41999e-13	0.0206847	3.78092e-23
Pa_1_22580	22.821	9.11074	10.4655	10.0205	12.6583	9.24198	8.98068		1.48181e-20	0.255279	0.806675	0.105375	0.00404596	0.797252
Pa_1_22590	19.884	24.0333	11.3308	21.0866	10.412	10.8132	18.1335		0.0164806	3.43687e-16	1.37157e-07	1.27841e-09	0.720686	6.63686e-08
Pa_1_2260	73.3872	63.0528	55.6163	77.6547	44.7528	51.7506	53.4439		0.000761856	0.0104222	8.55089e-09	8.77714e-21	0.0045803	0.51744
Pa_1_22600	40.4147	35.0833	23.1767	34.4628	23.1292	23.3172	26.2188		0.0197048	3.77322e-09	6.52371e-06	3.08616e-06	0.90982	0.103172
Pa_1_22610	22.5982	17.5996	15.8806	15.9384	14.0272	14.1486	17.3681		0.00276639	0.263982	0.950928	0.269564	0.921885	0.0233264
Pa_1_22615	116.696	40.7733	49.6878	69.1449	27.1774	53.8709	37.5526		4.14846e-120	0.000429049	7.29994e-08	1.8853e-43	3.57895e-33	6.19256e-12
Pa_1_22620	3.62346	0.259375	0.209089	0.16256	0.253235	0.222136	0.614757		7.91733e-12	0.765345	0.931483	0.94823	0.928889	0.113379
Pa_1_22630	60.5028	20.1162	16.4289	21.1895	7.53354	16.1619	13.6486		2.272e-67	0.0217312	0.0186138	8.83637e-17	6.17227e-13	0.0636853
Pa_1_22640	1.39164	4.17225	1.48182	2.11329	1.58046	1.77709	2.88496		3.73168e-06	1.36702e-05	0.276267	0.337619	0.651324	0.0456545
Pa_1_22650	13.0553	10.7165	13.7271	7.83562	14.8069	12.5437	12.6313		0.0697272	0.0230086	0.000248467	1.49739e-05	0.0889577	0.95277
Pa_1_22660	11.7382	13.2121	15.9135	22.5959	8.41896	13.6714	16.2279		0.257995	0.0607953	0.00107977	1.22917e-16	7.02727e-06	0.0648371
Pa_1_22665	0.423544	0.309056	0.257708	0.487681	0.105364	0.565336	0.309103		0.663226	0.779967	0.331898	0.0699328	0.0207166	0.258461
Pa_1_22670	45.0866	107.358	83.4544	57.4383	79.1016	81.4292	101.837		3.50197e-86	6.41676e-11	1.42262e-10	2.75315e-08	0.459739	1.95097e-09
Pa_1_22680	73.3096	68.6971	60.4372	48.3932	72.9449	73.6341	70.7599		0.141884	0.00606017	0.000736236	2.53859e-11	0.813875	0.338914
Pa_1_22690	90.9248	37.1393	53.7348	47.3764	56.2364	45.3761	52.1332		3.21024e-74	6.42935e-11	0.0646911	0.00904568	2.02109e-05	0.00651902
Pa_1_2270	38.6151	10.8997	12.8356	20.8644	9.7923	11.6181	9.42074		1.51823e-52	0.137178	2.41222e-05	1.55833e-10	0.1143	0.0534014
Pa_1_22700	42.5127	11.3848	11.1984	14.8526	13.4748	9.49446	15.5749		7.58687e-61	0.877786	0.0289634	0.405125	0.00105779	1.45856e-06
Pa_1_22710	63.2127	32.3777	37.0974	29.0818	24.926	20.9352	45.4953		2.16635e-33	0.0338077	0.00399388	0.0780191	0.0199013	2.71849e-33
Pa_1_22720	5.35037	2.90814	2.74858	1.53461	3.80754	2.01107	2.46581		0.00131459	0.790754	0.109298	0.00489183	0.00357033	0.411284
Pa_1_22730	55.1714	81.4471	31.6324	54.3026	35.3958	36.7794	50.2189		6.48732e-18	1.38079e-72	8.63358e-14	4.54502e-10	0.516907	1.05134e-08
Pa_1_22740	31.4766	58.9025	29.8926	31.7557	32.1222	28.0043	47.5032		6.86615e-29	8.20772e-32	0.462988	0.915517	0.0361449	4.28514e-19
Pa_1_22750	116.532	14.8126	13.4324	19.7265	8.96793	12.5807	10.6125		4.81768e-275	0.32853	0.000882881	1.17234e-10	0.00182171	0.0992369
Pa_1_22760	438.394	263.216	277.677	377.325	160.269	296.3	190.304		3.15907e-140	0.0186795	1.24209e-31	2.14028e-198	1.43854e-145	8.52024e-84
Pa_1_22770	251.227	167.651	188.327	171.492	182.216	184.167	163.8		1.58421e-54	3.69411e-05	0.00864791	0.0819482	0.691685	1.20014e-05
Pa_1_22780	54.7104	59.0401	79.2932	50.6198	66.7355	67.8571	65.8558		0.120294	1.07794e-10	1.89823e-13	8.29252e-06	0.694102	0.488598
Pa_1_2280	154.443	144.624	166.956	171.427	151.085	125.986	194.608		0.0305597	2.05694e-06	0.465215	0.000496975	2.30117e-09	1.56621e-52
Pa_1_22800	9.07417	6.92586	5.198	6.13552	3.32618	5.80738	6.05132		0.0425363	0.0609426	0.376481	0.00330263	0.000923458	0.791439
Pa_1_22810	2.42025	3.8632	2.83479	2.60097	2.79215	3.18395	3.6062		0.0267201	0.133486	0.831603	0.876737	0.51207	0.536514
Pa_1_22820	5.85181	12.4505	8.43874	11.7044	7.03067	8.5352	9.78136		2.1783e-09	0.00091674	0.0260718	0.000621318	0.126318	0.253491
Pa_1_22830	17.9009	24.5951	14.9987	11.4417	23.4876	13.3311	25.6266		8.18782e-05	7.30924e-09	0.0463854	1.43546e-09	3.52958e-11	4.47175e-15
Pa_1_22840	4.94076	3.23396	3.39763	4.93348	2.1941	4.58378	2.13279		0.024597	0.821233	0.0968052	0.000830793	0.000195856	0.000111074
Pa_1_22850	2.16439	2.20195	1.77114	2.33996	2.20608	2.52347	2.48306		0.929886	0.411552	0.354493	0.769389	0.547096	0.921512
Pa_1_22860	15.2818	27.779	27.036	23.6769	22.3795	33.9991	31.0596		1.90395e-13	0.699378	0.173871	0.53265	5.23462e-10	0.144036
Pa_1_22870	217.97	140.129	243.144	345.35	115.531	206.417	160.761		2.50174e-55	1.91333e-87	6.48271e-37	1.177e-268	1.22702e-92	1.07691e-21
Pa_1_22880	95.045	103.876	146.072	169.713	114.526	149.666	127.347		0.017014	1.07184e-23	7.13154e-05	2.51316e-24	6.40308e-18	7.48438e-08
Pa_1_22890	66.2997	46.2376	38.7695	33.5422	48.7365	29.2975	47.7777		6.33545e-13	0.00222814	0.0741988	5.54009e-07	2.97529e-18	5.52926e-17
Pa_1_2290	24.871	41.5692	43.3027	31.7317	55.8858	48.5738	71.0106		2.97132e-15	0.485925	9.6738e-05	1.32766e-14	0.00469983	3.25766e-16
Pa_1_22900	9.23484	15.2583	8.90822	8.14584	12.6954	8.8599	14.0566		2.76639e-06	9.47903e-07	0.620123	0.0033158	0.00113308	1.67703e-05
Pa_1_22910	16.1082	17.504	21.7966	16.8241	22.7907	20.4199	23.0818		0.35475	0.0104847	0.0204608	0.00489168	0.156016	0.10959
Pa_1_22920	32.0545	4.12257	5.44348	7.69701	5.30054	5.47232	4.6331		1.7911e-76	0.11209	0.0552396	0.0343645	0.824027	0.283068
Pa_1_22930	564.205	277.414	399.464	428.965	303.944	426.85	310.763		2.16034e-298	1.32395e-69	0.00232717	1.76467e-46	7.09596e-74	3.42637e-66
Pa_1_22940	18.9226	33.1209	29.5305	22.0066	34.7587	38.4736	27.6495		3.12468e-14	0.0865236	0.00228811	4.50546e-07	0.0825913	8.6121e-08
Pa_1_22950	378.409	209.22	371.895	226.408	345.459	322.3	288.146		3.26593e-156	2.44739e-142	5.86094e-68	1.86323e-50	0.000393503	3.34296e-08
Pa_1_22960	48.8649	45.4475	42.9048	56.4383	35.8622	57.9882	36.8655		0.181093	0.311053	4.32682e-05	2.10407e-11	4.52031e-20	1.97653e-18
Pa_1_22970	94.5747	158.336	125.907	112.662	140.408	129.728	153.801		7.95788e-54	3.86561e-13	0.0120304	1.58354e-07	0.010212	1.22514e-08
Pa_1_22980	117.224	274.733	125.777	105.329	156.36	143.347	180.523		3.02765e-211	1.8592e-178	7.97021e-05	3.02894e-21	0.00295467	1.91205e-16
Pa_1_22990	63.4214	24.8212	22.7764	16.8241	27.9531	16.4177	25.3896		4.65757e-56	0.261448	0.00606606	7.49647e-07	7.29608e-12	3.53656e-08
Pa_1_230	8.04388	11.8765	7.74704	7.96546	6.79779	6.09171	7.95768		0.000978424	0.000426433	0.834018	0.325075	0.444512	0.0501104
Pa_1_2300	16.7533	12.9086	6.4427	11.7044	5.99558	8.36712	9.49629		0.00743697	2.18741e-08	0.000140945	1.45653e-05	0.0120923	0.295385
Pa_1_23000	46.4748	55.4368	43.722	30.6848	59.4892	27.0455	64.9972		0.000684272	8.93434e-06	1.02787e-05	1.42198e-19	1.06707e-43	2.21678e-56
Pa_1_23010	26.6725	45.5261	30.1139	26.4673	32.27	31.6751	37.2724		1.19033e-17	1.97304e-11	0.160934	0.024175	0.77507	0.00738546
Pa_1_23020	58.9613	38.5673	47.2584	41.2496	36.5709	43.5642	38.9448		3.91055e-15	0.000445269	0.0630349	0.0970763	0.00180238	0.0416702
Pa_1_23030	8.82869	8.67535	5.36086	5.43606	6.34941	7.01913	7.9026		0.896858	0.000810445	0.899933	0.459498	0.458796	0.372001
Pa_1_23035	7.97645	12.9307	8.72926	8.77826	7.40782	7.8688	10.8357		3.07194e-05	0.000651376	0.937525	0.273738	0.631425	0.00673435
Pa_1_23040	157.391	40.0937	43.7205	53.6673	40.0313	72.2416	32.143		2.82575e-231	0.136625	0.00244962	1.24824e-05	1.50961e-34	4.59501e-58
Pa_1_23050	40.6737	30.8379	32.0524	31.6485	49.5839	35.4015	30.2773		9.87558e-06	0.567412	0.899007	2.61233e-09	1.13918e-09	0.0111826
Pa_1_23060	0.605063	0.0772639	0.322135	0.16256	0.210728	0.370227	0.0515172		0.0201143	0.195843	0.729005	0.907792	0.387716	0.0432624
Pa_1_23070	163.509	279.314	201.244	319.321	177.006	216.27	276.544		9.81251e-100	4.23104e-41	1.84462e-55	5.83739e-90	3.18256e-15	3.60184e-27
Pa_1_23080	69.6254	91.7178	106.561	103.884	64.3404	124.57	95.9421		2.85953e-11	7.31467e-05	0.587377	1.47893e-21	3.12596e-70	9.51366e-15
Pa_1_23090	29.4694	26.1679	15.2077	17.2402	20.0386	16.9501	23.8821		0.0932972	9.85592e-11	0.271133	0.178458	0.0454592	1.65457e-05
Pa_1_2310	8.52793	2.45583	4.83083	6.77832	2.89751	3.89737	3.50317		1.681e-12	0.00100236	0.0769366	5.05746e-05	0.12243	0.548522
Pa_1_23100	272.934	248.891	346.487	241.206	422.474	331.598	417.323		6.13653e-05	5.8675e-51	3.25968e-37	1.10845e-98	2.95652e-39	1.00123e-35
Pa_1_23110	129.604	180.088	161.166	159.439	134.106	135.406	171.829		4.30711e-28	0.000121394	0.776726	5.57423e-06	0.757012	1.42464e-16
Pa_1_23120	61.6512	178.356	161.048	113.233	207.311	147.015	216.823		4.84885e-193	0.000389122	2.60408e-17	1.0559e-55	7.34301e-37	4.31685e-48
Pa_1_23130	5.87248	4.39277	9.90743	6.31298	5.26885	7.5293	6.82063		0.0821115	3.93796e-08	0.0104042	0.315251	0.0111619	0.446126
Pa_1_23140	122.667	96.6707	106.166	115.961	85.747	97.0282	102.061		2.46427e-11	0.0121949	0.0497026	4.51897e-11	0.000902378	0.157486
Pa_1_23150	50.4363	84.2885	69.9874	101.899	60.6144	74.3593	81.2972		2.96291e-29	1.50172e-05	1.95482e-13	3.07376e-24	2.4258e-06	0.0274
Pa_1_23155	20.9849	26.9457	20.6709	14.25	13.7598	20.1707	24.143		0.000972257	0.000592204	0.0016279	0.741262	1.00646e-05	0.0178768
Pa_1_23160	12.0909	14.3654	13.317	31.0565	8.22201	14.1686	13.0956		0.09036	0.452865	1.16304e-16	4.5871e-34	4.14749e-07	0.404334
Pa_1_23170	22.9889	16.5345	10.5016	10.7857	7.15459	9.84803	10.8426		9.66617e-05	1.14502e-05	0.824525	0.00671431	0.00885678	0.392758
Pa_1_23180	1.63367	2.17436	1.60948	1.13792	1.31886	1.5009	2.53458		0.283979	0.271567	0.480788	0.83824	0.646252	0.0453711
Pa_1_23190	16.4608	47.2585	32.7423	25.5366	31.6977	32.3982	35.5036		5.55426e-52	8.31391e-10	0.00600655	0.0153758	0.720628	0.134414
Pa_1_2320	30.2497	21.6118	18.6996	35.9259	12.8137	21.8163	17.6189		5.1631e-06	0.0846692	7.88877e-13	3.75269e-27	7.38126e-10	0.0071644
Pa_1_23200	9.31451	3.30025	3.83281	3.95812	3.30879	2.49051	3.34172		8.71222e-11	0.462775	0.841381	0.414986	0.187965	0.17104
Pa_1_23210	915.633	178.419	174.218	268.523	128.335	117.913	141.308		0	0.407976	6.48951e-42	4.64265e-111	0.00825578	7.68723e-09
Pa_1_23220	17.7283	17.721	24.5467	28.7732	13.7824	22.954	15.1701		0.99945	8.15468e-05	0.0802432	2.23762e-13	1.15655e-09	3.60682e-07
Pa_1_23230	35.1161	77.9363	53.5463	92.6624	43.6508	59.9404	70.2142		2.89217e-55	9.70567e-16	5.89036e-23	7.61275e-41	1.57982e-10	0.000348968
Pa_1_23240	143.505	113.627	133.664	172.972	95.6371	161.074	107.684		1.32683e-12	1.64304e-06	1.64056e-11	5.73294e-50	1.25464e-60	2.21721e-39
Pa_1_23250	27.8156	18.444	17.4743	26.985	8.7572	15.5625	15.6853		1.62417e-07	0.543085	1.43373e-05	1.25462e-23	2.64345e-08	0.941015
Pa_1_23260	6.47071	7.52218	4.31661	7.31522	3.47702	3.85036	3.70924		0.280005	0.000413855	0.00656679	0.000164356	0.572023	0.82031
Pa_1_23270	38.2461	110.879	77.2521	69.0695	87.7518	77.8724	111.181		4.12822e-121	1.83154e-20	0.0482549	7.57359e-06	0.0024048	5.32379e-22
Pa_1_23280	18.6757	25.5136	23.6897	23.7338	14.7205	20.0252	20.6206		8.13003e-05	0.329016	0.965731	4.89534e-06	0.000318662	0.719019
Pa_1_23290	43.1306	88.3015	75.9108	91.0413	71.8703	102.788	63.8744		1.1818e-52	0.000283174	0.000452284	3.59638e-06	8.06728e-21	3.93399e-34
Pa_1_2330	24.1156	82.559	54.1851	40.8827	94.5101	66.3702	78.0028		1.75282e-111	4.01619e-20	6.6809e-05	4.60841e-43	1.62149e-18	0.000115837
Pa_1_23300	133.549	153.7	265.578	304.71	188.098	231.559	186.341		5.7552e-06	4.00694e-94	1.04175e-06	1.42192e-60	2.94398e-17	6.82128e-19
Pa_1_23305	0.178059	0	0.064427	0	0.0951884	0.417245	0.103034		0.204326	0.594473	0.974457	0.909378	0.067496	0.0742879
Pa_1_23310	219.308	55.7402	109.006	155.472	79.6494	112.85	87.081		3.55727e-308	2.89943e-55	6.97161e-18	2.8203e-55	1.06403e-21	2.44624e-13
Pa_1_23320	78.8762	152.548	116.705	79.0676	150.614	116.42	141.544		2.15825e-78	1.6135e-16	3.3316e-15	3.01328e-45	1.19933e-16	4.65216e-10
Pa_1_23330	0.181519	0	0	0	0	0	0		0.197785	NA	NA	NA	NA	NA
Pa_1_23340	75.6017	41.1154	32.0494	46.3864	33.9105	39.0819	32.0161		4.19342e-34	6.61797e-05	9.68693e-07	1.53309e-05	0.0159401	0.000761282
Pa_1_23350	0.235105	0.209695	0.289325	0	0.285565	0.242128	0		0.941258	0.727575	0.319679	0.329725	0.882397	0.0445297
Pa_1_23354	1.17553	2.62118	5.78649	1.97307	3.61716	3.3898	3.30378		0.00400777	4.2138e-05	9.22785e-05	0.0489334	0.751355	0.87735
Pa_1_23370	0.907594	2.24065	1.73953	1.95073	1.57029	2.59159	1.8031		0.00350879	0.341367	0.673359	0.46447	0.0431928	0.125854
Pa_1_23380	10.2478	28.8993	18.2128	14.2917	36.2955	15.2411	24.562		1.1371e-31	3.63119e-09	0.0470868	3.26072e-20	1.85065e-31	4.3546e-09
Pa_1_23390	39.5309	60.0673	47.5438	31.5633	49.8098	58.4137	67.5562		2.59816e-15	5.21718e-06	1.53654e-07	1.48828e-09	0.000960741	0.00118767
Pa_1_2340	5.62709	4.63583	5.86285	16.4186	3.42433	6.07172	3.03951		0.245755	0.158833	1.71845e-12	2.65008e-23	0.000527805	4.2287e-05
Pa_1_23400	36.227	34.3568	45.441	30.7758	37.0486	42.3595	35.9707		0.400178	3.34439e-06	9.40938e-07	0.023263	0.0172478	0.00381895
Pa_1_23410	217.883	160.537	119.145	195.676	117.872	184.575	109.738		3.21222e-29	1.10706e-20	3.11004e-39	4.40557e-43	1.98073e-53	9.75687e-70
Pa_1_23420	14.5765	18.6849	14.4662	12.2202	15.3253	18.3547	24.8573		0.00633163	0.00563567	0.215123	0.0823004	0.0366249	8.57497e-05
Pa_1_23430	0.705316	0.838778	1.01264	0.65769	1.80858	0.968514	0.635341		0.664451	0.656088	0.527119	0.0452305	0.0523314	0.278575
Pa_1_23440	12.9777	7.49445	8.51778	8.8916	6.46315	7.90175	8.08808		4.16934e-06	0.341181	0.756788	0.0491973	0.127857	0.86559
Pa_1_23450	0.178059	0.0772639	0	0	0.158046	0	0.0515172		0.558256	0.413697	NA	0.650239	0.232963	0.69566
Pa_1_23455	1.63367	0.38632	0.322135	1.30048	0.158046	0.296181	0.412137		0.000906212	0.758617	0.0111149	0.000662003	0.398167	0.650479
Pa_1_23460	19.2254	8.66438	10.2549	9.33751	5.58134	6.74405	9.40684		2.21104e-14	0.172397	0.56906	0.0019744	0.1831	0.00889876
Pa_1_23470	37.9858	8.60373	14.8632	14.9138	7.3402	5.25018	14.7131		2.54679e-63	1.22246e-06	0.951988	2.85561e-07	0.0207045	2.40865e-17
Pa_1_23480	23.2218	35.4108	25.638	23.6127	35.6005	32.7414	28.2607		9.50239e-10	2.2701e-06	0.411972	3.38289e-06	0.173332	0.0214612
Pa_1_23490	13.4772	16.1367	12.6363	12.9287	12.8874	8.406	13.6484		0.0615107	0.0139144	0.834997	0.947684	0.000126667	9.69581e-06
Pa_1_2350	7.75847	12.8962	15.0935	7.01536	18.6569	23.3654	20.6366		1.33049e-05	0.121699	6.623e-07	9.62026e-12	0.00365971	0.0987062
Pa_1_23500	36.6634	16.9869	30.2455	43.8913	44.2811	54.3211	27.8741		9.92847e-25	3.87192e-13	1.61401e-06	0.91074	5.57176e-05	1.70037e-32
Pa_1_23510	4.58455	12.1623	7.81177	9.4269	15.135	7.99024	14.7399		4.17473e-13	0.000226625	0.226244	0.000666061	4.20373e-09	1.87346e-08
Pa_1_23520	1.57316	1.85433	1.6751	1.6256	1.94924	2.14731	1.08186		0.551494	0.711302	0.980193	0.691804	0.680087	0.0155154
Pa_1_23530	172.413	84.0048	176.521	110.874	163.85	147.221	126.615		7.37978e-99	7.16067e-104	8.56719e-30	9.01248e-22	0.00019158	6.30656e-07
Pa_1_23540	19.7856	15.3755	15.285	17.2881	12.3192	13.7924	12.5427		0.00477776	0.949987	0.282115	0.00420388	0.24865	0.323921
Pa_1_23550	82.5339	54.7906	66.0597	92.549	76.9531	90.861	37.3807		2.02898e-19	0.000117235	2.2594e-10	0.000226724	1.92583e-05	8.14293e-84
Pa_1_23560	83.5211	23.9296	36.3672	40.9727	42.2684	45.3687	16.3996		7.14643e-110	1.76694e-09	0.114693	0.676615	0.187987	2.17289e-52
Pa_1_23570	0.121013	0	0	0.16256	0.0526821	0	0.103034		0.352698	NA	0.16122	0.30108	0.682588	0.41028
Pa_1_23580	8.2859	25.3148	17.8767	23.1969	11.7397	14.3507	19.3086		5.51671e-31	1.95377e-05	0.0119231	6.87176e-10	0.0410381	0.000711513
Pa_1_23590	5.62363	7.21313	4.38103	6.1773	2.94002	2.86074	3.34862		0.088698	0.00164379	0.0864271	0.000527636	0.913899	0.453097
Pa_1_2360	7.40581	2.62118	3.61656	1.97307	3.04603	2.30022	3.04964		7.37741e-09	0.140786	0.0533244	0.185383	0.213319	0.20901
Pa_1_23600	3.98996	3.14572	1.11107	4.17735	2.12944	0.935563	1.8031		0.237681	0.000153163	1.55339e-05	0.00803959	0.00802727	0.0427723
Pa_1_23610	71.1519	23.3613	17.3309	25.522	18.9979	16.1078	20.964		3.50887e-80	0.000367086	0.000144779	0.00230796	0.053995	0.00158109
Pa_1_23620	11.6014	12.7197	7.84577	6.18767	13.9364	8.22644	12.1059		0.38278	4.6237e-05	0.213058	3.35393e-07	1.67682e-06	0.000657127
Pa_1_23630	81.0872	101.2	171.157	131.833	156.608	180.919	115.206		1.20001e-08	3.25281e-57	3.36615e-11	1.15093e-05	1.30163e-07	1.4925e-53
Pa_1_23640	1.05797	2.30664	1.73595	1.09615	1.6182	1.08958	2.7955		0.00835197	0.281467	0.32777	0.423109	0.221864	0.000662436
Pa_1_23650	12.4038	10.4858	6.71621	12.8989	5.25803	8.48115	6.23358		0.12963	0.000589575	1.629e-05	6.26851e-09	0.000469621	0.0179953
Pa_1_23660	27.2017	10.2037	13.5446	10.887	8.27057	9.1372	9.42731		1.43033e-26	0.0103711	0.122927	0.0583234	0.401849	0.799369
Pa_1_23670	21.1664	27.8894	25.3803	15.5653	28.3338	19.3033	32.5054		0.000234642	0.193156	8.26073e-06	9.97161e-09	2.33231e-07	2.99351e-13
Pa_1_23680	26.5202	43.1917	34.2217	23.1176	31.0823	29.0965	36.503		1.51488e-14	0.000118591	1.92914e-05	0.00126642	0.314802	0.000278407
Pa_1_23690	44.2491	30.1605	37.6083	50.8889	26.7643	36.053	27.2766		5.21728e-10	0.000680243	2.06588e-05	4.42106e-18	2.82488e-06	9.15795e-06
Pa_1_23695	7.75678	3.58142	6.62404	3.21689	5.79451	5.03175	2.85047		2.40887e-06	0.000365633	0.00194401	0.0129689	0.369106	0.00160885
Pa_1_2370	264.769	332.549	292.353	354.544	371.446	430.695	272.186		3.10132e-26	1.63679e-09	2.74062e-13	0.0536772	9.25507e-17	8.5212e-129
Pa_1_23700	0.772742	0.413903	0.547032	0.21923	0.506469	0.753412	0.103034		0.23877	0.647097	0.419727	0.488861	0.364943	0.0029613
Pa_1_23710	0.117553	0.314542	0	0	0.0951884	0	0		0.25753	0.0367177	NA	0.909378	0.44263	NA
Pa_1_23720	9.33341	7.428	9.54145	6.24142	4.93241	5.82033	6.64894		0.0788055	0.0555578	0.0171913	0.205041	0.274685	0.360097
Pa_1_23730	26.7196	11.8654	16.1372	19.1329	12.2157	11.6781	12.0412		6.08512e-20	0.00248743	0.12493	0.000102352	0.66911	0.777511
Pa_1_23740	24.0223	48.5002	21.3954	17.531	31.8235	20.7161	33.4293		7.78403e-29	2.02607e-35	0.073596	1.40026e-09	1.36724e-09	6.44121e-12
Pa_1_23743	0.117553	0.209695	0	0	0.0951884	0.19511	0		0.533633	0.107037	NA	0.909378	0.445065	0.0784114
Pa_1_23748	3.53004	4.86717	6.31772	4.32793	7.14931	6.18834	7.22231		0.0759875	0.107064	0.085264	0.0154918	0.305877	0.268473
Pa_1_23750	26.6158	22.9253	15.9779	24.2782	12.9089	12.5336	16.4855		0.0465716	2.63063e-05	6.91986e-05	3.35235e-09	0.774041	0.00369611
Pa_1_23760	0.48059	0.568431	0.257708	0	0.253235	0.222136	0.103034		0.72206	0.201411	0.376565	0.39154	0.928889	0.387279
Pa_1_23765	0.181519	0.0772639	0.064427	0.487681	0.253235	0.0740453	0.408688		0.545271	0.864788	0.0502207	0.292257	0.301304	0.0833597
Pa_1_23770	30.301	41.0453	31.3163	30.8668	37.6024	34.5396	39.4085		1.08569e-06	1.5669e-05	0.889206	0.0152065	0.155404	0.0244248
Pa_1_23780	27.7689	31.7334	25.7222	24.8717	20.2521	19.8912	25.3945		0.0495929	0.00285362	0.740502	0.0323069	0.824792	0.00119023
Pa_1_23790	112.82	241.847	183.824	281.993	167.467	222.229	194.862		6.36096e-156	3.35837e-26	4.31029e-43	2.79244e-64	1.72566e-28	7.72941e-08
Pa_1_2380	179.024	112.811	108.816	146.955	104.102	114.743	120.955		2.46059e-49	0.31797	7.42559e-13	5.07179e-17	0.00429763	0.109211
Pa_1_23800	10.7113	23.7525	17.1027	20.8971	15.5486	16.9486	19.1123		5.83419e-18	8.6377e-05	0.061386	0.00554103	0.324187	0.154464
Pa_1_23810	8.95493	14.6801	10.4372	18.5319	8.42913	14.8831	10.5095		5.85622e-06	0.0014043	3.94138e-06	4.29156e-10	7.12767e-08	0.000464685
Pa_1_23820	83.4693	226.415	174.158	170.342	281.831	207.531	202.499		1.07994e-222	6.27358e-23	0.559154	1.2852e-55	2.35837e-40	0.322775
Pa_1_23830	122.629	135.394	97.9934	132.056	95.6742	107.413	105.476		0.00245599	2.74381e-20	1.4393e-11	8.27825e-14	0.00106691	0.588286
Pa_1_23840	19.5244	10.1263	10.5177	8.34272	8.67528	9.56629	8.26645		4.93892e-11	0.753165	0.153736	0.849688	0.399723	0.213792
Pa_1_23850	181.842	121.937	153.365	191.978	90.7997	159.501	107.807		3.94899e-39	1.09211e-12	4.80865e-10	6.95037e-82	1.58918e-68	3.48109e-37
Pa_1_23860	31.5715	83.0611	50.9381	38.5278	99.5551	70.7556	72.3568		3.59726e-79	6.67561e-26	0.000126468	3.2012e-54	2.44992e-18	0.594246
Pa_1_23870	3.86202	1.39075	0.788932	1.84483	0.842913	1.40686	1.31196		4.14503e-05	0.123755	0.0361632	0.040439	0.127379	0.79201
Pa_1_23880	58.3651	39.4305	28.5295	32.9564	22.4553	28.7266	40.2097		3.13315e-13	6.01697e-07	0.0877035	1.02996e-05	0.000459652	3.91315e-08
Pa_1_23890	89.5459	51.7723	70.8526	91.4156	43.1586	66.4116	51.4347		9.18729e-34	9.47117e-11	1.24158e-06	4.06145e-40	5.19779e-19	2.95385e-08
Pa_1_2390	89.7601	94.931	116.261	93.6113	129.223	109.301	147.173		0.145498	3.82792e-08	4.546e-06	8.04518e-13	3.31621e-07	4.74964e-21
Pa_1_23900	93.2866	56.9045	94.0791	49.9278	105.056	103.006	88.5426		1.20691e-29	5.84319e-30	5.99178e-27	6.38068e-40	0.57905	2.89335e-05
Pa_1_23910	34.8389	19.6676	23.9567	21.6293	23.7049	14.8402	29.1263		4.95817e-15	0.015152	0.323557	0.36915	1.6576e-08	9.51987e-18
Pa_1_23920	42.3224	32.3647	23.7088	29.1009	30.9991	23.0563	38.7833		1.19861e-05	1.25066e-05	0.0243317	0.479679	1.97168e-05	1.7748e-15
Pa_1_23930	165.012	301.257	180.679	133.75	240.766	157.4	279.538		3.22272e-131	1.87727e-96	7.9914e-15	1.4475e-61	1.60404e-61	6.50704e-120
Pa_1_23940	61.5856	106.045	100.354	74.8112	122.325	99.4311	115.739		5.12064e-40	0.13361	1.55452e-08	3.9593e-24	1.16881e-09	9.4733e-06
Pa_1_23950	4.894	3.31656	5.16042	3.71946	4.32418	4.6345	3.30722		0.0383058	0.0183932	0.178037	0.574235	0.66698	0.0566697
Pa_1_23960	10.8462	4.85102	4.50869	9.11083	4.17386	4.19948	3.96337		7.95845e-09	0.669122	0.000108037	1.25676e-05	0.957901	0.725642
Pa_1_23970	63.312	52.9587	45.8538	66.8839	38.2969	48.4045	44.0574		0.000260229	0.0072721	2.12163e-09	1.78066e-18	1.49156e-05	0.0691504
Pa_1_23980	119.86	76.9328	101.053	107.452	89.0585	95.0671	83.0113		2.20656e-31	1.07735e-11	0.185916	5.45665e-05	0.0791567	0.000289123
Pa_1_23990	72.1131	48.7314	56.6629	75.3222	37.3432	70.316	38.0162		5.74147e-16	0.0036776	1.02018e-06	6.15079e-30	1.05607e-37	2.05642e-36
Pa_1_240	1.11848	0.629084	0.723312	0.21923	0.190377	0.558302	0.381205		0.177525	0.78899	0.216403	0.659869	0.0837523	0.44219
Pa_1_2400	159.718	284.865	241.771	183.712	189.994	273.725	315.628		3.61807e-116	1.3891e-12	1.41907e-16	0.338317	1.04816e-54	5.89446e-12
Pa_1_24000	29.4124	29.4456	44.9438	35.6704	64.8113	48.5608	50.3775		0.981706	1.55386e-11	0.00257598	3.94112e-18	1.5674e-09	0.468228
Pa_1_24010	11.1348	9.5027	8.1679	9.89223	11.5429	13.009	10.3647		0.175551	0.229593	0.208436	0.304438	0.234653	0.027737
Pa_1_24020	84.4097	121.253	104.591	92.1826	107.753	104.795	92.2275		6.38752e-23	2.85903e-05	0.00961303	0.000948812	0.425959	0.000342545
Pa_1_24030	6.16818	1.62254	2.68893	3.14532	1.00096	1.35281	0.978826		3.41184e-10	0.0574359	0.523766	0.000424784	0.348162	0.312938
Pa_1_24040	4.79206	6.51211	3.15334	3.0961	2.78558	1.70304	4.59182		0.0495564	3.87565e-05	0.992758	0.631864	0.0472917	4.97041e-06
Pa_1_24050	31.817	33.5953	39.2363	21.6963	42.4403	26.1169	38.8452		0.398486	0.0134612	5.83291e-11	1.17844e-14	6.06799e-15	3.42205e-10
Pa_1_24060	46.3409	26.9761	20.3905	28.6106	26.1525	19.4669	30.4123		7.01384e-18	0.000312452	0.000374951	0.299326	8.98997e-05	7.57218e-10
Pa_1_24070	22.641	14.938	15.1093	7.89229	12.49	16.1015	9.76022		1.81146e-06	0.914179	1.34523e-05	0.00270821	0.00682597	4.5719e-07
Pa_1_24080	10.2584	27.3403	18.5538	31.6501	19.2224	13.8054	28.2691		1.03534e-27	9.70581e-07	1.64842e-08	4.36773e-08	0.000194915	6.74329e-19
Pa_1_24090	28.8544	18.2834	19.7612	25.328	19.4195	18.5058	27.0285		4.76668e-09	0.370489	0.0120363	0.00585562	0.561522	5.31721e-07
Pa_1_2410	63.1423	22.124	33.6034	27.9931	18.4215	23.7878	24.9407		1.48538e-65	7.7932e-09	0.0370882	1.06765e-05	0.000961906	0.51689
Pa_1_24110	10.7096	49.1399	44.5835	70.5512	30.209	53.6088	30.3951		9.61985e-89	0.0776116	2.044e-13	4.18676e-38	7.06405e-25	9.82123e-25
Pa_1_24120	44.4652	18.8358	26.6716	37.0638	11.6954	28.4064	17.0934		5.64093e-35	1.30084e-05	8.29556e-05	5.90648e-33	4.68782e-27	1.14499e-11
Pa_1_24130	0.121013	0.463583	0.611459	0.21923	0	0.390219	0.154552		0.0865986	0.626595	0.33125	0.0733202	0.00815471	0.191197
Pa_1_24140	10.3827	27.8508	17.7789	22.6225	21.3934	18.1737	26.3135		1.69904e-28	1.61497e-08	0.0204788	0.544647	0.0437301	1.25186e-06
Pa_1_24150	2.35283	2.83667	2.59289	2.27585	2.03425	2.96181	3.26617		0.410439	0.687286	0.738383	0.647744	0.0941345	0.646673
Pa_1_24160	539.076	377.031	516.545	378.426	460.504	385.658	535.775		2.54631e-92	1.19066e-68	7.38014e-42	1.37924e-17	2.23398e-24	2.42506e-86
Pa_1_24170	177.561	294.831	224.034	216.469	229.842	198.551	231.655		7.71658e-96	1.11811e-31	0.286873	0.0542406	1.97186e-09	2.16058e-10
Pa_1_24180	148.771	159.086	82.9977	120.351	74.8463	77.9697	98.0749		0.0251923	2.83359e-77	2.62151e-15	2.36422e-24	0.317081	1.73153e-09
Pa_1_24190	36.1188	19.2166	21.9696	24.7092	15.2251	17.3266	15.3006		4.59338e-18	0.107605	0.223049	2.3788e-06	0.14135	0.152558
Pa_1_2420	50.2805	59.0159	52.1781	61.5133	54.7335	74.6484	65.3291		0.00140124	0.0146902	0.00852744	0.0520374	2.55843e-12	0.00159038
Pa_1_24200	13.9458	12.2959	8.53597	12.5738	7.34496	8.79732	10.0905		0.223445	0.00187302	0.00721392	0.000203508	0.147359	0.243011
Pa_1_24210	116.018	77.7566	68.1106	64.0349	59.2319	54.768	71.9706		1.23949e-25	0.00264519	0.302777	0.178732	0.0980405	1.2326e-09
Pa_1_24220	38.1414	37.3238	27.5882	36.0466	26.7476	18.2951	30.9102		0.721987	5.25954e-06	0.00137338	0.000264285	6.24321e-07	8.94586e-13
Pa_1_24230	9.87442	10.4847	18.5168	9.4269	16.3724	10.6537	28.3362		0.599679	2.14244e-08	6.19548e-07	5.21973e-05	1.41491e-05	8.49402e-30
Pa_1_24240	34.5491	39.1838	32.1162	52.1819	29.5666	33.1923	33.5617		0.039282	0.00164732	2.98099e-11	3.29222e-15	0.0683988	0.865943
Pa_1_24250	49.1404	105.013	120.425	100.668	156.964	100.255	120.725		2.01083e-68	0.000122164	9.75445e-05	7.62043e-26	1.45437e-44	4.14156e-08
Pa_1_24260	75.9371	32.1305	34.336	55.9924	29.0775	30.8558	31.6726		1.17739e-58	0.309128	4.16475e-12	2.34447e-20	0.360019	0.688587
Pa_1_24270	21.9638	11.8214	10.0506	18.2068	11.6649	8.6633	9.47916		3.01767e-11	0.154007	2.44213e-06	0.000166892	0.00868006	0.455784
Pa_1_24280	287.401	135.085	128.032	173.289	95.3156	151.739	73.0994		8.82024e-177	0.104568	4.52607e-15	8.40916e-51	4.55186e-47	1.5322e-101
Pa_1_24290	159.137	441.088	374.851	326.859	560.933	413.293	382.088		0	2.1668e-18	9.99036e-08	1.64135e-122	2.7267e-78	1.00786e-05
Pa_1_2430	3.41249	4.90024	1.80038	2.84999	4.15596	2.56938	3.83953		0.0471631	4.13446e-06	0.121262	0.165055	0.016857	0.0496115
Pa_1_24300	190.588	188.038	222.368	272.996	195.277	176.201	214.301		0.615057	1.81565e-10	1.02311e-11	9.97161e-29	8.24941e-05	1.79112e-14
Pa_1_24310	51.6516	41.7333	41.6127	56.6993	30.5359	49.2368	51.1288		9.53163e-05	0.962836	4.46293e-06	8.50564e-19	4.08441e-17	0.457736
Pa_1_24320	0.47021	0.838778	0.144662	0.43846	0.571131	0.484257	0.635341		0.21401	0.0069971	0.179422	0.868248	0.786958	0.619955
Pa_1_24330	5.03924	2.90265	3.89127	3.33767	2.14683	3.47088	3.10461		0.00422237	0.160761	0.595956	0.0950371	0.0241557	0.554636
Pa_1_24340	12.5006	12.6602	5.92609	8.99749	6.61939	5.57339	7.75161		0.89805	2.51732e-09	0.0145199	0.0562178	0.241898	0.0187402
Pa_1_24350	468.921	415.929	716.577	419.168	569.808	526.34	581.059		1.22065e-11	1.08336e-247	2.92951e-147	4.6676e-47	2.04472e-07	5.26226e-11
Pa_1_24360	137.04	96.1218	124.374	177.41	118.096	141.675	125.169		1.97688e-24	8.51487e-13	3.44448e-20	6.89658e-27	5.80408e-09	5.06355e-05
Pa_1_24370	0.117553	0	0	0	0.0951884	0	0		0.364362	NA	NA	0.909378	0.44263	NA
Pa_1_24380	0.242025	0.38632	0.386562	0.16256	0.105364	0.444272	0.206069		0.478233	0.973368	0.576849	0.506249	0.0629364	0.224869
Pa_1_24390	2.8265	4.33775	2.65731	4.67248	2.62393	2.3154	5.42299		0.0298701	0.016217	0.0201297	0.01422	0.601074	9.69376e-06
Pa_1_2440	7.98683	7.72639	4.70317	8.46059	4.63602	5.45233	6.10306		0.810239	0.00117258	0.00136654	0.000730514	0.300293	0.458521
Pa_1_24400	20.3681	32.3676	26.5356	28.3004	18.8914	30.9136	25.0234		2.1175e-10	0.00424739	0.46498	1.82163e-05	7.51665e-12	0.00154995
Pa_1_24410	0.121013	0	0.128854	0	0.0526821	0	0.103034		0.352698	0.324103	0.734372	0.859615	0.682588	0.41028
Pa_1_24420	25.2842	29.4842	40.6501	30.7981	23.5642	24.8182	53.6263		0.0298123	5.84038e-07	0.000673726	0.0021674	0.467271	1.53829e-38
Pa_1_24430	44.0184	65.4474	40.6755	32.8965	63.3008	51.3405	101.562		3.67507e-15	7.85488e-20	0.00817544	2.17903e-20	9.94192e-06	5.24138e-59
Pa_1_24440	49.857	38.3275	35.8205	46.5027	38.0965	35.8194	38.5068		3.05344e-06	0.274041	0.000387398	0.00467498	0.294801	0.217689
Pa_1_24450	983.226	478.427	332.966	275.18	447.789	404.236	226.227		0	4.44073e-83	5.5609e-12	1.4059e-82	3.47258e-09	1.48994e-181
Pa_1_24460	14.2273	11.0532	16.4441	8.8751	16.6562	14.3267	16.0141		0.016827	0.000118584	1.33146e-05	5.18271e-06	0.0998459	0.226143
Pa_1_24470	0.0605063	0.0772639	0	0.16256	0	0	0		0.818565	0.413697	0.16122	0.119941	NA	NA
Pa_1_24480	0.722616	0.540847	0.193281	0.16256	0.0526821	0.417245	0.230103		0.575368	0.130008	0.876913	0.30108	0.0288657	0.334532
Pa_1_24490	59.3744	16.0361	22.7606	22.6299	17.7984	18.9401	18.789		1.41759e-83	5.27962e-05	0.981343	0.0171877	0.447462	0.915519
Pa_1_2450	17.8266	15.5067	10.0691	9.35986	10.2426	12.9254	13.3217		0.128605	4.69779e-05	0.666207	0.580097	0.0255441	0.766138
Pa_1_24500	27.029	37.8537	28.8791	29.6427	30.6831	26.6893	33.3522		2.60968e-07	3.51144e-05	0.751229	0.698718	0.0368132	0.000648831
Pa_1_24520	0	0.314542	0.289325	0	0.285565	0.242128	0.381205		0.0307642	0.877585	0.319679	0.329725	0.882397	0.554772
Pa_1_24530	1.50574	3.76383	1.09526	1.51971	1.76066	1.99922	1.93017		0.000127339	2.75854e-06	0.372861	0.781858	0.607896	0.865948
Pa_1_24540	3.24658	3.45478	1.83557	3.41377	1.61279	1.25877	1.23641		0.748872	0.00758455	0.0301088	0.00851167	0.43204	0.925057
Pa_1_24550	16.0705	12.7374	9.98379	14.8571	8.48722	9.76695	9.41384		0.0186014	0.0295135	0.00284075	2.93319e-05	0.229585	0.736194
Pa_1_24560	145.554	99.3567	66.321	48.8883	87.371	47.3431	90.4555		2.73956e-29	2.60829e-22	2.02451e-06	6.65385e-23	1.41569e-42	1.55207e-48
Pa_1_24570	1.42101	1.17542	2.02527	0.381791	1.72357	1.55384	1.22262		0.585621	0.0806579	0.00346805	0.0107941	0.736606	0.410818
Pa_1_24580	81.1389	42.9587	67.9862	105.233	28.4381	67.6234	33.3831		4.36825e-39	3.99508e-19	9.95886e-18	2.02206e-108	9.08297e-60	7.89566e-44
Pa_1_24590	0.665569	0.38632	0.257708	0.325121	0.105364	0.148091	0.309103		0.337267	0.543763	0.63354	0.196398	0.690155	0.426076
Pa_1_2460	7.70488	13.4425	12.6829	10.4664	7.76294	19.7605	10.4711		1.4884e-06	0.570364	0.189462	0.0443438	8.11058e-21	6.69006e-12
Pa_1_24600	23.594	14.9892	16.9443	29.9111	8.15555	15.9938	13.1369		1.39359e-07	0.194905	6.73553e-09	7.20792e-32	1.09528e-10	0.0330257
Pa_1_24610	107.941	41.0119	71.4972	58.5762	30.8392	45.5542	45.3257		1.35424e-98	3.10903e-27	0.000915115	1.34373e-20	1.45965e-11	0.921065
Pa_1_24620	0	0	0	0	0.0951884	0.121064	0.127068		0.878444	NA	NA	0.909378	0.765202	0.947557
Pa_1_24630	1.02515	0.855389	0.611459	0.812802	0.717198	0.444272	0.741825		0.66663	0.444096	0.519105	0.686119	0.356237	0.316416
Pa_1_24640	5.25358	3.82982	3.74661	2.56664	4.33255	3.43089	3.41716		0.075577	0.900406	0.197077	0.0551974	0.209057	0.965386
Pa_1_24650	2.53088	0.336639	0.450989	1.13792	0.305917	0.518317	0.206069		4.42655e-07	0.670441	0.0732877	0.0161898	0.336255	0.132793
Pa_1_24660	118.46	105.234	120.827	78.031	125.73	69.3369	147.011		0.000773167	0.000103641	6.51664e-19	1.422e-23	1.06281e-57	1.09198e-98
Pa_1_2470	84.3768	85.7017	75.9	63.9653	61.0766	83.9526	84.2956		0.698762	0.00381288	0.00299478	0.425012	3.16092e-14	0.924469
Pa_1_2480	125.608	164.522	138.227	187.432	148.316	145.795	157.124		2.37412e-18	1.37848e-08	2.43354e-16	4.94145e-11	0.553858	0.00980897
Pa_1_2490	0.776202	1.51754	0.337943	0.43846	0.866872	0.800431	0.889478		0.0587109	0.000785458	0.597449	0.373862	0.875645	0.823985
Pa_1_2495	9.89003	5.2922	3.37705	3.21689	4.63847	5.1269	3.2695		7.39883e-06	0.0138069	0.914205	0.15053	0.523501	0.00943205
Pa_1_250	4.23189	5.55691	5.20784	3.28845	6.568	6.17428	7.75117		0.103435	0.681464	0.0641741	0.002381	0.674956	0.0961977
Pa_1_2500	256.967	93.0901	85.9014	109.163	85.2884	88.1854	99.6293		4.57233e-249	0.0438446	5.73786e-07	1.24774e-07	0.382788	0.00090488
Pa_1_2510	3.8119	7.34007	5.23439	6.1773	4.84675	4.44272	7.62454		4.42844e-05	0.0250375	0.376083	0.195707	0.611712	0.000296279
Pa_1_2520	6.51729	19.5237	12.4093	10.9048	15.1978	10.1964	14.6438		1.04809e-23	1.84164e-06	0.381556	0.0131763	9.04758e-05	0.000405391
Pa_1_2530	121.513	13.6522	19.3531	7.94151	17.0794	6.51748	14.2351		2.65481e-303	0.000203638	2.27032e-10	6.37219e-08	4.94623e-18	1.53676e-11
Pa_1_2540	124.434	6.26371	6.98734	7.91624	6.50746	6.60188	6.2368		0	0.461259	0.445358	0.232881	0.906503	0.672477
Pa_1_2550	9.8848	8.43746	5.77069	5.86254	7.43487	3.65895	9.04933		0.202666	0.00742427	0.889475	0.217378	7.75136e-06	1.7347e-09
Pa_1_2560	53.5446	20.2431	23.3384	36.5761	19.5469	19.6961	21.3521		3.67759e-50	0.0785593	2.01242e-07	6.22669e-13	0.920814	0.30915
Pa_1_2570	19.8719	35.1656	19.2055	33.1384	17.2534	23.8489	27.8738		1.8661e-15	1.97808e-16	3.93273e-09	1.23348e-12	3.84158e-05	0.0265836
Pa_1_2580	217.486	109.703	163.897	176.62	138.892	170.908	132.564		1.04282e-114	6.87345e-35	0.0402217	6.01417e-11	4.32457e-13	9.47396e-19
Pa_1_2590	59.5267	42.7297	64.1409	44.8275	69.1497	44.1103	50.4536		2.61893e-10	7.4058e-15	6.16986e-08	9.00996e-12	1.19877e-20	0.00949647
Pa_1_260	1.51266	2.39518	2.57708	4.22657	2.10728	2.34242	3.55468		0.0855068	0.770821	0.0479371	0.00619123	0.641775	0.05126
Pa_1_2600	20.4786	20.1488	16.3853	28.19	10.3299	23.87	22.6499		0.84759	0.0190145	6.39609e-08	7.25666e-21	4.03459e-21	0.469003
Pa_1_2610	16.8656	12.2069	13.2711	15.4909	8.43699	10.697	13.2601		0.00105382	0.433246	0.203615	4.51024e-06	0.0384195	0.0384549
Pa_1_2620	8.46379	12.7914	7.95643	7.45382	10.8515	9.07982	8.38651		0.000308402	5.73692e-05	0.744874	0.0199182	0.119659	0.499886
Pa_1_2630	1.02169	1.03201	0.740313	0.869472	0.897399	1.07662	0.793342		0.95562	0.405829	0.658218	0.919292	0.590057	0.389805
Pa_1_2640	10.0525	12.6865	13.8073	10.6856	9.52902	13.196	13.3937		0.0341346	0.419747	0.0701164	0.400456	0.00203534	0.886463
Pa_1_2650	6.89772	4.58615	3.78419	4.87681	3.21361	2.34242	4.01489		0.00997759	0.294855	0.241785	0.0593213	0.151835	0.00926146
Pa_1_2660	315.053	76.2374	78.9863	118.888	137.418	110.024	60.1652		0	0.403256	9.47889e-18	0.000446848	4.85868e-12	2.83303e-54
Pa_1_2670	766.383	412.882	602.291	713.774	312.787	528.764	400.314		0	1.08059e-110	4.66304e-20	0	4.36951e-197	2.80874e-64
Pa_1_2680	274.275	106.167	111.177	118.212	97.5284	94.7295	98.5565		2.00387e-240	0.201486	0.163629	1.40451e-05	0.424006	0.274884
Pa_1_2690	53.0854	62.6325	59.3614	52.7703	59.2683	55.5366	73.8645		0.000687356	0.261326	0.069808	0.0672587	0.169908	1.44593e-10
Pa_1_270	6.761	9.22656	13.4378	8.76921	15.4732	10.0483	13.6478		0.0179058	0.000938572	0.00428066	5.68801e-05	2.26294e-05	0.00340582
Pa_1_2700	17.9064	10.7397	9.551	15.6058	6.23864	8.14498	8.13626		3.58751e-07	0.32016	0.000220485	8.30222e-11	0.0439309	0.979725
Pa_1_2710	9.64117	10.745	7.46875	4.9976	5.5047	6.48082	8.45215		0.347948	0.00374658	0.0463283	0.684525	0.256524	0.0445092
Pa_1_2720	10.2826	16.0488	12.6909	13.8743	9.6121	10.8036	15.4036		1.57114e-05	0.0183442	0.473381	0.00565341	0.290276	0.000374316
Pa_1_2730	6.82497	33.7332	15.0449	15.0702	20.9415	14.2856	24.6787		3.16937e-65	1.23411e-24	0.957392	0.00371093	9.51228e-06	3.60852e-11
Pa_1_2740	1.88084	1.36301	2.3146	1.97307	1.33264	1.57383	1.27068		0.290222	0.0673975	0.699153	0.228913	0.555055	0.45555
Pa_1_275	1.9362	1.46801	1.03083	1.6256	0.316092	0.962589	0.978826		0.351243	0.295404	0.230323	0.00103236	0.0193489	0.997992
Pa_1_2750	54.7933	86.9295	82.6678	60.2167	81.3095	72.0873	76.9072		2.94293e-25	0.214579	3.8249e-08	1.06053e-07	0.00324354	0.115662
Pa_1_2760	4.21122	5.65657	5.26124	7.28834	4.02123	4.87885	6.60777		0.0769968	0.647431	0.0768159	0.00184609	0.246201	0.0448323
Pa_1_2770	1.69418	0.309056	0.450989	0.487681	0.316092	0.444272	0.72124		0.000188487	0.585322	0.766675	0.424621	0.532978	0.349325
Pa_1_278	6.70396	4.29874	4.25963	3.06922	5.43592	3.14767	4.24477		0.00615915	0.949851	0.226242	0.0192732	0.00218052	0.114682
Pa_1_2780	0.423544	2.97458	3.83161	6.07885	1.96122	2.32836	4.01144		1.78748e-08	0.22436	0.0269131	1.49257e-06	0.467488	0.0087224
Pa_1_280	0.235105	0.104847	0.064427	0.21923	0.14787	0	0.127068		0.485571	0.713159	0.278423	0.51263	0.258586	0.320526
Pa_1_2800	15.4896	15.53	10.566	16.4186	9.32473	9.10757	10.7396		0.973228	0.000243476	0.000582322	9.51466e-06	0.849084	0.149589
Pa_1_2810	7.92632	1.62254	2.46403	5.03937	1.32903	2.19433	0.875792		1.90383e-15	0.124855	0.0032599	7.3689e-07	0.0623448	0.00198916
Pa_1_2820	12.0909	17.8589	8.32689	13.8176	7.19709	10.5344	12.1031		5.2282e-05	1.15416e-12	0.000347932	4.167e-06	0.00147744	0.194764
Pa_1_2830	21.1132	9.58073	11.2747	15.6058	7.6389	11.403	7.83061		1.84253e-15	0.165573	0.0109617	1.27963e-07	0.000538366	0.00100669
Pa_1_2840	2.59654	6.43988	6.47819	4.87228	8.39693	6.36939	8.49299		6.11182e-07	0.97691	0.181284	0.00468588	0.0384574	0.0297573
Pa_1_2850	38.259	27.3345	36.4269	53.7806	23.9332	36.24	35.9382		2.94169e-07	1.91696e-05	3.18286e-08	2.07661e-27	2.00997e-10	0.878804
Pa_1_2860	166.429	71.2704	80.6614	120.246	93.8867	83.6771	62.2018		1.07868e-123	0.00414389	3.09628e-17	2.76734e-08	0.00233672	8.66361e-13
Pa_1_2870	29.6999	7.80335	6.22764	6.95578	5.99442	5.06692	6.3227		9.03915e-44	0.112298	0.517132	0.380332	0.277453	0.144582
Pa_1_2880	30.7682	9.26054	8.59682	12.2562	8.08792	8.1709	8.43502		2.05982e-39	0.5525	0.0142898	0.003526	0.925329	0.809072
Pa_1_2890	32.8635	19.2939	10.9514	21.9457	9.52528	11.524	13.6726		8.45801e-13	8.69703e-09	3.31601e-09	1.06451e-12	0.0813526	0.0913736
Pa_1_290	10.4226	45.4807	34.9791	42.6624	46.5956	55.6799	48.9274		7.15892e-79	1.04209e-05	0.0086766	0.211498	0.00034618	0.0080335
Pa_1_2900	288.197	208.811	241.325	332.493	156.828	201.604	222.959		7.25035e-42	7.9929e-09	2.42035e-30	3.98494e-141	4.08325e-21	3.83543e-05
Pa_1_2910	0.708776	2.35632	2.3146	1.69717	2.71796	1.1166	1.90602		0.000216777	0.929928	0.425318	0.181657	0.00138187	0.0795157
Pa_1_2920	21.7753	19.0289	15.5099	24.2782	10.9597	17.5958	15.5169		0.103147	0.0242145	2.30243e-05	6.26653e-13	6.03889e-07	0.145258
Pa_1_2930	103.333	37.8647	123.401	120.253	61.5878	77.5573	70.9699		1.14728e-99	2.71665e-146	0.55193	3.30223e-43	6.75269e-08	0.029958
Pa_1_2935	0.181519	0.231792	0.40237	0.325121	0.158046	0.296181	0.206069		0.737991	0.472144	0.972244	0.322863	0.398167	0.576605
Pa_1_2940	5.7481	3.8632	4.25218	7.31522	3.24594	4.59081	4.58158		0.0218795	0.616233	0.00534739	5.02021e-05	0.0533447	0.973455
Pa_1_2950	0.178059	1.30785	1.1573	1.25871	1.6182	1.35873	1.39775		0.000191055	0.707047	0.753941	0.618405	0.578215	0.954285
Pa_1_2960	5.73426	12.9247	8.9458	12.8303	9.44156	8.09464	13.5349		9.55649e-11	0.00130921	0.0109244	0.0235684	0.207824	3.52258e-06
Pa_1_2970	5.99012	3.94046	1.86838	2.43841	2.21265	1.85113	2.988		0.0141184	0.00106962	0.365321	0.67641	0.497533	0.0439874
Pa_1_2980	44.3882	57.7654	60.7424	47.5729	85.0134	64.164	76.3955		4.0056e-07	0.309331	0.00021528	2.54264e-22	1.43513e-11	4.00075e-05
Pa_1_2990	2.16785	3.70303	3.05849	4.55914	4.45466	4.32055	4.22085		0.0145977	0.347666	0.0891077	0.858616	0.872496	0.875758
Pa_1_30	133.382	110.127	118.47	138.384	117.739	84.3313	165.977		1.42175e-08	0.0375984	0.000204443	7.49756e-05	1.19962e-20	4.94459e-94
Pa_1_300	2.11595	2.88056	3.53632	0.876921	1.86126	2.13214	1.39775		0.187165	0.341207	0.00034472	0.10697	0.573003	0.111602
Pa_1_3000	73.0002	106.806	100.878	83.5759	141.533	86.8841	121.182		3.76719e-22	0.119197	0.00018863	6.37417e-31	1.52374e-46	2.95338e-21
Pa_1_3010	1.53164	7.83596	5.20784	4.60383	6.09206	6.4164	7.04027		9.72682e-17	0.00587384	0.615161	0.195088	0.703323	0.508599
Pa_1_3020	88.3392	51.7668	38.8653	44.4357	38.3424	39.17	38.5039		5.24967e-32	3.31333e-07	0.0664032	0.0385525	0.708587	0.754415
Pa_1_3030	35.5534	29.4526	28.3058	25.9171	35.8697	33.2638	33.5435		0.00408945	0.568476	0.35089	0.000153537	0.216351	0.897586
Pa_1_3040	6.87864	6.1642	7.30828	10.2144	4.64684	4.58267	6.11319		0.460008	0.246807	0.0331942	3.22226e-06	0.948093	0.0660217
Pa_1_3050	22.2209	12.3444	13.952	6.35767	15.9491	7.50598	16.4948		1.60877e-10	0.243705	1.09817e-06	1.85444e-09	4.89846e-12	2.69126e-13
Pa_1_3060	41.2651	41.3018	31.3849	35.6483	36.1682	33.7406	36.8376		0.984515	1.1615e-05	0.115492	0.869519	0.251155	0.144425
Pa_1_3070	9.06902	7.19103	10.0506	9.26595	15.3101	5.0821	15.7368		0.0786532	0.00999395	0.627262	0.000302201	1.44409e-19	7.55409e-21
Pa_1_3080	23.1566	58.6432	32.0166	52.677	31.6368	36.039	42.9687		4.37517e-53	2.31213e-26	8.30576e-12	6.39573e-13	0.0330865	0.00198209
Pa_1_3090	1.12194	0.524236	0.498414	0.876921	0.666319	0.84745	0.381205		0.0880033	0.901546	0.268172	0.493968	0.535679	0.0849291
Pa_1_310	47.2596	7.7808	13.2615	11.3925	7.45522	5.4279	12.6347		4.05471e-98	7.49622e-06	0.286025	0.00403419	0.0267498	1.42701e-11
Pa_1_3100	3.93291	3.55414	3.15692	4.55169	3.37165	1.99922	3.55468		0.61036	0.559539	0.115844	0.172263	0.0208822	0.00970775
Pa_1_3110	21.4015	49.2451	36.568	42.4173	63.268	54.0017	46.0777		4.27356e-38	2.33421e-07	0.0462242	1.29426e-09	0.000717642	0.00151171
Pa_1_3120	58.1465	44.3495	47.4827	61.773	37.0577	55.7561	41.4164		2.18276e-07	0.218093	3.89788e-05	6.20595e-15	7.37423e-15	4.87796e-09
Pa_1_3130	146.626	31.1703	43.2585	53.5465	31.28	43.0862	40.5439		6.55327e-252	1.42054e-07	0.00167095	2.9404e-14	4.41116e-08	0.262269
Pa_1_3140	70.6578	64.3598	82.9255	60.1749	71.5356	110.108	86.4958		0.0395656	9.86916e-09	2.58393e-08	0.00302325	1.5114e-30	1.44918e-11
Pa_1_3150	1.81519	8.11271	4.50989	11.3792	5.68966	6.51599	6.69723		1.19119e-15	0.000119629	6.34612e-08	1.04804e-05	0.340722	0.857113
Pa_1_3160	18.9728	86.373	41.0376	37.8271	40.8022	48.3687	56.6146		1.07033e-153	3.72266e-53	0.296101	0.322358	0.00137777	0.0013683
Pa_1_3170	33.684	74.0994	53.3646	42.3114	54.5208	52.6629	69.7124		9.03866e-52	3.86779e-12	0.000960938	0.000204754	0.482171	8.65806e-10
Pa_1_3180	6.05063	3.78593	3.41463	7.15266	1.94924	3.03586	2.57586		0.00639268	0.598047	0.000337204	7.5923e-09	0.0496681	0.424388
Pa_1_3190	37.1535	269.684	210.34	186.996	316.733	232.875	226.745		0	1.52394e-24	0.000587795	3.50613e-67	1.54422e-45	0.255279
Pa_1_320	37.8164	14.062	32.149	30.3988	17.9239	21.3991	21.2766		8.68138e-37	8.09728e-24	0.52517	1.6066e-08	0.0270111	0.930418
Pa_1_3200	21.1128	44.0912	58.9432	34.4535	59.491	57.2575	64.1077		2.36157e-28	4.16019e-08	1.37747e-13	1.20972e-14	0.417322	0.0133031
Pa_1_3220	10.8148	6.31293	8.67974	7.01536	4.71692	4.91661	6.3809		3.66292e-05	0.022654	0.236951	0.0316813	0.784005	0.0868481
Pa_1_3230	22.1003	86.3699	57.1613	93.0979	58.3466	73.9372	66.4159		8.71837e-134	3.22706e-20	5.16486e-19	1.06718e-18	6.47256e-08	0.0108094
Pa_1_3240	8.1751	23.4858	20.6065	18.8538	37.1235	31.5978	25.6678		1.06233e-26	0.101128	0.43026	3.56572e-13	0.0084941	0.00166717
Pa_1_3250	28.6091	7.96367	15.5427	13.931	7.76642	10.6014	12.0447		6.53757e-40	4.01928e-09	0.398807	2.64839e-05	0.00805123	0.233334
Pa_1_3260	33.5136	44.9676	25.0779	35.9259	27.8808	27.6189	39.05		7.4474e-07	1.85347e-19	2.61128e-05	0.00177723	0.891043	2.72536e-08
Pa_1_3270	30.2784	69.8946	59.489	47.7355	78.8465	73.1839	82.4467		1.17794e-53	0.000554674	0.000905045	1.3474e-16	0.0698635	0.00309991
Pa_1_3280	0.605063	2.93603	3.62372	4.87681	3.63506	4.66485	2.31827		7.24641e-07	0.321507	0.177615	0.167008	0.150364	0.000293129
Pa_1_3290	7.77071	8.68114	5.94309	9.59107	6.71458	5.84255	7.26047		0.388087	0.00686252	0.00442584	0.0240851	0.337366	0.124221
Pa_1_330	0.181519	0.364222	0.386562	0.706911	0.243059	0.0740453	0.487688		0.343699	0.955039	0.285088	0.0902869	0.326536	0.0421153
Pa_1_3300	71.0741	149.864	87.1527	167.282	79.5452	105.224	102.437		5.24199e-94	8.07059e-54	1.4908e-53	1.00168e-70	4.68469e-14	0.433298
Pa_1_3320	28.0365	46.6423	41.3597	38.7756	49.584	40.3973	49.5265		1.12315e-16	0.0338066	0.406873	0.000573261	0.000127921	0.000129588
Pa_1_3330	18.1585	24.9483	13.0572	14.6929	17.5841	11.6844	21.8559		7.27208e-05	2.0577e-13	0.335454	0.134738	1.67189e-05	2.83904e-12
Pa_1_3340	3.55257	1.27478	1.22292	0.926142	1.66908	1.17769	1.6382		8.27385e-05	0.887515	0.651955	0.222884	0.268573	0.296933
Pa_1_3350	11.8419	33.3614	15.3166	27.0984	14.8803	13.7854	21.3693		3.23335e-36	4.99908e-23	3.03552e-08	2.42963e-09	0.421705	3.89461e-07
Pa_1_3360	0	0.0772639	0	0	0.105364	0	0		0.385832	0.413697	NA	0.861117	0.398771	NA
Pa_1_3370	0.726076	0.695375	0.83755	0.650242	0.421457	0.962589	0.36062		0.951478	0.692492	0.777768	0.38671	0.0614649	0.0315424
Pa_1_3380	0.181519	0.463583	0.193281	0.16256	0	0.296181	0.515172		0.180025	0.215357	0.876913	0.119941	0.024856	0.388634
Pa_1_3385	0.0605063	0.154528	0.064427	0	0.316092	0.148091	0.0515172		0.454565	0.49589	0.974457	0.279966	0.406498	0.382367
Pa_1_3390	0.302531	0.695375	0.966404	0.812802	1.25419	1.18472	0.796791		0.130627	0.454968	0.850492	0.453272	0.889319	0.257278
Pa_1_3395	0.235105	0.182111	0.257708	0	0.0526821	0.363193	0.309103		0.822418	0.72868	0.376565	0.859615	0.0499862	0.747847
Pa_1_340	29.16	105.134	49.9571	49.2701	88.7683	64.5543	95.0986		1.01174e-149	2.60429e-64	0.859562	9.45177e-24	1.00538e-14	6.54489e-22
Pa_1_3400	1382.65	988.54	952.121	1343.02	854.067	995.979	902.314		1.54002e-208	0.0021122	3.12907e-133	4.15272e-232	2.60872e-39	6.91928e-18
Pa_1_3410	43.6831	256.491	168.959	165.798	191.692	223.034	187.794		0	4.44203e-58	0.624301	3.74584e-05	8.34392e-10	3.43506e-12
Pa_1_3420	98.5163	142.704	182.017	110.594	284.838	184.224	210.755		9.44384e-28	2.84594e-16	2.29407e-34	3.26801e-151	1.23191e-75	1.0282e-07
Pa_1_3430	93.9125	218.171	181.924	137.216	186.416	183.09	206.895		1.87719e-165	8.04851e-12	2.08639e-13	2.08694e-16	0.498571	1.53492e-06
Pa_1_3440	16.0843	16.3579	10.7751	16.3127	10.98	11.0527	14.7854		0.850476	5.12749e-05	0.00117131	0.00133837	0.943893	0.00367482
Pa_1_3450	85.554	122.695	54.6341	87.3024	42.0254	88.8333	73.7141		5.97723e-23	3.70079e-85	8.45935e-17	8.44056e-37	6.66213e-62	1.94136e-06
Pa_1_3460	1.41063	1.7824	2.89325	1.9164	2.3372	4.62747	2.33875		0.418079	0.0575067	0.228771	0.616264	0.000437215	0.000411376
Pa_1_3470	0.883374	0.783611	0.852166	0.21923	0.190377	0.19511	0.178585		0.798621	0.863986	0.12998	0.659869	0.910244	0.849332
Pa_1_3480	108.78	130.51	82.8191	144.898	83.3347	94.5288	115.55		8.18517e-08	4.87065e-35	4.15296e-36	1.57439e-37	0.000849941	8.25182e-09
Pa_1_3485	1.21013	1.18654	1.54625	1.46304	2.00192	2.36242	1.36348		0.975872	0.431365	0.975789	0.456972	0.479357	0.0351363
Pa_1_3490	171.739	90.3308	65.2818	112	46.5932	63.9626	62.7954		4.07978e-82	3.63704e-14	1.10717e-26	1.12235e-62	4.0137e-11	0.672006
Pa_1_350	4.23544	5.23185	5.62095	7.47778	3.74043	4.56378	3.45165		0.212951	0.663843	0.112689	0.000333045	0.249393	0.111286
Pa_1_3500	52.3066	30.9819	27.6066	42.5371	36.5083	34.9205	28.4231		5.64511e-19	0.0971477	6.20654e-08	0.0357307	0.458585	0.00104341
Pa_1_3520	100.535	81.2944	81.3241	77.2428	77.1255	67.7508	77.3762		5.69181e-08	0.993659	0.343582	0.964508	0.00204335	0.00148506
Pa_1_3530	136.899	164.842	237.215	153.9	164.263	164.459	232.006		7.70546e-10	8.30433e-42	5.36502e-35	0.0828464	0.957584	1.42716e-41
Pa_1_3540	22.0208	17.5941	18.8443	18.5319	13.4884	17.1245	15.0396		0.00760989	0.437562	0.901791	0.00527599	0.00863655	0.138254
Pa_1_3545	0.0605063	0	0	0	0	0	0		0.628944	NA	NA	NA	NA	NA
Pa_1_3550	104.565	31.5314	38.5446	30.4163	30.2274	39.4669	29.2257		1.41331e-129	0.00172057	0.00433196	0.911597	9.55607e-06	6.85003e-07
Pa_1_3560	26.3704	12.8423	7.55376	12.6305	11.5086	6.7111	10.3515		1.66015e-16	9.10612e-06	0.00052421	0.460503	9.04134e-06	0.000492903
Pa_1_3570	35.9175	32.602	38.2553	22.3048	46.0287	25.4575	48.6191		0.128935	0.0120373	2.33043e-09	1.20696e-17	5.40178e-22	8.04264e-27
Pa_1_3580	0.117553	0.314542	0.289325	0.65769	0.190377	0.363193	0		0.25753	0.877585	0.194215	0.0695554	0.340563	0.010374
Pa_1_3590	1402.64	1773.12	2407.21	1592.22	2385.11	2158.25	2126.54		1.30894e-139	2.16124e-296	1.21655e-298	4.78942e-298	1.61603e-40	0.0556139
Pa_1_3600	188.425	279.557	187.237	355.909	161.954	232.729	220.17		9.53653e-59	1.361e-58	5.91181e-109	4.14142e-163	4.35521e-46	0.0177563
Pa_1_3610	19.7043	7.48347	7.74585	13.8251	8.44291	5.72148	8.09843		2.51668e-19	0.805581	5.68739e-05	0.00031156	0.00442844	0.0117033
Pa_1_3620	22.3561	28.5369	28.9572	30.609	33.8131	33.0472	25.4868		0.000910398	0.836867	0.509441	0.235569	0.713786	7.12214e-05
Pa_1_3630	141.699	95.3713	87.8456	134.275	94.2177	96.407	85.7452		2.20174e-30	0.0373804	4.12715e-21	2.0068e-16	0.532199	0.0015245
Pa_1_3640	13.811	24.5698	17.8755	43.0442	17.0864	34.6921	22.2862		2.111e-11	0.000106892	9.20532e-24	2.76244e-27	3.69854e-23	3.20714e-11
Pa_1_3650	13.2834	25.5552	23.7246	17.8069	31.1266	20.776	28.3362		2.5529e-14	0.322653	0.00770161	1.446e-08	1.34968e-08	1.82532e-05
Pa_1_3660	3.19645	6.49017	3.3502	4.71425	3.21361	3.03586	4.12137		4.18725e-05	0.000142386	0.132693	0.0849422	0.794985	0.113327
Pa_1_3670	32.1092	269.187	184.735	109.827	163.988	176.761	277.902		0	7.87848e-51	2.3279e-37	9.53168e-23	0.0057487	1.40665e-79
Pa_1_3680	172.752	225.913	230.255	116.234	259.948	188.383	251.272		2.11012e-24	0.454603	9.3084e-72	1.17001e-108	7.65551e-41	6.99643e-33
Pa_1_3690	4.89578	2.33438	2.67193	4.29069	1.59424	1.25877	2.22548		0.000309434	0.58363	0.0549672	0.000245624	0.456605	0.0444333
Pa_1_3692	0.904134	1.10928	0.853359	0.812802	0.790231	0.592362	0.669723		0.56805	0.486309	0.955776	0.82341	0.546105	0.830481
Pa_1_370	0.423544	0.0772639	0.064427	0	0	0	0.206069		0.088287	0.864788	0.974457	NA	NA	0.142708
Pa_1_3700	131.431	47.3579	111.374	83.0316	58.6888	87.4354	66.1545		2.24746e-129	1.9267e-82	2.56439e-09	1.83241e-10	1.46505e-21	5.46184e-12
Pa_1_3710	5.17231	7.549	9.9817	11.1807	10.4282	9.44301	12.7068		0.0104292	0.0302635	0.411571	0.584414	0.389294	0.00604775
Pa_1_3720	0.0605063	0	0	0.16256	0	0	0		0.628944	NA	0.16122	0.119941	NA	NA
Pa_1_3730	51.0231	951.384	441.191	381.007	529.287	557.778	578.964		0	0	6.75584e-10	2.11606e-49	0.000561269	0.0118831
Pa_1_3740	30.396	33.965	22.5515	9.91458	37.2714	13.4381	42.3653		0.0885382	9.06888e-09	1.16433e-10	1.2004e-32	1.01731e-40	1.02567e-54
Pa_1_3750	2.28194	3.90724	3.74899	3.59868	4.85577	4.97881	3.92209		0.0118049	0.822493	0.927063	0.222484	0.862795	0.151172
Pa_1_3760	140.98	33.6429	64.4586	77.8665	54.6385	62.4802	41.7151		4.06094e-220	8.7247e-32	0.000753645	3.65817e-10	0.00394703	2.33062e-16
Pa_1_3770	1.76329	2.77571	7.6671	5.04229	5.80649	4.79555	7.16734		0.0670925	1.04487e-08	0.0361372	0.529208	0.226987	0.00681993
Pa_1_3780	18.5115	16.8435	14.27	19.0196	15.6687	12.9309	15.146		0.288478	0.0826312	0.0124345	0.0751923	0.0433472	0.0990988
Pa_1_3790	908.246	579.357	624.375	829.337	544.269	656.662	541.393		1.56164e-231	9.65421e-07	1.51301e-58	1.29506e-126	4.13893e-38	1.05656e-40
Pa_1_380	5.42126	6.35713	7.29874	5.52997	3.10889	2.9396	10.1793		0.293451	0.34548	0.164107	0.00788837	0.804209	9.74327e-16
Pa_1_3800	32.8843	34.1616	23.1609	24.9851	21.35	21.6682	25.5456		0.550555	4.10215e-08	0.420488	0.0961589	0.843821	0.0254822
Pa_1_3810	1.94481	1.95903	2.00946	2.35486	2.77064	3.26873	2.21168		0.961387	0.938335	0.561118	0.651899	0.408591	0.0670239
Pa_1_3820	20.3145	12.2572	12.2047	15.564	13.6722	11.3748	11.3577		7.97538e-08	0.965541	0.0521529	0.268083	0.0704419	0.977158
Pa_1_3830	39.9393	34.4871	35.9783	41.1427	28.146	37.2015	33.1633		0.0163178	0.503427	0.0766123	1.12521e-06	7.67234e-06	0.0529387
Pa_1_3840	47.2484	42.2903	41.5399	45.1947	34.8983	43.3758	37.3018		0.0464549	0.759595	0.236175	0.000361494	0.000132692	0.00660689
Pa_1_3850	7.67046	19.211	8.84111	18.8645	9.41515	13.9264	11.8146		3.53577e-18	7.53659e-14	3.59113e-09	1.45441e-08	0.000180272	0.0933087
Pa_1_3860	74.2466	85.3181	122.272	97.72	135.263	118.139	159.55		0.000805874	6.33873e-22	1.20464e-06	1.54942e-13	2.07945e-05	4.43184e-23
Pa_1_3870	7.15527	4.26049	4.95849	7.59112	3.65245	6.40085	4.52316		0.00118476	0.39505	0.0219052	0.000153316	0.000469904	0.021633
Pa_1_3880	35.2112	27.3348	18.4249	33.1623	14.8192	20.8267	21.7607		0.000154063	6.5505e-07	3.29942e-10	2.08049e-17	5.62664e-05	0.576568
Pa_1_3890	3.83434	3.25606	2.22094	4.29069	2.50002	2.89369	2.85403		0.419649	0.0946073	0.0110204	0.0260129	0.487705	0.9271
Pa_1_390	1.17553	0.629084	1.59129	1.31538	0.856696	1.45277	1.27068		0.136936	0.0172471	0.722521	0.271648	0.11156	0.637491
Pa_1_3900	9.37156	10.5852	7.29605	14.3053	6.31167	6.38789	8.11223		0.297106	0.00332142	3.18922e-06	1.43824e-08	0.921795	0.0749232
Pa_1_3910	44.1523	436.05	206.39	287.195	198.948	260.996	269.593		0	3.20423e-262	6.89188e-28	2.1089e-35	8.06033e-31	0.140368
Pa_1_3920	0.359578	0.182111	0.579843	0.601021	0.295741	0.511283	0.484239		0.422471	0.107585	0.820042	0.231533	0.324493	0.870608
Pa_1_3930	9.12953	4.31565	4.87945	4.38913	4.08048	5.33015	3.85689		5.8893e-07	0.49267	0.680429	0.692064	0.101534	0.0491904
Pa_1_3940	43.7858	53.2403	44.9846	77.2729	34.8672	44.9925	54.4639		0.000245406	0.00175068	5.44992e-19	1.48765e-37	6.13219e-06	0.000163138
Pa_1_3945	61.1273	56.4575	87.4247	72.6711	48.5036	60.1689	65.8729		0.102181	3.1961e-22	0.000637619	6.62555e-12	7.79503e-06	0.0430591
Pa_1_3950	2.38219	4.39825	4.46992	2.77842	3.7309	3.04067	4.15553		0.00279196	0.937105	0.0789682	0.302949	0.305928	0.104319
Pa_1_3960	74.3017	40.3318	27.3328	52.1819	21.4841	29.9883	25.8616		1.03072e-33	2.41992e-09	1.18831e-17	9.99567e-31	2.11915e-06	0.0264059
Pa_1_3970	903.145	866.807	710.965	973.412	620.599	642.901	770.573		0.000961801	3.39632e-49	2.5098e-82	4.42233e-167	0.0134691	1.46958e-41
Pa_1_3980	0.961181	0.95475	0.788932	1.35715	0.463963	0.592362	1.07841		0.990119	0.627662	0.200262	0.0235884	0.592461	0.155509
Pa_1_3990	95.2176	152.393	131.562	94.4315	190.239	146.515	132.917		2.07407e-44	3.08667e-06	4.53415e-13	1.26392e-64	4.0103e-21	0.00115372
Pa_1_40	235.895	868.781	463.163	430.228	706.685	633.691	536.441		0	0	0.00122846	1.95362e-133	2.93698e-15	5.70184e-30
Pa_1_400	1.33114	1.26381	1.09526	1.9015	0.632185	1.45388	1.494		0.895775	0.670522	0.132698	0.00702211	0.0206506	0.954845
Pa_1_4000	27.7584	44.0343	25.1292	58.729	33.4311	22.1011	31.8374		1.54756e-13	6.39114e-18	3.81118e-30	1.05031e-16	1.76228e-09	1.42205e-07
Pa_1_4010	43.1353	193.031	84.9347	107.848	139.597	124.139	125.723		0	2.89302e-136	6.67517e-07	1.30401e-09	0.000165398	0.689104
Pa_1_4020	1.14962	1.00443	0.83755	1.95073	0.632185	1.11068	1.08186		0.732654	0.634779	0.0321864	0.0055384	0.141069	0.906688
Pa_1_4030	11.8902	10.1158	7.17824	10.207	6.33743	9.36155	5.7973		0.152568	0.00765276	0.0258842	0.00254211	0.00218658	0.000211442
Pa_1_4040	72.3121	115.398	92.2958	79.0213	90.4374	102.845	105.505		1.07378e-33	1.44087e-09	0.00297939	0.00859245	0.000369019	0.462068
Pa_1_4050	24.1386	40.8118	31.1803	48.2805	26.0304	34.9894	41.722		1.62282e-15	1.91313e-05	5.82094e-09	3.37205e-16	4.58031e-06	0.00229482
Pa_1_4060	1.3	1.44028	0.932401	1.09615	1.04707	1.21064	1.52482		0.73044	0.212086	0.639256	0.801689	0.642357	0.476909
Pa_1_4070	153.831	117.264	93.6684	144.992	141.192	125.772	127.742		2.85796e-17	9.8887e-10	8.10542e-24	0.495321	0.000176759	0.629507
Pa_1_4080	20.8072	8.1182	4.87945	7.37189	4.08885	4.63783	3.52375		1.52418e-19	0.000670515	0.0280111	0.00190571	0.450872	0.113979
Pa_1_4090	10.8911	18.0798	13.9162	16.5812	11.3266	12.6347	14.964		2.73642e-07	0.00556422	0.141128	0.00178921	0.284592	0.0801523
Pa_1_410	4.71949	5.74511	3.73676	4.87681	3.89847	3.03586	4.68806		0.222841	0.0137028	0.221499	0.278488	0.203311	0.0196627
Pa_1_4100	64.0415	110.784	92.4455	127.704	72.3523	93.0235	84.7214		2.86452e-42	1.33038e-06	8.29731e-13	7.95477e-35	1.43729e-10	0.0124422
Pa_1_4110	18.2245	20.5464	11.3976	16.3917	13.6148	12.8346	19.5008		0.153565	7.95264e-10	0.00389166	0.111102	0.553473	3.33483e-06
Pa_1_4120	0.648269	1.19751	1.02964	0.812802	1.55174	1.85706	1.4802		0.119034	0.662079	0.750491	0.205322	0.495119	0.394898
Pa_1_4130	0.242025	0.38632	0.579843	0.487681	0.316092	0.370227	0.206069		0.478233	0.497301	0.943534	0.424621	0.754765	0.3677
Pa_1_4140	49.9954	34.9338	45.2984	49.1872	43.2611	46.8192	35.7731		5.1171e-10	1.39573e-05	0.227976	0.0568516	0.135574	1.03191e-06
Pa_1_4150	63.9585	63.7369	65.5309	68.517	53.3897	53.8358	66.9		0.940699	0.549821	0.437314	2.28717e-05	0.86495	2.32956e-06
Pa_1_4160	30.2375	36.5844	37.623	68.8839	42.0948	72.2671	45.6991		0.00300919	0.648751	1.84386e-20	1.62535e-15	6.94939e-30	5.08227e-23
Pa_1_4170	22.2058	17.4395	19.2308	22.1082	14.2768	14.9301	16.4855		0.00406828	0.267453	0.17379	4.60185e-05	0.626485	0.275157
Pa_1_4180	35.4405	14.0334	17.2998	12.3873	14.4255	16.2248	13.0195		1.72866e-31	0.0291864	0.00906938	0.251964	0.192531	0.0171586
Pa_1_4190	7.95569	14.7573	8.67944	11.8177	8.39204	8.85138	7.71723		3.55382e-08	1.95632e-06	0.0340263	0.0162505	0.652481	0.258973
Pa_1_420	39.1434	32.5249	32.8759	25.9035	28.8774	23.5816	32.1209		0.0029999	0.877476	0.0081124	0.237397	0.00389505	5.46803e-06
Pa_1_4200	16.124	12.4448	8.24426	11.7685	7.21087	8.95837	9.9427		0.00908321	0.000482996	0.0159561	0.000922217	0.081608	0.375937
Pa_1_4220	105.338	15.7618	21.0676	25.7412	10.2101	10.8576	15.5067		9.02367e-229	0.00104118	0.0388202	5.18002e-17	0.569245	0.000337234
[truncated: 8,061 more rows]

## Sheet: Smoothed data
genes	Smoothed expression (tpm)
	day6	day9	day10	day11	day12	day13	day14
Pa_0_100	10.1616	10.1616	10.1616	10.1616	6.15363	9.47044	9.47044
Pa_0_1010	12.5213	3.22014	3.22014	3.22014	1.60422	1.60422	1.60422
Pa_0_1020	41.503	78.5803	54.731	40.1191	79.4925	55.8106	93.5738
Pa_0_1030	156.617	833.263	752.137	659.749	1198.08	1014.07	918.359
Pa_0_1040	82.5133	62.2302	62.2302	75.2655	52.6127	52.6127	65.9145
Pa_0_1050	50.5158	64.5981	76.5325	76.5325	76.5325	99.5099	58.8532
Pa_0_1070	29.5075	15.7758	15.7758	15.7758	15.7758	15.7758	15.7758
Pa_0_1090	7.49586	3.05141	3.05141	3.05141	3.05141	3.05141	3.05141
Pa_0_110	76.0408	22.155	22.155	22.155	19.2408	19.2408	19.2408
Pa_0_1120	1.00046	1.00046	1.00046	2.60097	0.287023	0.287023	0.287023
Pa_0_1150	137.204	18.1735	27.9804	27.9804	13.5688	13.5688	13.5688
Pa_0_1160	30.1384	47.9333	47.9333	32.6086	43.7203	43.7203	58.4308
Pa_0_1170	11.7899	8.42569	8.42569	8.42569	8.42569	8.42569	8.42569
Pa_0_1190	7.60995	7.05726	7.05726	7.05726	7.05726	7.05726	4.03547
Pa_0_120	30.6881	10.8742	10.8742	10.8742	8.33237	8.33237	8.33237
Pa_0_1200	9.6205	2.56989	2.56989	2.56989	2.56989	2.56989	2.56989
Pa_0_1210	104.824	89.3965	124.806	94.8821	94.8821	94.8821	94.8821
Pa_0_1220	87.1329	87.1329	106.492	76.6515	131.035	100.621	116.824
Pa_0_1230	13.2264	38.1368	23.4037	12.602	30.9889	18.2337	40.2566
Pa_0_1250	13.3114	6.66768	6.66768	6.66768	2.80413	7.77476	4.32744
Pa_0_1280	41.1667	15.3117	15.3117	20.3424	12.8718	19.199	19.199
Pa_0_1290	15.5829	5.34752	9.48787	9.48787	9.48787	9.48787	9.48787
Pa_0_130	13.2834	22.7498	22.7498	12.9346	25.6842	25.6842	25.6842
Pa_0_1300	16.4386	6.3841	6.3841	6.3841	6.3841	6.3841	6.3841
Pa_0_1310	8.89816	8.89816	8.89816	8.89816	8.89816	8.89816	13.3972
Pa_0_1330	168.264	125.37	191.352	191.352	98.8305	157.047	98.1398
Pa_0_1340	41.4023	41.4023	29.7653	35.9342	35.9342	35.9342	35.9342
Pa_0_1350	10.2256	22.4893	15.7518	26.3915	16.5861	16.5861	16.5861
Pa_0_1390	6.58716	6.58716	6.58716	6.58716	3.94624	3.94624	3.94624
Pa_0_140	52.0222	73.6028	52.9464	38.7471	62.1321	62.1321	62.1321
Pa_0_1400	57.6314	78.169	55.3258	85.0758	62.2346	62.2346	86.4114
Pa_0_1410	56.3631	80.4732	49.7832	37.7986	89.9273	57.7217	79.7475
Pa_0_1430	0.157182	0.157182	0.157182	0.157182	0.157182	0.88151	0.0515172
Pa_0_1440	14.091	26.4518	18.6668	28.724	18.0125	18.0125	12.8243
Pa_0_1450	7.02734	2.31792	3.03759	3.03759	3.03759	3.03759	4.86654
Pa_0_1480	27.746	170.355	170.355	135.999	219.042	155.328	207.722
Pa_0_1500	32.7198	48.6496	48.6496	48.6496	48.6496	48.6496	48.6496
Pa_0_1540	439.032	439.032	573.751	661.917	549.167	705.981	384.031
Pa_0_1550	16.9418	43.9632	18.9731	37.4456	25.8423	25.8423	25.8423
Pa_0_1560	19.4567	12.8962	19.2706	19.2706	13.7224	13.7224	13.7224
Pa_0_1580	582.326	959.077	622.934	452.915	708.856	428.11	929.944
Pa_0_1600	36.831	14.329	14.329	20.5393	14.0613	19.5269	10.9868
Pa_0_1640	4.29595	11.2584	9.31289	9.31289	6.19102	6.19102	6.19102
Pa_0_170	49.8492	35.6978	60.3728	47.8032	47.8032	47.8032	47.8032
Pa_0_180	7.61311	7.61311	7.61311	16.8004	8.16385	8.16385	5.56385
Pa_0_190	33.3106	33.3106	33.3106	33.3106	25.8983	25.8983	25.8983
Pa_0_200	10.4071	6.58107	6.58107	6.58107	6.58107	6.58107	6.58107
Pa_0_240	6.97198	15.5537	15.5537	15.5537	15.5537	15.5537	20.0773
Pa_0_260	44.5542	50.7594	50.7594	32.2612	47.5397	39.1719	56.3085
Pa_0_310	7.64092	17.855	17.855	17.855	17.855	26.9973	14.1046
Pa_0_340	1.21013	4.95018	4.95018	4.95018	4.95018	4.95018	4.95018
Pa_0_360	21.8082	10.7847	10.7847	18.5393	8.16752	15.6436	9.93936
Pa_0_370	191.001	315.01	151.677	262.461	262.461	197.896	242.326
Pa_0_40	6.41367	3.6498	3.6498	3.6498	3.6498	3.6498	3.6498
Pa_0_440	24.7718	24.7718	47.6583	32.6272	32.6272	48.5738	29.813
Pa_0_460	52.6941	13.9075	23.5753	23.5753	8.47164	16.0311	16.0311
Pa_0_480	31.9415	45.3934	34.7676	24.7656	38.0277	38.0277	38.0277
Pa_0_50	117.681	66.6549	66.6549	93.9599	68.2815	68.2815	68.2815
Pa_0_540	71.2749	101.404	66.3078	66.3078	66.3078	53.0998	53.0998
Pa_0_550	11.1174	0.890249	0.890249	0.890249	0.890249	0.830679	0.830679
Pa_0_560	30.7839	17.4441	17.4441	17.4441	17.4441	17.4441	17.4441
Pa_0_590	25.2847	11.3212	11.3212	22.1082	7.69339	10.7646	10.7646
Pa_0_60	9.25746	11.8825	11.8825	18.3693	6.25899	11.6904	11.6904
Pa_0_600	33.8554	50.4523	89.3088	89.3088	66.7273	66.7273	42.4257
Pa_0_610	814.092	1674.84	1552.17	1397.28	2989	2129.84	1384.94
Pa_0_620	69.3163	69.3163	69.3163	98.9307	51.9806	66.7515	40.3444
Pa_0_640	4.11434	1.83527	1.83527	1.83527	1.83527	1.83527	1.83527
Pa_0_650	30.2145	46.3149	31.3969	31.3969	48.6191	35.3778	55.7349
Pa_0_660	36.7273	65.3653	29.8455	54.6203	35.712	35.712	35.712
Pa_0_670	9.68101	6.72565	6.72565	6.72565	6.72565	6.72565	6.72565
Pa_0_70	26.258	35.4932	35.4932	50.0835	37.1909	37.1909	28.0664
Pa_0_710	1132.17	380.193	380.193	355.711	326.477	368.274	336.594
Pa_0_715	22.2951	22.2951	18.8607	18.8607	18.8607	18.8607	12.439
Pa_0_730	1285.7	735.232	1022.37	1351.1	728.82	1150.23	673.559
Pa_0_780	95.1104	71.7378	95.1996	95.1996	95.1996	95.1996	56.7068
Pa_0_785	24.6339	24.6339	24.6339	24.6339	28.2371	28.2371	28.2371
Pa_0_790	31.1512	31.1512	31.1512	48.1179	36.8969	36.8969	32.0437
Pa_0_80	1.26106	1.26106	1.26106	1.26106	3.20498	3.20498	1.39775
Pa_0_800	11.4779	11.4779	11.4779	11.4779	20.7511	10.5326	15.6294
Pa_0_810	48.9658	38.0044	57.2705	35.0768	48.4542	48.4542	48.4542
Pa_0_830	72.1832	40.3183	40.3183	40.3183	40.3183	29.105	41.9306
Pa_0_85	6.34784	13.8544	13.8544	4.82306	10.2536	10.2536	16.5189
Pa_0_870	1032.32	477.568	586.791	686.027	479.332	519.42	457.874
Pa_0_900	20.6793	10.3298	10.3298	10.3298	6.67585	6.67585	6.67585
Pa_0_920	35.1092	19.956	25.1599	25.1599	25.1599	31.8184	24.8037
Pa_0_930	25.0935	25.0935	25.0935	25.0935	21.6861	21.6861	21.6861
Pa_0_960	58.7515	58.7515	58.7515	44.8214	65.8027	65.8027	79.6787
Pa_0_980	238.028	1224.39	589.277	467.27	779.018	707.567	915.366
Pa_0_990	125.398	97.5136	79.7758	53.5339	101.88	77.7314	92.5024
Pa_1_1000	764.505	1749.85	2451.84	1507.28	3431.2	2615.63	2696.73
Pa_1_10000	699.412	580.186	1039.08	736.874	1027.82	1316.3	1063.3
Pa_1_10010	16.6959	26.1219	26.1219	15.7846	23.2949	23.2949	23.2949
Pa_1_10020	4.17147	1.77282	1.77282	1.77282	1.77282	1.77282	1.77282
Pa_1_10030	13.6751	13.6751	13.6751	13.6751	13.6751	21.5202	10.9457
Pa_1_10040	24.8007	12.2486	12.2486	12.2486	8.99846	15.2263	9.82943
Pa_1_10050	6.91078	6.91078	4.17657	4.17657	4.17657	4.17657	4.17657
Pa_1_10060	9.80936	9.80936	9.80936	25.0343	7.6389	12.1362	12.1362
Pa_1_10070	0.605063	3.06846	1.09119	1.09119	1.09119	1.09119	1.09119
Pa_1_10080	68.4584	36.2641	67.336	83.9677	34.2967	52.8626	52.8626
Pa_1_10090	9.55822	19.4613	19.4613	19.4613	19.4613	19.4613	19.4613
Pa_1_10100	47.6736	13.4272	13.4272	13.4272	13.4272	8.90432	14.0296
Pa_1_10110	2.72278	8.18998	6.01069	6.01069	4.22874	4.22874	4.22874
Pa_1_10120	13.634	13.634	23.3234	9.20767	19.8606	19.8606	29.9435
Pa_1_10130	104.171	219.416	219.416	147.837	233.679	185.337	297.567
Pa_1_10140	59.347	59.347	59.347	84.5881	25.7735	50.1247	50.1247
Pa_1_10160	4.48261	1.00624	1.00624	1.00624	1.00624	2.01218	0.638791
Pa_1_10180	26.9006	26.9006	26.9006	42.4849	15.8795	23.968	23.968
Pa_1_10190	2.31131	4.93925	3.30579	3.30579	3.30579	3.30579	3.30579
Pa_1_10200	659.737	563.198	684.787	684.787	684.787	939.534	817.044
Pa_1_10210	431.022	384.083	435.936	495.209	346.074	404.699	404.699
Pa_1_10220	8.4836	8.4836	10.6867	10.6867	10.6867	10.6867	8.18389
Pa_1_10225	30.517	23.0057	29.5597	15.3953	23.239	23.239	23.239
Pa_1_10230	22.0813	13.8578	10.3216	10.3216	10.3216	10.3216	10.3216
Pa_1_10240	5.64944	54.2557	28.8351	28.8351	28.8351	28.8351	28.8351
Pa_1_10250	25.8275	8.70135	8.70135	8.70135	8.70135	8.70135	8.70135
Pa_1_10260	12.8717	12.8717	12.8717	26.8225	9.85335	14.4438	14.4438
Pa_1_10270	5.52519	5.52519	3.18854	9.59107	5.24957	5.24957	5.24957
Pa_1_10280	35.169	193.349	135.558	135.558	206.264	206.264	181.666
Pa_1_10290	5.24675	3.49572	3.49572	3.49572	2.2583	2.2583	2.2583
Pa_1_1030	11.5807	19.5699	19.5699	10.523	24.8442	15.9805	35.0468
Pa_1_10300	5.15911	5.15911	5.15911	5.15911	5.15911	6.9507	6.9507
Pa_1_10310	29.5784	29.5784	29.5784	29.5784	22.9404	35.835	18.4249
Pa_1_10320	1535.53	1205.17	796.67	625.054	1013.17	550.851	1079.36
Pa_1_10330	19.2288	15.2467	15.2467	15.2467	9.93605	15.6411	15.6411
Pa_1_10340	518.653	1254.58	614.057	922.201	922.201	1109.54	697.82
Pa_1_10350	54.5548	76.0307	76.0307	76.0307	91.4225	91.4225	114.671
Pa_1_10360	21.5904	42.0318	42.0318	82.3764	25.1635	56.0582	30.9652
Pa_1_10370	17.6609	39.6143	28.4925	49.2558	29.3661	38.8642	38.8642
Pa_1_10380	36.6538	36.6538	56.5806	56.5806	56.5806	56.5806	43.4015
Pa_1_10390	75.614	64.7019	41.6005	41.6005	72.5845	55.4074	71.014
Pa_1_1040	7.99704	2.87679	2.87679	2.87679	2.87679	2.87679	2.87679
Pa_1_10400	136.427	136.427	253.535	378.603	132.618	240.774	136.201
Pa_1_10410	85.9915	58.7366	48.8253	48.8253	75.4419	44.1685	67.9815
Pa_1_10420	33.7625	200.274	69.0657	110.053	64.8858	83.3736	83.3736
Pa_1_10430	12.5059	12.5059	12.5059	12.5059	12.5059	12.5059	9.26964
Pa_1_10440	88.6106	156.851	108.246	157.706	101.233	101.233	140.082
Pa_1_10450	54.7267	54.7267	54.7267	75.5294	34.8762	58.0904	49.1197
Pa_1_10460	8.28936	23.6703	11.368	11.368	11.368	11.368	11.368
Pa_1_10470	6.05063	3.03475	3.03475	3.03475	3.03475	3.03475	3.03475
Pa_1_1050	12.6216	0.930587	0.930587	0.930587	0.431911	0.431911	0.431911
Pa_1_10510	21.8237	63.6284	53.9543	53.9543	53.9543	44.0326	55.8768
Pa_1_10520	17.0282	26.4186	13.7206	28.3422	9.01224	15.6554	15.6554
Pa_1_10540	1556.28	1739.02	1739.02	1503.63	1759.15	1759.15	1852.34
Pa_1_10550	155.427	128.385	106.132	138.758	103.087	103.087	122.353
Pa_1_10560	84.6379	67.8653	83.3357	116.994	60.2174	100.964	54.4742
Pa_1_10570	19.168	11.9949	11.9949	11.9949	11.9949	11.9949	11.9949
Pa_1_10580	26.7889	26.7889	20.2289	34.9505	12.7712	20.5932	20.5932
Pa_1_10590	66.002	81.5134	49.9297	72.2302	72.2302	72.2302	72.2302
Pa_1_1060	4.24438	4.24438	4.24438	2.61992	2.61992	2.61992	2.61992
Pa_1_10600	10.2256	7.16032	7.16032	7.16032	4.97532	4.97532	4.97532
Pa_1_10610	29.4631	37.1186	37.1186	47.8494	29.9354	37.8119	37.8119
Pa_1_10630	160.677	314.684	281.01	449.943	262.724	234.448	358.682
Pa_1_10640	59.3272	51.8062	51.8062	73.4385	51.2946	51.2946	51.2946
Pa_1_10670	2.44616	12.8704	12.8704	12.8704	12.8704	12.8704	12.8704
Pa_1_10690	16.5324	16.5324	13.0945	23.5713	7.94482	14.5291	14.5291
Pa_1_1070	66.5296	22.975	22.975	22.975	16.1321	16.1321	16.1321
Pa_1_10700	15.3599	15.3599	10.1313	10.1313	10.1313	10.1313	18.6035
Pa_1_10710	81.9137	81.9137	62.6729	62.6729	58.9104	58.9104	58.9104
Pa_1_10730	0.783122	1.66801	1.66801	1.66801	1.66801	1.66801	1.66801
Pa_1_10740	7.70047	7.70047	7.70047	7.70047	3.68774	8.14656	8.14656
Pa_1_10770	52.3569	52.3569	75.1928	55.4652	97.4406	67.0026	79.9569
Pa_1_10790	46.5508	77.1579	77.1579	62.6432	88.6204	56.3689	93.5738
Pa_1_10800	60.7414	88.6779	88.6779	148.701	105.675	164.891	65.2
Pa_1_10810	0	0.648163	0.648163	0.648163	0.648163	0.648163	0.648163
Pa_1_10820	7.43189	19.6912	12.7395	18.1288	18.1288	18.1288	18.1288
Pa_1_10840	410.786	917.094	710.456	995.686	387.152	971.119	713.107
Pa_1_10850	15.7783	9.48136	5.31463	12.6797	7.83572	7.83572	7.83572
Pa_1_10860	143.436	107.366	107.366	186.797	80.6241	182.383	62.4901
Pa_1_10870	54.6084	44.0359	92.906	58.4778	81.534	65.933	123.589
Pa_1_10880	192.041	22.9009	28.7158	28.7158	28.7158	19.9356	34.645
Pa_1_1090	24.5962	13.4095	7.02134	7.02134	10.0417	10.0417	12.1024
Pa_1_10900	35.3263	225.339	192.16	132.415	196.279	158.957	249.39
Pa_1_10920	21.8682	45.4982	25.0665	25.0665	28.3911	28.3911	43.1792
Pa_1_10930	164.14	92.6821	92.6821	151.903	51.2615	87.6057	87.6057
Pa_1_10940	67.5526	31.6461	31.6461	39.6374	39.6374	39.6374	39.6374
Pa_1_10950	19.823	19.823	13.9162	26.3348	9.36723	14.1959	14.1959
Pa_1_10960	4.00824	4.00824	4.00824	4.00824	4.00824	5.63716	5.63716
Pa_1_10970	2.82184	2.82184	2.82184	2.82184	2.82184	2.82184	4.42681
Pa_1_10980	306.06	306.06	556.569	404.422	275.017	368.023	341.066
Pa_1_10990	13.6051	43.8377	66.023	51.5997	102.836	46.8552	69.0121
Pa_1_110	3.26325	3.26325	3.26325	3.26325	6.4214	6.4214	6.4214
Pa_1_1100	1.44473	1.44473	1.44473	1.44473	1.44473	1.1331	1.1331
Pa_1_11020	21.2926	62.0809	47.1969	47.1969	62.2423	62.2423	74.1085
Pa_1_11030	90.227	54.5924	42.585	49.9972	49.9972	49.9972	49.9972
Pa_1_11040	47.7367	27.7294	17.5328	17.5328	26.6408	19.2492	28.3912
Pa_1_11050	122.043	219.004	180.409	280.05	153.19	241.986	192.145
Pa_1_11060	293.723	590.837	284.151	434.97	295.403	318.379	318.379
Pa_1_11080	48.7904	23.3166	46.8989	46.8989	18.3478	48.0747	20.6032
Pa_1_11090	21.7528	148.775	77.4221	196.342	65.1038	132.436	92.1361
Pa_1_11100	144.31	421.917	272.772	221.06	381.782	293.294	324.484
Pa_1_11110	54.9483	76.5789	52.6905	66.9732	66.9732	66.9732	66.9732
Pa_1_11140	81.0195	81.0195	81.0195	63.9019	111.962	91.1214	106.384
Pa_1_11150	4.47055	17.7596	7.84515	7.84515	7.84515	7.84515	7.84515
Pa_1_11160	15.8526	24.4706	15.5913	29.3176	12.676	21.4191	15.4517
Pa_1_11170	8.4102	17.9372	17.9372	17.9372	27.4771	13.035	26.4852
Pa_1_11200	7.87918	7.87918	7.87918	6.01157	6.01157	6.01157	11.285
Pa_1_11210	22.1539	47.7435	30.7633	45.9554	24.6504	35.9629	35.9629
Pa_1_11220	20.3664	32.2079	32.2079	54.8395	32.7963	32.7963	32.7963
Pa_1_11230	47.5114	47.5114	32.566	41.2522	41.2522	52.488	52.488
Pa_1_1125	5.25021	1.97593	1.97593	1.97593	1.97593	1.97593	1.97593
Pa_1_11250	31.28	52.0646	33.1885	48.0343	31.5895	39.1496	39.1496
Pa_1_11260	32.6127	22.7535	22.7535	22.7535	17.2589	22.9344	16.5985
Pa_1_11270	71.9653	71.9653	56.4388	56.4388	75.3873	55.7103	86.8159
Pa_1_11280	23.9237	41.9513	41.9513	41.9513	41.9513	41.9513	41.9513
Pa_1_11290	10.5886	3.19046	3.19046	3.19046	3.19046	3.19046	3.19046
Pa_1_1130	2.05721	0.0708454	0.0708454	0.568053	0.568053	0.568053	0.568053
Pa_1_11300	211.979	136.222	217.276	263.688	132.063	227.842	158.913
Pa_1_11320	8.85104	14.7182	14.7182	14.7182	14.7182	25.0236	8.4862
Pa_1_11325	60.8676	24.2276	34.3032	52.1401	15.2934	30.3975	23.3681
Pa_1_11330	18.757	12.5707	12.5707	12.5707	12.5707	12.5707	12.5707
Pa_1_11340	162.399	580.252	957.609	1220.18	634.207	964.581	902.45
Pa_1_11350	8.01966	17.1028	11.7245	17.995	11.0546	11.0546	11.0546
Pa_1_11360	17.9099	11.0586	11.0586	11.0586	14.535	14.535	14.535
Pa_1_11390	15.7722	15.7722	7.339	7.339	14.0863	14.0863	14.0863
Pa_1_1140	21.6509	14.9007	14.9007	14.9007	12.4654	12.4654	12.4654
Pa_1_11400	8.49155	3.21343	3.21343	3.21343	3.21343	3.21343	3.21343
Pa_1_11410	117.52	183.173	88.2002	108.49	108.49	108.49	108.511
Pa_1_11420	35.978	57.1419	57.1419	57.1419	70.2373	70.2373	70.2373
Pa_1_11430	12.8273	26.7333	12.5146	20.4826	9.98924	15.2303	15.2303
Pa_1_11450	35.3115	49.3991	34.6936	34.6936	34.6936	34.6936	45.864
Pa_1_11460	11.2433	11.2433	11.2433	11.2433	15.7516	10.9991	16.2512
Pa_1_11480	59.7197	14.3781	14.3781	14.3781	10.6949	10.6949	10.6949
Pa_1_115	10.908	10.908	10.908	10.908	9.05939	9.05939	9.05939
Pa_1_11500	23.2428	42.9164	30.4377	30.4377	53.9208	30.5467	56.0308
Pa_1_11510	56.4927	103.975	76.0398	76.0398	76.0398	76.0398	106.435
Pa_1_11520	19.4933	4.2175	4.2175	4.2175	4.2175	4.2175	4.2175
Pa_1_11530	4.10405	9.95251	9.95251	9.95251	9.95251	11.3684	11.3684
Pa_1_11540	39.9755	64.2234	64.2234	64.2234	64.2234	64.2234	70.1369
Pa_1_11550	26.4421	26.4421	18.5162	27.0864	15.5742	19.9374	19.9374
Pa_1_11570	2.74177	10.0551	5.9589	10.8006	6.13172	6.13172	6.13172
Pa_1_11580	3.73714	3.73714	3.73714	3.73714	1.7902	1.7902	1.7902
Pa_1_11590	19.7457	31.1532	20.7529	32.8745	22.5536	22.5536	22.5536
Pa_1_1160	6.02071	6.02071	4.70769	4.70769	4.70769	4.70769	4.70769
Pa_1_11600	31.7658	63.2295	31.7625	44.379	36.5854	36.5854	36.5854
Pa_1_11620	62.852	358.455	177.606	288.015	262.065	262.065	262.065
Pa_1_11630	60.9091	16.4292	16.4292	26.1722	17.8123	17.8123	17.8123
Pa_1_11640	16.3738	16.3738	13.2496	13.2496	13.2496	13.2496	13.2496
Pa_1_1165	14.4096	14.4096	14.4096	14.4096	23.4335	14.6138	14.6138
Pa_1_11660	14.7532	10.9975	10.9975	10.9975	10.9975	10.9975	6.53923
Pa_1_11680	14.8811	22.3569	14.2396	14.2396	14.2396	14.2396	14.2396
Pa_1_11690	42.6569	6.58346	6.58346	6.58346	4.34832	4.34832	4.34832
Pa_1_1170	4.23544	0.63367	0.63367	0.63367	0.63367	0.63367	0.63367
Pa_1_11700	19.1508	41.7875	41.7875	37.1242	37.1242	37.1242	37.1242
Pa_1_11710	55.9462	55.9462	55.9462	55.9462	55.9462	39.5821	67.4321
Pa_1_11720	638.578	568.535	513.074	732.3	404.795	443.173	534.429
Pa_1_11740	16.5398	16.5398	26.7151	37.806	26.821	38.6535	26.8149
Pa_1_1175	32.0715	50.4905	35.8594	35.8594	35.8594	31.2949	40.7832
Pa_1_11750	345.527	1854.36	1305.06	2104.95	1242.89	1717.67	1098.49
Pa_1_11760	16.5113	23.8525	20.4942	20.4942	20.4942	20.4942	20.4942
Pa_1_11770	47.0599	38.5086	38.5086	38.5086	38.5086	38.5086	38.5086
Pa_1_11780	36.5076	39.7701	39.7701	39.7701	39.7701	39.7701	48.8648
Pa_1_11790	127.163	185.227	227.395	138.327	289.085	205.709	228.805
Pa_1_1180	18.9934	0.182111	1.77082	1.77082	1.77082	1.77082	1.77082
Pa_1_11800	2.60177	6.87143	6.87143	6.87143	4.95083	4.95083	4.95083
Pa_1_11810	24.6796	44.791	23.2581	37.3889	27.3895	27.3895	27.3895
Pa_1_11820	212.075	170.519	170.519	218.481	154.411	154.411	154.411
Pa_1_11830	106.157	450.159	299.05	242.023	538.163	229.659	412.872
Pa_1_11850	254.379	254.379	193.606	273.149	147.159	245.824	139.395
Pa_1_11860	31.0944	31.0944	31.0944	31.0944	55.7002	39.1053	39.1053
Pa_1_11865	1839.66	1384.08	1093.7	788.07	1499.45	954.845	1213.56
Pa_1_11870	4.30883	4.30883	4.30883	4.30883	4.30883	4.30883	1.97824
Pa_1_11880	64.5429	40.0019	40.0019	58.0907	26.4177	46.2842	29.2514
Pa_1_11890	15.4193	15.4193	15.4193	15.4193	15.4193	19.853	14.4414
Pa_1_1190	4.65438	4.65438	6.45122	6.45122	2.21265	4.12584	4.12584
Pa_1_11900	11.9904	36.4869	22.764	22.764	22.764	22.764	22.764
Pa_1_11920	70.2771	47.9167	47.9167	47.9167	32.6157	43.016	43.016
Pa_1_11930	32.2474	32.2474	22.2917	31.8618	18.5668	18.5668	26.3253
Pa_1_11940	15.6037	2.84639	2.84639	2.84639	2.84639	3.67524	1.54552
Pa_1_11960	68.2042	49.3574	49.3574	82.9997	33.619	53.0342	41.2581
Pa_1_11970	7.66439	7.66439	7.66439	7.66439	4.02599	6.3298	6.3298
Pa_1_11980	9.82314	9.82314	9.82314	9.82314	5.9429	10.4974	10.4974
Pa_1_11990	23.3485	5.27654	5.27654	5.27654	3.97259	3.97259	3.97259
Pa_1_120	35.1126	20.6989	20.6989	36.8028	16.2878	23.1604	23.1604
Pa_1_12000	47.9774	47.9774	70.1696	52.9498	52.9498	65.3331	65.3331
Pa_1_12010	20.8252	20.8252	28.9581	45.6795	21.7188	28.557	28.557
Pa_1_12020	3.20337	1.84404	1.84404	1.84404	0.909514	0.909514	0.909514
Pa_1_12025	31.2001	31.2001	31.2001	31.2001	28.7182	28.7182	28.7182
Pa_1_12030	10.3086	10.3086	10.3086	16.1382	10.5969	10.5969	10.5969
Pa_1_12040	42.65	14.9787	14.9787	22.5049	11.6021	11.6021	11.6021
Pa_1_12050	13.5195	13.5195	11.3146	11.3146	11.3146	7.89582	12.5187
Pa_1_12080	101.032	130.73	154.897	205.873	154.587	154.587	154.587
Pa_1_12090	21.6543	15.1175	15.1175	27.3176	13.9378	13.9378	13.9378
Pa_1_1210	69.6817	88.9737	121.329	143.826	177.249	118.668	102.319
Pa_1_12100	16.9988	28.7698	46.2586	60.3099	33.9512	49.8055	40.8497
Pa_1_12110	48.8016	133.77	133.77	77.169	163.489	122.524	148.069
Pa_1_12120	143.62	143.62	114.477	89.601	116.488	84.2677	119.094
Pa_1_12130	95.8693	239.482	166.427	116.46	220.803	159.483	209.209
Pa_1_12140	3.99342	0.874058	0.874058	0.874058	0.874058	0.874058	0.874058
Pa_1_12150	24.7949	24.7949	24.7949	24.7949	24.7949	24.7949	27.4651
Pa_1_12160	29.1118	13.3764	20.0807	20.0807	20.0807	20.0807	20.0807
Pa_1_12170	2.60177	6.6447	2.99117	2.99117	2.99117	2.99117	2.99117
Pa_1_12200	13.7349	3.29669	3.29669	3.29669	1.62609	1.62609	3.35885
Pa_1_12210	65.4026	81.1411	60.8393	60.8393	101.968	57.577	101.981
Pa_1_12250	172.967	110.024	85.5384	85.5384	85.5384	85.5384	85.5384
Pa_1_12260	18.9018	7.10767	11.9971	6.92145	12.4263	12.4263	12.4263
Pa_1_12270	13.301	4.07339	4.07339	10.1354	4.23954	4.23954	4.23954
Pa_1_12280	2.7124	0.811075	0.811075	0.811075	0.811075	0.811075	0.811075
Pa_1_12290	72.6767	59.2611	75.0396	75.0396	66.7707	66.7707	84.8933
Pa_1_1230	12.8878	8.86134	8.86134	8.86134	6.1638	8.79749	8.79749
Pa_1_12300	9.42168	15.0828	15.0828	15.0828	11.2364	11.2364	11.2364
Pa_1_12320	627.917	676.598	598.615	662.532	456.084	493.149	591.182
Pa_1_12330	12.4867	30.9549	26.1648	26.1648	26.1648	26.1648	26.1648
Pa_1_12340	28.4812	15.6655	15.6655	15.6655	13.0353	13.0353	13.0353
Pa_1_12350	37.7185	37.7185	37.7185	63.6253	28.9686	59.5384	31.4976
Pa_1_12360	15.2943	26.1704	13.1039	13.1039	13.1039	13.1039	19.0098
Pa_1_12370	105.731	105.731	98.8482	76.6076	76.6076	63.7153	114.583
Pa_1_12380	33.7981	116.954	70.1454	48.3932	108.863	73.607	89.7137
Pa_1_12390	139.04	139.04	167.344	114.155	236.995	176.331	220.704
Pa_1_1240	45.8447	19.6564	19.6564	19.6564	19.6564	19.6564	12.1546
Pa_1_12400	25.3279	43.5943	43.5943	43.5943	34.0871	39.406	39.406
Pa_1_12420	13.3719	23.7189	23.7189	34.4136	18.9783	18.9783	31.343
Pa_1_12440	434.015	639.347	864.248	625.646	865.651	1015.49	875.685
Pa_1_12450	18.2962	18.2962	13.813	26.0693	14.5619	25.6578	18.2264
Pa_1_12460	31.1607	21.7374	21.7374	31.5367	19.0815	19.0815	19.0815
Pa_1_12470	84.7589	52.5581	52.5581	92.2284	22.1061	42.9556	42.9556
Pa_1_12480	270.71	132.199	132.199	160.138	130.556	130.556	130.556
Pa_1_12490	12.383	5.54672	5.54672	5.54672	2.65626	4.63083	4.63083
Pa_1_1250	284.193	211.896	147.69	194.835	194.835	218.396	172.029
Pa_1_12500	43.7701	29.474	29.474	29.474	29.474	29.474	35.992
Pa_1_12510	32.3933	50.1883	36.0597	53.7657	33.3775	33.3775	51.1015
Pa_1_12550	821.337	555.404	1024.82	642.27	754.83	715.689	820.126
Pa_1_12560	29.9506	46.5277	46.5277	66.9257	41.1065	41.1065	53.0352
Pa_1_12570	25.7773	28.741	28.741	28.741	28.741	28.741	28.741
Pa_1_12580	6.76978	2.92472	2.92472	2.92472	2.92472	2.92472	2.92472
Pa_1_12590	3.38847	3.38847	3.38847	3.38847	1.61704	1.61704	1.61704
Pa_1_12600	53.789	6.26578	6.26578	6.26578	6.26578	6.26578	8.26289
Pa_1_12620	86.0555	163.419	76.5503	126.162	97.7007	97.7007	97.7007
Pa_1_12630	99.9926	37.8506	38.3141	38.3141	38.3141	38.3141	49.9727
Pa_1_12640	63.274	30.1713	47.0843	47.0843	30.4665	41.2399	23.3372
Pa_1_12650	12.8876	12.8876	12.8876	8.00551	8.00551	8.00551	12.384
Pa_1_12660	37.1876	37.1876	37.1876	26.4803	26.4803	26.4803	34.1814
Pa_1_12670	175.991	199.303	179.857	179.857	202.092	180.944	200.698
Pa_1_12680	7.53029	2.7998	2.7998	2.7998	2.7998	2.7998	4.35125
Pa_1_12690	55.2055	55.2055	55.2055	55.2055	38.3984	38.3984	38.3984
Pa_1_1270	860.225	405.658	170.995	232.115	157.041	136.543	204.175
Pa_1_12700	46.3737	22.9859	16.2762	16.2762	16.2762	16.2762	16.2762
Pa_1_12710	97.3789	31.2286	51.2734	40.2085	40.2085	40.2085	40.2085
Pa_1_12720	307.757	436.453	242.226	339.061	339.061	263.148	263.148
Pa_1_12730	32.3443	43.4906	43.4906	43.4906	61.6803	48.7359	59.0147
Pa_1_12740	25.5089	14.8607	22.0436	22.0436	22.0436	22.0436	14.3587
Pa_1_12750	29.2176	132.817	72.8827	127.016	62.8006	121.36	63.2287
Pa_1_12760	25.5331	100.378	56.276	40.3309	87.116	72.8134	72.8134
Pa_1_12770	18.8934	29.2487	14.359	14.359	14.359	14.359	18.5561
Pa_1_12780	34.4728	23.5305	23.5305	41.6378	17.1768	24.4143	24.4143
Pa_1_12790	37.4632	37.4632	37.4632	26.5268	35.8048	35.8048	35.8048
Pa_1_12800	76.2082	173.037	113.31	154.653	154.653	177.376	118.475
Pa_1_12830	18.7514	44.0083	24.6178	24.6178	24.6178	24.6178	37.7668
Pa_1_12840	23.167	17.5841	17.5841	17.5841	7.88196	14.708	10.561
Pa_1_12850	1.58418	1.58418	1.58418	1.58418	1.58418	1.58418	0.618206
Pa_1_12860	15.8361	15.8361	15.8361	25.5369	13.7351	19.0558	19.0558
Pa_1_12870	4.99088	8.96521	8.96521	8.96521	8.96521	8.96521	8.96521
Pa_1_12890	13.2333	4.68506	8.41275	8.41275	8.41275	8.41275	8.41275
Pa_1_1290	288.898	104.318	104.318	104.318	104.318	104.318	93.8794
Pa_1_12900	73.8265	92.1332	109.783	84.2336	133.762	133.762	161.305
Pa_1_12910	26.5096	26.5096	16.399	16.399	16.399	16.399	19.3772
Pa_1_12920	38.558	19.8242	19.8242	19.8242	15.8163	15.8163	15.8163
Pa_1_12930	48.8448	67.2231	67.2231	67.2231	67.2231	112.476	88.1854
Pa_1_12950	4.73249	4.73249	4.73249	4.73249	1.89655	4.03024	4.03024
Pa_1_12960	76.2881	61.8559	61.8559	109.403	35.4449	55.883	55.883
Pa_1_12970	144.486	186.129	242.728	318.131	125.966	196.489	150.234
Pa_1_12980	57.4601	70.6907	56.4649	77.9529	56.5555	56.5555	74.1501
Pa_1_12990	874.186	578.828	514.678	755.993	427.651	564.031	426.054
Pa_1_130	421.145	237.219	237.219	201.925	231.06	164.855	259.235
Pa_1_13000	0.907702	0.907702	0.907702	0.907702	1.89821	1.89821	1.89821
Pa_1_13020	34.6597	51.2054	51.2054	59.235	59.235	59.235	59.235
Pa_1_13030	52.9714	52.9714	52.9714	86.9773	70.1985	70.1985	70.1985
Pa_1_13040	18.1204	39.3995	39.3995	39.3995	26.3756	37.6043	37.6043
Pa_1_13050	1.99671	23.4937	15.9293	27.4727	18.4816	18.4816	18.4816
Pa_1_13070	311.989	167.118	221.31	221.31	149.413	166.548	183.57
Pa_1_13090	8.46742	5.59495	5.59495	5.59495	1.66547	3.92947	3.92947
Pa_1_1310	7.06985	7.06985	7.06985	7.06985	4.73052	4.73052	4.73052
Pa_1_13100	61.5549	61.5549	42.7481	42.7481	42.7481	42.7481	64.2406
Pa_1_13130	18.7325	8.69714	13.4098	8.91747	8.91747	8.91747	8.91747
Pa_1_13140	87.1291	63.791	63.791	89.5708	47.124	47.124	72.3472
Pa_1_13150	26.2735	26.2735	26.2735	37.0146	18.7991	27.1156	27.1156
Pa_1_13160	11.9575	3.05508	3.05508	3.05508	3.05508	3.05508	3.05508
Pa_1_13170	5.05476	1.33308	1.33308	1.33308	1.33308	1.33308	1.33308
Pa_1_13180	4.78912	4.78912	4.78912	4.78912	9.33864	6.33939	6.33939
Pa_1_1320	16.0947	26.0158	17.7207	17.7207	17.7207	17.7207	12.3641
Pa_1_13210	85.7598	73.7882	73.7882	68.3953	68.3953	68.3953	68.3953
Pa_1_13220	53.0571	24.7324	24.7324	36.4135	22.4522	22.4522	22.4522
Pa_1_13230	34.7939	79.3474	63.655	50.4317	50.4317	76.9239	92.6191
Pa_1_13235	20.105	34.4893	52.0468	46.183	46.183	36.8576	53.9285
Pa_1_13238	12.9515	17.8537	17.8537	17.8537	30.8818	15.4362	30.6029
Pa_1_13240	21.0523	70.2698	51.031	51.031	42.7396	58.6178	58.6178
Pa_1_13260	21.4694	14.1586	14.1586	20.0516	10.8387	10.8387	10.8387
Pa_1_13280	77.7474	77.7474	77.7474	77.7474	58.2648	80.1411	70.0488
Pa_1_13290	30.0935	33.9064	33.9064	33.9064	46.0065	27.1724	51.5211
Pa_1_13295	15.9439	7.55893	7.55893	7.55893	7.55893	7.55893	7.55893
Pa_1_13300	5.50607	2.92243	2.92243	2.92243	2.92243	2.92243	2.92243
Pa_1_13310	26.9823	68.3674	36.6736	59.4971	45.6733	45.6733	59.3409
Pa_1_13320	93.7482	27.1556	31.9486	31.9486	47.1757	24.8533	47.06
Pa_1_13340	163.661	103.697	103.697	208.644	83.0276	115.294	96.4297
Pa_1_13350	16.2157	28.5986	14.8663	14.8663	14.8663	14.8663	14.8663
Pa_1_13370	345.157	451.494	451.494	336.488	392.677	478.709	384.639
Pa_1_13380	161.92	104.549	73.408	105.63	81.046	81.046	81.046
Pa_1_13390	21.5363	38.4515	23.9665	36.9291	26.0696	35.4048	26.6912
Pa_1_1340	18.871	41.2093	18.9415	28.6421	28.6421	28.6421	28.6421
Pa_1_13400	33.944	12.3622	17.202	24.7092	10.3478	17.919	9.40016
Pa_1_13410	53.1245	26.6561	20.2945	31.8618	19.0295	19.0295	19.0295
Pa_1_13420	1031.34	846.271	846.271	1171.82	742.003	799.892	856.645
Pa_1_13430	760.523	760.523	682.743	920.885	763.003	666.97	878.95
Pa_1_13440	187.151	206.202	237.537	200.696	200.696	177.104	301.825
Pa_1_13450	5.06514	10.7121	10.7121	10.7121	13.0187	8.66961	13.4212
Pa_1_13460	57.7108	35.8865	35.8865	35.8865	35.8865	35.8865	35.8865
Pa_1_13470	160.585	203.05	203.05	303.189	269.342	269.342	269.342
Pa_1_13480	54.8308	64.0747	64.0747	81.9528	53.6005	62.4458	62.4458
Pa_1_13490	42.6263	42.6263	42.6263	42.6263	62.1482	47.7323	47.7323
Pa_1_1350	10.9929	18.3696	18.3696	18.3696	25.1806	25.1806	18.4249
Pa_1_13500	18.1778	23.7641	13.5917	26.5615	17.9959	17.9959	17.9959
Pa_1_13510	16.5317	24.0432	13.9769	13.9769	13.9769	13.9769	13.9769
Pa_1_13520	71.3974	14.4483	14.4483	14.4483	14.4483	14.4483	14.4483
Pa_1_13530	35.2976	70.4811	30.0534	60.5933	23.3436	36.8956	36.8956
Pa_1_13540	1924.08	4148.38	4342.45	7286.7	2750.47	4178.68	2948.95
Pa_1_13550	35.9373	23.4024	23.4024	23.4024	17.7393	17.7393	25.343
Pa_1_13560	25.7007	25.7007	25.7007	38.3643	10.455	26.4812	16.9217
Pa_1_13570	15.8387	9.75674	6.26452	6.26452	6.26452	6.26452	6.26452
Pa_1_13590	2.35451	3.58807	3.58807	3.58807	3.58807	3.58807	3.58807
Pa_1_13598	1.97249	0.383824	0.383824	0.383824	0.383824	0.383824	0.383824
Pa_1_1360	2.35682	2.35682	2.35682	2.35682	1.61461	1.61461	1.61461
Pa_1_13600	130.17	72.1249	132.755	132.755	78.7646	104.611	104.611
Pa_1_13620	8.70235	25.0309	16.5421	16.5421	16.5421	23.3184	16.2647
Pa_1_13630	13.7885	7.20566	7.20566	7.20566	7.20566	7.20566	7.20566
Pa_1_13640	52.0438	29.9556	29.9556	29.9556	29.9556	29.9556	29.9556
Pa_1_13650	8.03346	8.03346	4.5215	4.5215	4.5215	4.5215	4.5215
Pa_1_13660	63.3189	117.126	132.636	184.415	153.177	153.177	153.177
Pa_1_13670	13.1932	13.1932	13.1932	13.1932	9.11761	13.7184	8.3183
Pa_1_13690	45.2561	59.7024	59.7024	59.7024	91.7646	64.0569	64.0569
Pa_1_13695	1.33114	4.30165	4.30165	4.30165	4.30165	4.30165	4.30165
Pa_1_1370	19.6469	19.6469	19.6469	19.6469	19.464	19.464	19.464
Pa_1_13710	60.1329	9.92012	9.92012	9.92012	9.92012	9.92012	9.92012
Pa_1_13720	4.15586	9.57373	9.57373	9.57373	9.57373	9.57373	9.57373
Pa_1_13730	15.2423	15.2423	15.2423	15.2423	11.9458	11.9458	11.9458
Pa_1_13740	50.8769	50.8769	50.8769	69.9904	51.622	61.4947	61.4947
Pa_1_13750	90.8389	47.7826	47.7826	70.9897	29.1931	60.5209	27.9566
Pa_1_13760	16.2091	16.2091	16.2091	23.8964	13.706	13.706	13.706
Pa_1_13770	6.12938	6.12938	6.12938	6.12938	5.08981	8.192	3.49972
Pa_1_13780	15.5371	15.5371	15.5371	15.5371	15.5371	15.5371	21.2766
Pa_1_13790	26.5703	44.9816	44.9816	34.6384	78.473	78.473	58.1732
Pa_1_1380	489.494	328.923	276.434	425.491	348.981	348.981	268.476
Pa_1_13800	5.86809	5.86809	3.54683	3.54683	3.54683	3.54683	3.54683
Pa_1_13810	0.726076	4.55857	2.33631	2.33631	2.33631	2.33631	2.33631
Pa_1_13820	12.7811	12.7811	12.7811	12.7811	12.7127	12.7127	8.79553
Pa_1_13830	45.4298	18.0301	26.4953	42.2657	12.9089	25.8618	16.7396
Pa_1_13850	17.303	24.4192	24.4192	36.7685	25.7356	25.7356	34.2587
Pa_1_13880	45.633	81.5437	57.4673	45.7326	64.8202	64.8202	64.8202
Pa_1_13890	100.139	116.752	116.752	81.2628	117.629	100.208	188.896
Pa_1_1390	42.9923	64.6754	49.8337	75.2237	61.0603	52.8158	52.8158
Pa_1_13900	10.2046	10.2046	10.2046	10.2046	16.1934	9.50521	14.2799
Pa_1_13910	3.43005	3.43005	3.43005	3.43005	2.36693	2.36693	2.36693
Pa_1_13920	53.7023	53.7023	53.7023	53.7023	42.3611	42.3611	52.3757
Pa_1_13930	19.4034	12.025	17.7619	17.7619	14.0243	14.0243	14.0243
Pa_1_13940	30.8732	48.252	70.8249	41.482	41.482	60.0077	60.0077
Pa_1_13950	10.0406	3.14281	3.14281	3.14281	3.14281	3.14281	3.14281
Pa_1_13970	8.12669	8.12669	8.12669	8.12669	8.12669	8.12669	13.9775
Pa_1_13980	41.0543	22.9221	22.9221	22.9221	17.2604	17.2604	17.2604
Pa_1_140	1.81519	5.48125	5.48125	5.48125	5.48125	5.48125	5.48125
Pa_1_1400	3.08582	4.31622	4.31622	4.31622	4.31622	4.31622	4.31622
Pa_1_14000	59.4113	59.4113	59.4113	88.4403	141.503	172.329	43.6041
Pa_1_14010	41.8669	12.5168	20.9388	29.8052	12.5808	22.1125	15.4552
Pa_1_14020	100.338	53.1961	35.289	77.4354	43.7433	43.7433	43.7433
Pa_1_14030	23.4695	56.4578	26.0929	38.5835	29.1756	29.1756	38.0128
Pa_1_14040	13.3206	13.3206	13.3206	13.3206	22.1023	16.1023	16.1023
Pa_1_14050	114.908	172.081	151.118	151.118	151.118	151.118	165.461
Pa_1_14060	210.006	282.784	214.76	183.976	259.166	213.759	237.704
Pa_1_14070	16.4594	33.7697	25.0403	36.6626	22.8659	22.8659	28.2278
Pa_1_14090	27.6237	12.082	12.082	12.082	7.45283	7.45283	10.5058
Pa_1_14100	49.4634	49.4634	38.0277	50.2312	30.591	30.591	41.0317
Pa_1_14110	23.1648	38.1589	24.4684	24.4684	24.4684	24.4684	39.168
Pa_1_14120	38.7672	42.6119	42.6119	42.6119	42.6119	42.6119	42.6119
Pa_1_14130	6.16126	2.58248	2.58248	2.58248	2.58248	2.58248	2.58248
Pa_1_14150	13.0733	13.0733	10.3336	10.3336	10.3336	10.3336	10.3336
Pa_1_14160	34.5299	34.5299	34.5299	34.5299	34.5299	26.8985	34.2812
Pa_1_14170	3.80498	9.84559	6.91013	6.91013	3.87691	3.87691	3.87691
Pa_1_14180	10.2826	89.2232	47.7404	59.2449	59.2449	59.2449	84.5603
Pa_1_14190	12.2339	12.2339	12.2339	12.2339	7.33839	10.4652	10.4652
Pa_1_1420	4.83004	2.85185	2.85185	2.85185	2.85185	2.85185	2.85185
Pa_1_14200	46.4481	28.0578	40.5234	65.5268	5.61006	41.6464	22.2657
Pa_1_14210	6.39624	6.39624	6.39624	6.39624	6.39624	7.54871	7.54871
Pa_1_14220	7.50278	10.0456	10.0456	10.0456	10.0456	10.1335	10.1335
Pa_1_14230	1148.44	823.309	722.643	890.841	668.365	760.108	669.462
Pa_1_14240	62.6059	62.6059	61.6343	61.6343	37.6665	46.5002	46.5002
Pa_1_14250	460.3	332.092	332.092	451.596	251.165	323.969	323.969
Pa_1_14260	46.7039	32.7251	32.7251	32.7251	21.5266	26.5889	26.5889
Pa_1_14270	32.5189	99.8643	59.923	43.075	72.9497	72.9497	91.4446
Pa_1_14280	136.109	136.109	136.109	136.109	92.3008	128.42	110.26
Pa_1_14290	12.6197	7.96855	4.6481	4.6481	4.6481	4.6481	5.98946
Pa_1_1430	3.92945	1.66414	1.66414	1.66414	1.66414	1.66414	1.66414
Pa_1_14310	3.29493	38.1368	5.62602	53.5414	27.1916	41.1618	20.6125
Pa_1_14320	1.83685	1.83685	1.83685	1.83685	1.83685	1.83685	3.30722
Pa_1_14330	39.6188	78.7129	52.5476	39.3406	73.7147	45.05	79.9672
Pa_1_14340	18.9363	35.9626	20.6768	20.6768	20.6768	26.1327	26.1327
Pa_1_14350	1407.91	351.368	379.436	482.332	261.85	322.734	322.734
Pa_1_14360	1072.02	1653.68	1092.27	1092.27	1380.76	1047.99	1456.12
Pa_1_14370	1184.2	525.476	816.481	703.545	791.979	641.653	882.646
Pa_1_14390	151.305	368.941	267.339	331.517	401.321	425.45	287.03
Pa_1_1440	12.9166	12.9166	12.9166	12.9166	7.37549	11.8094	11.8094
Pa_1_14400	2.43693	2.43693	9.08211	4.38661	4.38661	4.38661	4.38661
Pa_1_14410	8.47888	8.47888	8.47888	8.47888	8.72051	8.72051	8.72051
Pa_1_14420	68.8962	60.3218	60.3218	60.3218	60.3218	60.3218	91.0359
Pa_1_14430	147.551	147.551	100.708	111.614	111.614	111.614	129.452
Pa_1_14450	33.5568	33.5568	23.244	23.244	37.7322	30.9162	30.9162
Pa_1_14460	21.5938	14.9119	11.8812	11.8812	11.8812	11.8812	16.8186
Pa_1_14470	129.884	231.669	147.693	110.681	182.858	100.222	225.272
Pa_1_14490	848.708	848.708	978.479	1622.38	682.329	981.422	815.259
Pa_1_1450	22.9228	9.59078	4.90077	4.90077	9.32847	4.19023	7.24289
Pa_1_14500	150.322	186.338	102.142	188.154	105.008	119.515	146.315
Pa_1_14510	47.7903	70.2488	70.2488	70.2488	70.2488	59.9138	88.8036
Pa_1_14530	113.136	203.182	138.646	238.533	135.315	173.133	173.133
Pa_1_14540	129.114	72.7091	72.7091	72.7091	72.7091	72.7091	80.1099
Pa_1_14550	20.8142	5.20615	5.20615	5.20615	5.20615	5.20615	5.20615
Pa_1_14560	7.42151	2.2347	2.2347	2.2347	2.2347	2.2347	2.2347
Pa_1_14570	79.303	213.265	78.325	116.068	92.5562	92.5562	92.5562
Pa_1_1460	45.0495	45.0495	60.1824	60.1824	26.183	45.3898	34.4135
Pa_1_14600	0.235105	2.04646	2.04646	2.04646	2.04646	2.04646	2.04646
Pa_1_14610	95.8886	208.386	237.814	382.675	185.341	268.279	207.284
Pa_1_14620	34.658	87.9647	46.2538	92.3	64.7586	64.7586	46.75
Pa_1_14625	274.059	153.756	153.756	296.193	118.505	201.833	142.874
Pa_1_14630	47.9965	53.15	53.15	53.15	53.15	38.6232	68.4021
Pa_1_14640	19.7907	44.0459	23.5158	34.4628	24.8759	24.8759	24.8759
Pa_1_14660	24.4041	24.4041	24.4041	34.3003	16.6272	23.2164	23.2164
Pa_1_14670	11.2531	11.2531	11.2531	11.2531	6.51738	6.51738	6.51738
Pa_1_14680	48.9288	8.45518	8.45518	8.45518	8.45518	8.45518	8.45518
Pa_1_14690	4859.96	7848.53	7604.42	9045.34	7533.07	9618.53	10369.6
Pa_1_1470	3.07544	4.99263	4.99263	4.99263	4.99263	4.99263	4.99263
Pa_1_14700	18.7275	9.17015	9.17015	9.17015	9.17015	9.17015	9.17015
Pa_1_14705	82.5254	118.34	81.2528	57.9826	113.147	80.0185	80.0185
Pa_1_14710	3.4454	1.21253	1.21253	1.21253	1.21253	1.21253	1.21253
Pa_1_14730	9.05687	15.999	7.74432	7.74432	7.74432	7.74432	7.74432
Pa_1_14740	97.5756	132.712	132.712	97.0623	146.758	112.355	156.806
Pa_1_14750	5.92239	5.92239	5.92239	11.3792	7.1879	7.1879	7.1879
Pa_1_14755	1.77272	1.77272	1.77272	1.77272	1.21841	1.21841	1.21841
Pa_1_14760	140.76	95.4816	75.9084	114.994	83.3281	83.3281	83.3281
Pa_1_14770	12.9957	12.9957	12.9957	17.133	8.48514	8.48514	8.48514
Pa_1_14780	7.51752	7.51752	5.45473	5.45473	5.45473	5.45473	5.45473
Pa_1_14790	1453.6	1343.94	1148.24	938.17	1209.14	847.042	1311.52
Pa_1_1480	4.40658	1.34863	1.34863	1.34863	1.34863	1.34863	1.34863
Pa_1_14800	79.3117	39.991	59.6653	35.1827	48.3761	35.9631	53.1661
Pa_1_14810	8.6351	27.0258	44.7585	90.3836	24.0775	56.0852	29.6395
Pa_1_14830	1.86186	4.32953	4.32953	4.32953	4.32953	4.32953	4.32953
Pa_1_14840	49.8148	39.2345	39.2345	28.8639	44.1548	34.9168	49.186
Pa_1_14850	96.2462	83.9662	112.581	86.359	86.359	86.359	86.359
Pa_1_14860	40.3542	30.4674	30.4674	43.5662	27.995	27.995	27.995
Pa_1_14870	27.981	37.3921	37.3921	37.3921	37.3921	44.2887	44.2887
Pa_1_14880	8.46322	8.46322	8.46322	8.46322	12.5179	12.5179	6.78959
Pa_1_14890	61.1079	119.941	64.0076	85.1817	63.8441	110.496	86.7926
Pa_1_1490	19.4193	19.4193	19.4193	19.4193	13.5969	13.5969	13.5969
Pa_1_14900	19.0159	63.0853	79.3418	70.3955	70.3955	70.3955	70.3955
Pa_1_14910	207.428	169.081	187.039	217.358	166.485	181.671	181.671
Pa_1_14920	73.7055	42.2259	76.8801	50.1738	50.1738	68.4553	57.0056
Pa_1_14930	7.85704	12.0797	9.96629	9.96629	9.96629	9.96629	9.96629
Pa_1_14940	25.1706	38.1187	50.9113	50.9113	27.8928	55.0897	31.1129
Pa_1_14950	25.5803	33.4392	33.4392	47.0441	33.5168	33.5168	33.5168
Pa_1_14960	69.8297	150.765	124.812	96.5105	198.996	128.55	169.791
Pa_1_14970	2.23527	0.484951	0.484951	0.484951	0.484951	0.484951	0.484951
Pa_1_14980	3.56987	8.03545	4.50989	9.59107	3.08789	7.33049	2.52434
Pa_1_14990	38.5753	17.2462	12.2838	19.9188	13.066	13.066	13.066
Pa_1_150	18.9385	10.5852	6.25726	6.25726	6.25726	6.25726	6.25726
Pa_1_1500	13.7712	7.2442	7.2442	12.8497	6.70013	6.70013	6.70013
Pa_1_15000	50.808	89.1459	54.3435	92.4477	66.6686	66.6686	66.6686
Pa_1_15010	45.5784	37.6077	37.6077	53.621	53.621	53.621	40.2242
Pa_1_15020	22.0139	61.1764	41.7475	69.5759	42.8323	52.6508	52.6508
Pa_1_15030	50.5556	68.831	56.5135	97.5094	28.0341	71.9509	50.0025
Pa_1_15050	3.13941	1.53006	1.53006	1.53006	1.53006	1.53006	0.618206
Pa_1_15060	78.385	94.3555	82.272	128.332	69.3266	92.7057	92.7057
Pa_1_15070	177.629	95.1768	139.427	139.427	90.6774	129.097	102.831
Pa_1_15080	10.037	2.85325	2.85325	2.85325	2.85325	2.85325	2.85325
Pa_1_15090	32.962	22.334	22.334	22.334	22.334	22.334	22.334
Pa_1_1510	12.8239	5.87206	12.8252	12.8252	7.55135	7.55135	7.55135
Pa_1_15100	5.86911	7.79091	7.79091	7.79091	7.79091	7.79091	7.79091
Pa_1_15110	192.389	137.974	137.974	170.304	170.304	142.632	142.632
Pa_1_15120	0.121013	0.979521	0.979521	0.979521	0.979521	0.979521	0.979521
Pa_1_15130	495.548	222.771	277.89	246.239	246.239	246.239	263.094
Pa_1_15150	133.67	81.7108	81.7108	58.4645	98.963	67.3361	91.6474
Pa_1_15160	9.31797	18.5433	8.8185	8.8185	8.8185	8.8185	8.8185
Pa_1_15170	33.584	33.584	24.9114	24.9114	23.9306	23.9306	23.9306
Pa_1_15180	20.5082	10.3313	16.2186	23.4087	11.274	18.1522	18.1522
Pa_1_15190	43.2663	63.9473	63.9473	63.9473	63.9473	57.3374	68.3902
Pa_1_15220	5.64252	11.9218	11.9218	11.9218	11.9218	11.9218	11.9218
Pa_1_15240	78.0688	123.736	80.156	80.156	153.983	64.003	161.94
Pa_1_15250	33.5695	33.5695	23.6071	23.6071	23.6071	19.765	19.765
Pa_1_15260	72.7322	200.22	141.33	141.33	207.298	132.189	257.145
Pa_1_15270	6.67181	6.67181	6.67181	11.4433	5.2832	5.2832	5.2832
Pa_1_15290	5.23371	5.23371	3.62621	3.62621	3.62621	3.62621	3.62621
Pa_1_1530	10.5418	17.2305	17.2305	17.2305	17.2305	17.2305	17.2305
Pa_1_15310	15.8307	15.8307	10.0731	10.0731	10.0731	10.0731	10.0731
Pa_1_15320	0.840039	0.840039	0.840039	0.840039	0.840039	0.840039	2.18764
Pa_1_15330	39.8719	21.562	15.8783	22.7659	16.9319	16.9319	16.9319
Pa_1_15340	135.349	135.349	96.7556	119.449	119.449	119.449	83.4908
Pa_1_15350	160.245	1392.56	745.626	986.7	986.7	986.7	795.582
Pa_1_15360	715.918	871.717	1635.08	1039.85	1841.4	2121.4	1377.41
Pa_1_15380	166.11	278.125	278.125	278.125	331.703	353.513	308.796
Pa_1_15390	11.7918	10.2179	10.2179	10.2179	7.33404	7.33404	7.33404
Pa_1_1540	42.2153	42.2153	36.1321	36.1321	36.1321	36.1321	32.3383
Pa_1_15400	9.93082	9.93082	9.93082	9.93082	9.93082	14.1645	9.65719
Pa_1_15410	3.32785	6.67848	6.67848	6.67848	3.21361	5.76536	5.76536
Pa_1_15420	8.15797	2.41686	2.41686	2.41686	2.41686	2.41686	2.41686
Pa_1_15430	15.1316	21.6717	13.605	13.605	13.605	13.605	13.605
Pa_1_15440	77.9663	77.9663	115.595	92.8131	92.8131	92.8131	92.8131
Pa_1_15450	13.5185	18.1066	18.1066	18.1066	26.3672	14.2856	26.5573
Pa_1_15470	211.902	108.053	235.673	138.474	210.269	168.347	364.034
Pa_1_15480	173.929	74.7049	57.1953	61.3064	61.3064	61.3064	61.3064
Pa_1_15490	14.5578	14.5578	14.5578	14.5578	14.5578	14.6201	14.6201
Pa_1_1550	50.2029	430.63	245.735	368.278	275.76	322.734	286.964
Pa_1_15530	395.986	898.121	601.038	1002.75	1002.75	1287.28	575.217
Pa_1_15540	21.165	83.086	59.9878	88.8381	88.8381	59.719	59.719
Pa_1_15550	527.849	735.846	593.905	593.905	1314.22	550.064	761.599
Pa_1_15560	34.4505	34.4505	34.4505	34.4505	34.4505	47.9214	27.8795
Pa_1_15580	87.2812	50.1151	50.1151	50.1151	74.578	55.9851	55.9851
Pa_1_15590	41.439	65.3503	65.3503	44.5037	122.888	65.4957	91.9734
Pa_1_1560	29.7512	59.5699	45.8422	34.1925	49.7222	49.7222	66.1064
Pa_1_15600	6.75822	6.75822	6.75822	6.75822	6.75822	6.75822	8.56899
Pa_1_15620	36.6367	24.8709	33.9482	20.9328	32.1839	23.0292	44.2782
Pa_1_15630	11.7607	6.58778	6.58778	6.58778	6.58778	6.58778	10.4301
Pa_1_15640	1.21013	10.1199	10.1199	16.256	11.1982	11.1982	11.1982
Pa_1_15650	15.5809	41.8065	30.0095	17.9202	39.3655	27.2665	46.3319
Pa_1_15660	51.7301	23.7541	23.7541	14.4125	28.8948	21.2603	34.566
Pa_1_15670	5.4296	5.4296	5.4296	9.37928	1.93069	4.20674	4.20674
Pa_1_15690	43.7962	92.9098	165.086	165.086	111.981	132.096	69.8195
Pa_1_1570	22.0243	13.8431	13.8431	13.8431	8.95595	13.7758	13.7758
Pa_1_15700	65.244	65.244	78.1487	110.492	77.6145	124.193	93.1498
Pa_1_15720	27.0463	12.7815	12.7815	12.7815	9.59073	9.59073	9.59073
Pa_1_15730	9.17948	20.3112	20.3112	20.3112	24.6552	24.6552	29.6584
Pa_1_15740	43.797	107.126	62.8911	62.8911	87.3405	67.3387	103.179
Pa_1_15750	23.5124	23.5124	23.5124	53.4824	18.41	39.1159	23.6291
Pa_1_15770	15.6345	28.833	15.1426	15.1426	22.2542	22.2542	26.6843
Pa_1_15780	14.8776	72.1639	72.1639	86.1078	47.1217	70.262	84.6804
Pa_1_15790	30.3059	30.3059	21.4543	21.4543	12.6473	21.2982	21.2982
Pa_1_1580	7.05662	29.2047	29.2047	29.2047	29.2047	29.2047	42.6949
Pa_1_15800	198.175	177.27	195.118	249.597	131.394	195.535	169.295
Pa_1_15810	38.5452	97.6239	52.2729	38.2937	72.4144	50.4508	65.1723
Pa_1_15820	47.6325	47.6325	47.6325	47.6325	47.6325	64.7345	41.564
Pa_1_15830	23.473	13.9848	24.0708	24.0708	24.0708	24.0708	24.0708
Pa_1_15840	155.316	155.316	155.316	155.316	155.316	124.785	142.459
Pa_1_15860	245.187	225.346	270.654	344.586	291.56	291.56	250.95
Pa_1_15870	79.1624	62.648	62.648	62.648	62.648	62.648	62.648
Pa_1_15880	130.841	83.8394	92.2891	92.2891	119.196	119.196	119.196
Pa_1_15890	35.7592	27.0752	27.0752	39.3963	21.4656	31.5633	21.1701
Pa_1_1590	18.8084	12.8509	12.8509	12.8509	12.8509	12.8509	12.8509
Pa_1_15900	29.7569	29.7569	29.7569	29.7569	29.7569	22.6731	46.5379
Pa_1_15920	8.61832	8.61832	8.61832	8.61832	8.61832	8.61832	2.72696
Pa_1_15930	17.7539	22.4515	22.4515	22.4515	27.1287	13.4652	29.0986
Pa_1_15940	116.523	98.2862	98.2862	80.507	156.264	91.6526	165.181
Pa_1_15950	10.0663	4.30715	4.30715	4.30715	4.30715	4.30715	4.30715
Pa_1_15990	110.944	13.9628	13.9628	13.9628	9.7029	9.7029	9.7029
Pa_1_160	39.926	39.926	39.926	49.6872	49.6872	37.2448	27.7678
Pa_1_16000	1245.48	883.082	652.318	933.917	726.788	678.658	557.66
Pa_1_16010	16.6963	3.82958	3.82958	3.82958	3.82958	3.82958	3.82958
Pa_1_16030	9.53314	9.53314	5.21858	7.78024	7.78024	7.78024	7.78024
Pa_1_16050	13.237	18.1956	12.9644	19.9457	13.8702	13.8702	13.8702
Pa_1_16060	62.7848	100.636	71.0775	91.6459	91.6459	91.6459	91.6459
Pa_1_16070	167.869	140.079	118.88	219.57	157.497	157.497	115.783
Pa_1_16080	176.638	123.587	123.587	97.3382	182.476	93.4616	194.366
Pa_1_16090	4.15201	4.15201	4.15201	4.15201	4.15201	4.15201	5.84514
Pa_1_16100	5.92616	2.33706	2.33706	2.33706	2.33706	2.33706	2.33706
Pa_1_16120	6.78579	6.78579	5.71358	5.71358	5.71358	5.71358	5.71358
Pa_1_16130	19.449	19.449	19.449	19.449	19.449	16.9564	32.5279
Pa_1_16140	4.47401	2.14383	2.14383	2.14383	1.37905	1.37905	1.37905
Pa_1_16170	6.72762	6.72762	5.14795	5.14795	5.14795	9.8062	6.09928
Pa_1_16230	6.36514	28.1157	15.4012	15.4012	27.0114	16.4788	23.4355
Pa_1_16240	15.4862	9.837	9.837	9.837	5.24786	8.4607	8.4607
Pa_1_16250	13.4425	7.73675	4.05174	8.3084	4.82917	4.82917	4.82917
Pa_1_16260	41.8038	51.1766	36.834	36.834	27.783	41.5861	29.6413
Pa_1_16290	12.7685	18.1101	18.1101	18.1101	14.0672	14.0672	14.0672
Pa_1_1630	28.6627	19.9453	19.9453	32.4629	12.2564	20.7527	13.7722
Pa_1_16300	4.4135	0.823371	0.823371	0.823371	0.823371	0.823371	0.823371
Pa_1_16310	3.52333	3.52333	3.52333	3.52333	3.52333	5.40531	1.75158
Pa_1_16340	34.6176	34.6176	34.6176	47.751	22.985	29.7055	29.7055
Pa_1_16390	22.4148	22.4148	16.7399	16.7399	16.7399	16.7399	16.7399
Pa_1_1640	39.5083	28.2984	44.8012	28.2182	57.3967	28.0195	43.5745
Pa_1_16400	291.475	313.46	192.226	192.226	230.361	230.361	284.788
Pa_1_16410	88.8751	3.72904	3.72904	3.72904	3.72904	3.72904	3.72904
Pa_1_16420	34.4678	15.4721	15.4721	21.8398	13.42	13.42	13.42
Pa_1_16430	18.7116	29.3629	17.4709	17.4709	23.4446	23.4446	23.4446
Pa_1_16450	8.11113	13.0326	13.0326	13.0326	13.0326	13.0326	13.0326
Pa_1_16455	2.31149	2.31149	2.31149	2.31149	2.31149	3.32277	3.32277
Pa_1_16500	13.4857	21.1903	10.2817	10.2817	10.2817	10.2817	10.2817
Pa_1_16510	1175.38	755.691	1623.65	821.461	1762.8	1300.35	1591.35
Pa_1_16520	0.587763	1.4877	1.4877	1.4877	1.4877	1.4877	1.4877
Pa_1_16540	7.80345	3.71474	3.71474	3.71474	3.71474	3.71474	3.71474
Pa_1_16560	26.8073	26.8073	19.8187	11.7251	21.6249	21.6249	26.025
Pa_1_16580	73.3336	20.2112	20.2112	32.3495	20.0268	20.0268	20.0268
Pa_1_16590	72.2341	18.4	18.4	18.4	18.4	18.4	16.3035
Pa_1_1660	5.22979	5.22979	5.22979	5.22979	4.29248	4.29248	4.29248
Pa_1_16600	1123.34	1392.2	1265.37	2165.55	1132.6	1277.9	1370.83
Pa_1_16610	7.78455	11.733	19.5372	27.3102	18.8201	18.8201	26.5691
Pa_1_16620	9.53865	9.53865	9.53865	9.53865	9.53865	10.9912	10.9912
Pa_1_16630	155.828	134.101	103.93	166.165	73.4558	117.187	81.7845
Pa_1_16640	9.35867	9.35867	16.165	16.165	5.40771	14.2367	4.89068
Pa_1_16650	6782.98	1307.72	1912.89	2149.93	1187.28	1649.84	1227.18
Pa_1_16670	66.559	174.632	174.632	131.531	189.676	206.322	158.186
Pa_1_16690	26.7283	26.7283	26.7283	40.2091	19.0099	32.0616	23.849
Pa_1_1670	8.83392	14.6801	8.07845	8.07845	8.07845	8.07845	10.7671
Pa_1_16710	147.293	180.862	213.522	139.869	260.911	175.301	225.292
Pa_1_16720	6.32397	6.32397	6.32397	6.16092	6.16092	6.16092	6.16092
Pa_1_16730	39.8097	11.3578	20.744	20.744	10.3682	17.113	17.113
Pa_1_16740	4.61159	4.61159	2.41151	2.41151	2.41151	2.41151	2.41151
Pa_1_16750	18.8175	5.868	5.868	5.868	5.868	5.868	8.29426
Pa_1_16760	17.1802	12.2956	23.2894	23.2894	10.0675	10.0675	14.4624
Pa_1_16780	57.9603	131.644	85.4808	56.9849	124.324	80.2197	157.87
Pa_1_16790	4.65898	8.19839	8.19839	8.19839	6.89547	6.89547	6.89547
Pa_1_1680	2.82126	6.09432	6.09432	6.09432	6.09432	6.09432	6.09432
Pa_1_16800	17.6503	9.75726	9.75726	9.75726	9.75726	9.75726	9.75726
Pa_1_16810	58.1074	81.4499	57.5768	38.7322	77.4067	61.3466	81.207
Pa_1_16820	58.0255	77.8048	69.4016	69.4016	56.1334	56.1334	73.2299
Pa_1_16825	6.52936	14.3365	7.2091	7.2091	16.4454	9.01281	15.3272
Pa_1_16840	81.8597	53.8136	35.7814	66.4484	36.7064	36.7064	48.8928
Pa_1_16850	744.068	909.356	680.436	924.014	767.04	707.828	781.365
Pa_1_16860	83.8879	65.4878	87.1455	73.8334	73.8334	73.8334	73.8334
Pa_1_16870	64.4357	34.2831	20.9862	40.4283	23.4675	36.4433	21.5479
Pa_1_16880	8.62632	36.5755	16.3635	16.3635	23.2759	23.2759	23.2759
Pa_1_1690	13.2296	13.2296	13.2296	15.9309	11.2385	11.2385	11.2385
Pa_1_16900	0.601603	1.25444	1.25444	1.25444	1.25444	1.25444	0.305654
Pa_1_16910	29.8953	29.8953	21.0062	21.0062	21.0062	21.0062	21.0062
Pa_1_16930	122.623	94.9531	151.11	102.457	117.181	117.181	117.181
Pa_1_16940	155.564	155.564	175.273	205.616	205.616	169.793	169.793
Pa_1_16950	34.3036	44.195	34.1621	54.677	39.2486	39.2486	39.2486
Pa_1_16960	3.96738	3.96738	3.96738	3.96738	2.53699	2.53699	2.53699
Pa_1_16970	83.7822	585.274	297.925	234.293	620.965	418.611	418.611
Pa_1_16980	65.1653	112.264	84.0918	101.774	101.774	101.774	101.774
Pa_1_16990	64.3307	64.3307	64.3307	64.3307	64.3307	125.612	43.2227
Pa_1_17000	1357.05	2086.2	1376.02	2370.18	1287.6	1579.24	1532.33
Pa_1_17010	33.835	22.0866	22.0866	22.0866	10.2402	15.4016	15.4016
Pa_1_17030	84.5585	44.6071	44.6071	38.6954	38.6954	38.6954	38.6954
Pa_1_17040	37.4244	37.4244	37.4244	37.4244	62.3623	46.9011	38.6334
Pa_1_17050	17.1803	87.54	63.5894	90.5462	69.6636	69.6636	69.6636
Pa_1_17085	15.0467	10.1702	10.7397	10.7397	10.7397	15.7383	8.89478
Pa_1_17090	55.5967	55.5967	55.5967	100.462	66.4375	73.2409	73.2409
Pa_1_1710	38.5183	27.1526	41.1122	41.1122	21.3111	37.6088	37.6088
Pa_1_17100	59.0979	97.1224	112.16	112.16	125.936	125.936	136.853
Pa_1_17110	21.9569	37.7654	20.3261	28.9358	20.9271	20.9271	20.9271
Pa_1_17130	49.7746	49.7746	38.7755	38.7755	38.7755	38.7755	38.7755
Pa_1_17140	11.0087	1.75497	0.868389	0.868389	0.868389	0.868389	0.868389
Pa_1_17160	4.54737	4.54737	4.54737	4.54737	3.83979	3.83979	3.83979
Pa_1_17170	13.0214	13.0214	13.0214	13.0214	9.61404	9.61404	9.61404
Pa_1_17180	25.5924	25.5924	25.5924	16.8241	31.3849	31.3849	31.3849
Pa_1_17185	77.2665	30.9607	49.9121	49.9121	29.6397	40.9779	40.9779
Pa_1_17190	99.4015	35.3869	53.7479	82.093	25.9112	50.8891	35.4884
Pa_1_1720	5.56312	40.5966	28.2324	44.9308	29.062	29.062	29.062
Pa_1_17200	47.9335	47.9335	37.2959	37.2959	37.2959	37.2959	48.3793
Pa_1_17210	10.5437	10.5437	10.5437	15.9309	5.78485	12.2645	6.53923
Pa_1_17220	37.7143	37.7143	37.7143	37.7143	31.7784	31.7784	31.7784
Pa_1_17230	8.53139	4.4257	4.4257	4.4257	4.4257	4.4257	4.4257
Pa_1_17240	18.1515	34.4893	47.707	39.9262	39.9262	53.9276	32.4299
Pa_1_17250	304.486	304.486	304.486	624.188	434.948	612.415	208.756
Pa_1_17270	14.4608	14.4608	9.21305	15.2807	5.0048	8.54953	8.54953
Pa_1_17280	442.503	595.892	526.683	992.185	327.805	687.63	388.36
Pa_1_17290	113.768	113.768	76.5067	99.9701	81.3527	81.3527	81.3527
Pa_1_1730	50.614	50.614	50.614	50.614	36.3357	52.9554	44.5795
Pa_1_17300	18.4419	18.4419	18.4419	18.4419	8.93921	15.219	15.219
Pa_1_17310	19.0526	12.5864	12.5864	14.5536	14.5536	14.5536	14.5536
Pa_1_17320	448.062	101.9	101.9	152.271	107.647	93.1864	110.747
Pa_1_17330	119.671	202.36	115.402	177.191	105.42	152.551	152.551
Pa_1_17350	90.9858	51.5976	51.5976	51.5976	38.9418	48.2779	48.2779
Pa_1_17370	47.5372	10.6844	15.7289	15.7289	15.7289	17.7157	10.1626
Pa_1_17390	49.641	29.3613	29.3613	39.5767	25.2861	25.2861	30.6006
Pa_1_1740	24.6895	58.1627	41.5102	41.5102	62.0203	47.7263	73.9297
Pa_1_17400	1653.37	2156.28	2854.24	2153.13	1776.71	2814.82	2091.41
Pa_1_17410	41.3794	63.9332	63.9332	119.213	22.9305	69.4804	37.3946
Pa_1_17420	695.455	1674.1	1322.63	2038.16	1300.1	1787.17	1247.38
Pa_1_17440	24.1072	30.1419	30.1419	30.1419	30.1419	30.1419	30.1419
Pa_1_17460	43.9076	26.0941	26.0941	26.0941	46.0167	56.9413	24.7543
Pa_1_17470	31.1443	31.1443	31.1443	31.1443	38.9871	30.9969	45.4255
Pa_1_17480	143.282	120.068	120.068	120.068	77.616	98.1161	98.1161
Pa_1_1750	56.6623	56.6623	56.6623	73.6054	73.6054	73.6054	55.6626
Pa_1_17500	160.378	87.9197	87.9197	109.082	109.082	82.7671	72.4837
Pa_1_17510	111.4	159.23	198.799	130.93	208.577	208.577	251.221
Pa_1_17520	29.7218	29.7218	24.6741	24.6741	24.6741	24.6741	34.3685
Pa_1_17530	113.506	63.6976	90.127	53.9724	108.884	71.503	133.683
Pa_1_17550	65.243	65.243	55.085	81.4428	56.6249	98.3322	69.1051
Pa_1_17555	35.4838	19.5578	19.5578	19.5578	23.9018	17.7739	23.271
Pa_1_17570	5.6156	5.6156	5.6156	5.6156	4.48377	4.48377	2.64796
Pa_1_17580	30.3137	14.6849	14.6849	22.3841	12.692	12.692	12.692
Pa_1_17590	26.2614	15.1475	15.1475	23.0075	15.4574	15.4574	12.4738
Pa_1_1760	13.5188	10.5104	10.5104	10.5104	7.05283	11.3666	11.3666
Pa_1_17600	60.2022	60.2022	60.2022	60.2022	87.8007	56.4496	90.8235
Pa_1_17610	0.541097	1.04939	1.04939	1.04939	1.04939	1.13435	1.13435
Pa_1_17620	12.6386	20.7891	20.7891	20.7891	35.3676	14.2386	30.9051
Pa_1_17630	1222.99	1955.04	1414.39	978.542	1597.04	1312.27	1698.3
Pa_1_17650	96.7562	230.951	187.001	158.333	242.085	199.446	199.446
Pa_1_17660	121.969	408.529	450.013	296.384	400.573	588.601	349.239
Pa_1_17675	0.905219	0.905219	0.905219	0.905219	1.77284	1.77284	1.77284
Pa_1_1770	237.124	34.5149	45.2855	45.2855	23.3603	29.3432	29.3432
Pa_1_17710	18.4056	26.9457	18.9836	28.3866	19.3334	35.1357	27.2235
Pa_1_17720	38.5525	32.3844	32.3844	32.3844	32.3844	32.3844	32.3844
Pa_1_17730	5.46736	5.46736	4.90946	4.90946	2.84483	5.91932	5.91932
Pa_1_17740	34.5923	15.497	15.497	15.497	9.39119	16.9023	12.0001
Pa_1_17750	29.5202	95.9673	53.4416	102.957	41.9894	69.8236	69.8236
Pa_1_17760	15.3995	8.1083	8.1083	8.1083	8.1083	8.1083	9.81541
Pa_1_17770	39.0434	39.0434	29.4735	49.1648	26.5892	26.5892	36.4019
Pa_1_17790	5.09974	1.0406	1.0406	1.0406	1.0406	1.0406	1.0406
Pa_1_1780	158.599	257.123	171.807	241.085	158.62	182.851	182.851
Pa_1_17800	10.497	10.497	10.497	10.497	10.497	8.86471	13.4967
Pa_1_17810	11.5894	15.6431	15.6431	20.0479	20.0479	20.0479	15.3928
Pa_1_17820	1341.77	1179.45	1579.04	896.149	1769.95	1234.52	1500.76
Pa_1_17825	26.6833	16.0414	16.0414	16.0414	8.63986	13.0684	13.0684
Pa_1_17840	37.3185	69.1448	69.1448	99.6003	45.9609	73.0816	84.8934
Pa_1_17860	11.966	11.966	11.966	11.966	11.966	8.91284	17.1234
Pa_1_17870	49.5667	30.7231	23.1415	38.2166	20.2101	20.2101	20.2101
Pa_1_17880	9.29011	33.4629	23.3369	23.3369	29.9617	29.9617	29.9617
Pa_1_17890	380.839	199.116	348.22	228.782	257.682	257.682	257.682
Pa_1_1790	51.0498	23.0239	23.0239	23.0239	23.0239	17.0012	34.7219
Pa_1_17900	116.246	30.3376	30.3376	30.3376	53.7447	31.2251	31.2251
Pa_1_17910	7.93493	13.4322	9.77351	9.77351	9.77351	9.77351	9.77351
Pa_1_17920	37.6478	37.6478	37.6478	26.5119	60.1231	28.6933	39.2229
Pa_1_17930	18.0083	18.0083	18.0083	18.0083	9.38707	14.0116	14.0116
Pa_1_17942	24.6261	70.9559	27.9534	27.9534	13.9931	33.2193	46.362
Pa_1_17980	40.0161	40.0161	31.2471	20.8269	49.3076	29.0603	29.0603
Pa_1_17995	6.73341	3.66102	3.66102	3.66102	3.66102	3.66102	3.66102
Pa_1_1800	46.5372	28.3481	54.1297	54.1297	42.4038	42.4038	42.4038
Pa_1_18000	75.3165	109.113	206.823	378.497	164.197	236.863	112.943
Pa_1_18020	172.688	125.298	51.118	27.6648	125.212	68.7386	58.1801
Pa_1_18030	92.5936	22.8569	14.8908	14.8908	24.8526	12.688	12.688
Pa_1_18040	23.2823	13.3892	13.3892	13.3892	13.3892	13.3892	9.27943
Pa_1_18060	4.061	4.061	4.061	4.061	4.061	4.061	2.85403
Pa_1_18080	1018.54	1018.54	1811.73	1256.47	2139.56	1778.9	1548.95
Pa_1_18090	1121.46	605.495	652.724	884.939	884.939	840.084	600.759
Pa_1_1810	38.119	30.7875	30.7875	30.7875	28.0269	22.0385	28.0219
Pa_1_18130	20.6223	10.0691	10.0691	10.0691	10.0691	10.0691	10.0691
Pa_1_18140	15.0575	15.0575	15.0575	15.0575	11.7976	11.7976	11.7976
Pa_1_18150	4.56548	4.56548	1.06892	1.06892	1.06892	1.48099	1.48099
Pa_1_18170	58.7867	40.5772	40.5772	24.1153	37.5569	23.3184	42.9491
Pa_1_18180	17.8995	11.1649	11.1649	11.1649	5.64896	9.08265	9.08265
Pa_1_18190	16.1448	26.6946	13.7546	21.3029	14.9179	14.9179	14.9179
Pa_1_1820	48.4879	122.843	95.7802	144.761	80.7324	103.848	103.848
Pa_1_18200	50.2807	7.40457	7.40457	7.40457	3.89293	3.89293	3.89293
Pa_1_18210	26.1832	114.223	83.3267	53.7114	101.576	65.2336	100.01
Pa_1_18220	142.485	61.3585	51.4443	77.2162	40.042	51.3549	51.3549
Pa_1_18230	75.3854	47.4988	47.4988	47.4988	47.4988	47.4988	68.4101
Pa_1_18240	174.429	64.495	64.495	105.396	54.159	71.7229	51.2287
Pa_1_18250	17.163	1.92596	0.598476	0.598476	0.598476	0.598476	0.598476
Pa_1_18260	4.47747	7.80366	2.96631	2.96631	2.96631	4.47039	4.47039
Pa_1_18270	0.363038	2.00819	2.00819	2.00819	2.00819	2.00819	2.00819
Pa_1_18280	15.4507	15.4507	15.4507	15.4507	15.4507	15.4507	19.5793
Pa_1_18290	2.16293	2.16293	2.16293	2.16293	2.16293	2.16293	0.978826
Pa_1_1830	14.7013	2.47381	2.47381	2.47381	2.47381	2.47381	2.47381
Pa_1_18310	0.0391842	0.0391842	0.0391842	0.876921	0	0	0
Pa_1_18320	27.6595	43.9202	59.1072	44.8408	61.7156	46.3957	73.1605
Pa_1_18330	147.679	116.238	192.149	255.715	219.998	320.413	97.2437
Pa_1_18350	8.69907	5.09273	5.09273	5.09273	3.4515	3.4515	3.4515
Pa_1_18370	8.95493	4.89133	4.89133	4.89133	2.87142	2.87142	2.87142
Pa_1_18380	47.7575	63.3223	79.5011	50.8539	63.6555	63.6555	85.2457
Pa_1_1840	9.9617	9.9617	16.6479	16.6479	10.3545	10.3545	10.3545
Pa_1_18400	5.96484	5.96484	5.96484	13.2241	4.71086	6.87246	6.87246
Pa_1_18420	1.19629	2.25097	2.25097	2.25097	2.25097	2.25097	2.25097
Pa_1_18430	66.3149	102.016	61.7549	61.7549	61.7549	54.4163	68.614
Pa_1_18440	84.7018	183.772	183.772	183.772	247.235	282.887	222.071
Pa_1_18470	7.99358	3.27036	3.27036	3.27036	3.27036	3.27036	4.88011
Pa_1_18480	13.7815	4.75771	4.75771	4.75771	4.75771	4.75771	4.75771
Pa_1_18490	4.93721	9.57045	9.57045	9.57045	9.57045	9.57045	15.6569
Pa_1_1850	15.1436	7.77577	3.93755	3.93755	3.93755	3.93755	6.54936
Pa_1_18500	166.105	198.917	236.877	133.617	312.133	263.779	223.417
Pa_1_18510	9.22382	9.22382	9.22382	9.22382	3.37346	11.2808	5.54661
Pa_1_18520	29.7449	17.8278	17.8278	28.6748	18.4322	18.4322	18.4322
Pa_1_18530	36.879	25.7047	33.7795	33.7795	33.7795	32.1341	32.1341
Pa_1_18540	112.54	53.7727	53.7727	53.7727	45.988	45.988	39.4886
Pa_1_18550	197.06	197.06	197.06	284.756	205.866	232.883	232.883
Pa_1_18560	159.253	92.5125	77.2795	97.9181	59.3015	89.1506	61.484
Pa_1_18570	8.35031	8.35031	8.35031	12.192	6.6679	6.6679	6.6679
Pa_1_18580	8.45424	8.45424	7.54629	7.54629	7.54629	7.54629	7.54629
Pa_1_18590	12.8894	5.96229	5.96229	5.96229	5.96229	5.96229	5.96229
Pa_1_1860	8.69675	8.69675	8.69675	8.69675	8.69675	9.96993	9.96993
Pa_1_18610	59.945	43.6331	67.8648	51.6175	38.2436	61.8979	52.8158
Pa_1_18620	8.81972	8.81972	8.81972	8.81972	8.81972	8.81972	11.3782
Pa_1_18630	56.0046	26.8436	39.6853	39.6853	27.4611	36.6184	26.9606
Pa_1_18640	112.743	377.627	187.901	122.931	245.396	165.569	240.925
Pa_1_18650	33.9538	33.9538	39.9083	39.9083	44.0208	44.0208	44.0208
Pa_1_18660	76.0874	76.0874	105.359	76.7101	102.841	102.841	88.8708
Pa_1_18670	167.784	100.057	73.8491	104.201	74.0524	80.1361	80.1361
Pa_1_18680	18.4056	40.6256	52.8662	40.0624	56.4157	56.4157	56.4157
Pa_1_1870	4.17831	7.83048	3.83361	3.83361	3.83361	3.83361	3.83361
Pa_1_18700	27.2118	16.7879	16.7879	16.7879	16.7879	16.7879	16.7879
Pa_1_18710	22.2594	54.5869	43.9708	59.3346	49.2093	49.2093	49.2093
Pa_1_18720	39.9697	54.6475	39.1877	28.1107	43.5815	43.5815	54.3372
Pa_1_18730	47.551	80.8097	80.8097	99.6496	47.6264	85.6504	85.6504
Pa_1_18740	163.929	917.552	750.676	548.001	1298.63	943.168	1053.34
Pa_1_18750	9.87974	11.7947	11.7947	11.7947	11.7947	11.7947	15.9458
Pa_1_18760	128.549	76.533	123.478	86.8644	121.11	121.11	94.7552
Pa_1_18770	2.36817	2.36817	2.36817	2.36817	2.36817	1.3042	1.3042
Pa_1_18780	39.8996	31.954	40.9427	60.2607	19.0931	45.5438	21.4723
Pa_1_18790	48.8147	23.3687	23.3687	40.315	13.8572	30.6207	19.7311
Pa_1_1880	7.4166	7.4166	7.4166	7.4166	7.4166	3.97624	8.46562
Pa_1_18800	25.1272	25.1272	25.1272	42.5983	20.8537	31.186	24.7488
Pa_1_18810	193.315	288.543	325.61	225.041	421.981	346.459	410.49
Pa_1_18820	31.492	18.5967	24.9815	16.6466	30.3495	16.9031	36.3897
Pa_1_18840	88.9252	66.4521	90.2459	90.2459	90.2459	90.2459	134.902
Pa_1_18850	297.516	324.253	275.155	401.757	261.8	261.8	340.778
Pa_1_18860	192.518	255.336	339.253	221.604	447.668	353.051	506.889
Pa_1_18870	224.715	259.524	201.376	251.44	251.44	214.484	214.484
Pa_1_18880	16.8666	16.8666	16.8666	16.8666	8.83384	19.0145	12.5804
Pa_1_18890	17.2147	7.50713	7.50713	7.50713	7.50713	7.50713	7.50713
Pa_1_1890	46.4376	88.076	70.9431	70.9431	70.9431	70.9431	70.9431
Pa_1_18900	41.5471	30.8669	45.8798	45.8798	30.593	30.593	30.593
Pa_1_18930	117.324	223.425	196.638	159.794	221.807	252.888	252.888
Pa_1_18940	65.7294	29.6008	29.6008	29.6008	29.6008	35.1749	35.1749
Pa_1_18950	61.3403	79.3823	67.134	67.134	67.134	67.134	67.134
Pa_1_18960	42.8445	97.5415	75.0031	61.1429	110.245	91.2846	218.348
Pa_1_18980	28.7887	21.2898	21.2898	21.2898	21.2898	21.2898	29.7319
Pa_1_18990	14.1862	14.1862	17.154	9.11375	20.7965	13.6414	29.0335
Pa_1_190	35.4059	35.4059	23.0877	23.0877	23.0877	23.0877	36.4742
Pa_1_1900	1.32768	5.39761	5.39761	5.39761	2.96218	7.0343	3.42417
Pa_1_19000	5.22599	1.33454	1.33454	1.33454	1.33454	1.33454	1.33454
Pa_1_19020	40.3336	40.3336	27.7534	27.7534	37.3665	33.3485	33.3485
Pa_1_19030	245.593	274.987	210.62	252.07	185.559	216.558	254.021
Pa_1_19040	181.565	293.727	387.47	281.703	353.921	429.675	429.675
Pa_1_19050	334.929	334.929	334.929	230.403	344.497	208.069	381.923
Pa_1_19060	16.6925	162.094	124.41	96.4613	230.546	130.628	156.929
Pa_1_19070	339.666	500.095	648.532	489.579	489.579	405.416	590.895
Pa_1_19090	32.8691	32.8691	32.8691	21.6934	33.101	24.8966	44.1789
Pa_1_1910	4.9048	4.9048	4.9048	4.9048	4.42854	4.42854	4.42854
Pa_1_19100	146	239.052	357.959	220.765	356.631	356.631	356.631
Pa_1_19110	144.933	199.467	124.18	161.949	161.949	142.058	167.052
Pa_1_19120	7.97299	5.03874	5.03874	5.03874	5.03874	5.03874	5.03874
Pa_1_19130	8.9843	16.3096	16.3096	16.3096	16.3096	16.3096	16.3096
Pa_1_19140	5.31063	20.9419	7.25951	7.25951	15.2912	15.2912	15.2912
Pa_1_19150	57.7823	42.1457	42.1457	32.4298	32.4298	32.4298	49.5841
Pa_1_19160	88.3536	101.776	113.216	113.216	113.216	132.738	104.379
Pa_1_19170	191.284	273.301	273.301	196.45	253.599	234.766	288.122
Pa_1_19190	30.1857	16.06	16.06	16.06	16.06	16.06	18.8209
Pa_1_1920	41.9663	84.8214	55.8099	55.8099	55.8099	69.0754	69.0754
Pa_1_19200	515.494	790.897	629.732	426.348	597.937	681.337	905.458
Pa_1_19210	0.49925	0.49925	0.264169	0.264169	0.264169	0.264169	0.264169
Pa_1_19220	53.4495	34.1294	34.1294	60.3397	27.0338	57.1737	30.1065
Pa_1_19230	27.1703	81.119	65.3321	65.3321	65.3321	65.3321	65.3321
Pa_1_19250	78.9232	78.9232	51.3646	51.3646	51.3646	43.6612	56.845
Pa_1_19260	57.1577	29.0346	61.9853	61.9853	36.5021	51.3734	41.9487
Pa_1_19270	466.647	270.269	331.325	499.169	239.066	288.355	288.355
Pa_1_19280	31.4952	31.4952	31.4952	31.4952	23.6957	23.6957	23.6957
Pa_1_19290	309.308	103.168	72.9059	72.9059	61.772	61.772	61.772
Pa_1_1930	100.615	56.9655	72.14	108.598	38.0706	71.0083	57.0157
Pa_1_19300	2.0589	5.28304	5.28304	3.22052	3.22052	3.22052	3.22052
Pa_1_19310	39.4459	295.024	369.616	276.56	357.067	281.907	409.455
Pa_1_19320	187.709	82.1126	61.0708	61.0708	61.0708	61.0708	72.3455
Pa_1_19330	36.2934	125.808	73.2012	94.8369	54.6182	72.2131	99.8676
Pa_1_19340	51.0223	13.9001	13.9001	13.9001	10.3142	10.3142	10.3142
Pa_1_19345	289.936	392.76	340.157	394.598	350.371	674.64	383.985
Pa_1_19355	444.937	661.509	700.364	545.627	782.108	782.108	752.203
Pa_1_19360	53.353	53.353	71.5942	97.5363	46.0477	77.3903	46.6986
Pa_1_19370	349.486	375.853	375.853	264.815	417.335	304.727	397.923
Pa_1_19380	21.0661	44.8637	29.3072	29.3072	29.3072	29.3072	29.3072
Pa_1_19390	14.9201	14.9201	14.9201	14.9201	9.67495	14.3736	14.3736
Pa_1_1940	112.069	270.479	216.132	172.557	340.523	241.263	293.961
Pa_1_19420	15.5467	15.5467	15.5467	15.5467	10.7231	10.7231	10.7231
Pa_1_19430	1.68726	0.61105	0.61105	0.61105	0.61105	1.08658	1.08658
Pa_1_19440	4.2785	4.2785	4.2785	4.2785	2.94387	2.94387	2.94387
Pa_1_19450	96.6769	42.8481	89.0881	89.0881	89.0881	101.596	69.7609
Pa_1_19460	4.77645	12.4489	12.4489	12.4489	12.4489	12.4489	12.4489
Pa_1_19470	4.23544	5.14555	5.14555	5.14555	5.14555	5.14555	6.69723
Pa_1_19480	13.5082	13.5082	13.5082	13.5082	9.52708	13.3394	13.3394
Pa_1_19490	65.8006	65.8006	91.1641	110.379	65.9394	95.8146	64.5716
Pa_1_1950	82.6447	65.8398	106.934	106.934	80.4371	98.7154	121.423
Pa_1_19500	4.5628	4.5628	4.5628	4.5628	4.5628	7.80438	4.20705
Pa_1_19520	83.725	62.9689	76.6272	76.6272	76.6272	96.1745	60.3325
Pa_1_19530	580.672	120.273	203.794	159.829	391.804	489.161	82.6253
Pa_1_19550	32.8877	20.2375	28.9253	46.549	9.17866	23.4313	15.6405
Pa_1_19560	21.4624	13.5849	13.5849	13.5849	9.48124	9.48124	9.48124
Pa_1_19570	21.3946	12.9934	12.9934	15.2269	15.2269	15.2269	27.0175
Pa_1_19580	45.5714	45.5714	36.8203	36.8203	36.8203	36.8203	36.8203
Pa_1_19590	1169.56	818.311	935.388	755.566	1019.46	788.162	898.184
Pa_1_1960	34.2327	58.0583	50.3417	50.3417	39.9977	62.7564	51.9155
Pa_1_19610	7.46632	25.4779	10.1495	10.1495	17.0789	17.0789	17.0789
Pa_1_19620	138.712	923.704	644.085	589.672	737.044	793.697	694.48
Pa_1_19630	50.1977	87.2989	87.2989	87.2989	82.119	82.119	103.363
Pa_1_19640	182.474	91.2804	91.2804	144.224	57.6308	80.8754	80.8754
Pa_1_19650	32.4104	46.6481	46.6481	46.6481	35.0407	35.0407	47.4538
Pa_1_19660	23.635	586.615	234.177	197.08	279.299	279.299	350.485
Pa_1_19670	153.07	81.3225	106.225	106.225	106.225	106.225	81.8657
Pa_1_19690	1.44177	3.37752	1.29735	1.29735	1.29735	1.29735	1.29735
Pa_1_1970	6.11273	18.1883	15.9764	15.9764	15.9764	15.9764	15.9764
Pa_1_19700	4.83358	1.96789	1.96789	1.96789	1.96789	1.96789	1.96789
Pa_1_19710	83.0724	83.0724	83.0724	83.0724	83.0724	69.9481	92.875
Pa_1_19720	595.9	595.9	630.601	1023.4	383.629	886.14	605.408
Pa_1_19740	3.29147	7.86355	5.60305	5.60305	8.79915	8.79915	8.79915
Pa_1_19750	12.463	12.463	12.463	18.6766	18.6766	11.0328	16.5095
Pa_1_19770	3.8724	0.627839	0.627839	0.627839	0.627839	0.627839	0.627839
Pa_1_19780	921.16	516.851	516.851	774.234	420.942	450.626	539.368
Pa_1_19790	58.4249	40.109	40.109	60.3666	31.2866	51.1042	36.0792
Pa_1_1980	137.56	27.5817	32.4654	32.4654	32.4654	32.4654	25.1979
Pa_1_19800	77.5051	22.5611	40.4669	40.4669	22.5497	39.4051	26.3459
Pa_1_19810	8.93464	8.93464	8.93464	8.93464	8.93464	8.93464	10.1489
Pa_1_19820	4.71612	4.71612	3.01797	3.01797	3.01797	3.01797	3.01797
Pa_1_19830	1.37781	1.37781	1.37781	1.37781	1.37781	1.37781	3.17671
Pa_1_19840	65.4073	8.3445	14.2366	14.2366	8.15623	8.15623	8.15623
Pa_1_19860	1861.65	1146.91	736.541	916.792	749.703	749.703	749.703
Pa_1_19870	128.939	23.9518	46.2636	46.2636	36.7598	36.7598	36.7598
Pa_1_19880	55.5083	55.5083	55.5083	55.5083	81.1159	81.1159	63.6372
Pa_1_1990	68.0253	94.1984	94.1984	63.9705	103.327	94.407	94.407
Pa_1_19900	1.5351	18.9719	10.5354	10.5354	17.6468	17.6468	17.6468
Pa_1_19910	141.302	117.341	202.271	154.161	189.229	189.229	189.229
Pa_1_19920	6.09384	0.93168	0.93168	0.93168	0.93168	0.93168	0.93168
Pa_1_19930	716.996	1361.56	637.227	917.709	727.741	727.741	846.024
Pa_1_19940	2.70371	7.14236	7.14236	3.67024	7.40985	7.40985	7.40985
Pa_1_19950	383.44	215.89	365.186	365.186	265.073	265.073	224.975
Pa_1_19960	553.128	367.346	529.491	586.575	379.409	522.079	348.785
Pa_1_19970	13.8957	26.7827	19.445	26.3807	26.3807	26.3807	26.3807
Pa_1_19980	21.7148	43.1573	25.959	25.959	25.959	25.959	25.959
Pa_1_19990	8.79746	3.4538	3.4538	3.4538	3.4538	3.4538	3.4538
Pa_1_20	3.43721	3.43721	3.43721	3.43721	3.43721	3.43721	6.0857
Pa_1_200	81.865	6.87984	6.87984	6.87984	4.25208	4.25208	4.25208
Pa_1_2000	10.1283	10.1283	10.1283	10.1283	10.1283	16.4118	11.9067
Pa_1_20000	27.6957	5.99601	5.99601	5.99601	5.99601	5.99601	5.99601
Pa_1_20010	61.3971	136.418	195.553	124.261	124.261	229.317	184.665
Pa_1_20030	21.4537	12.8076	12.8076	12.8076	12.8076	12.8076	12.8076
Pa_1_20040	23.1461	13.0947	13.0947	13.0947	13.0947	13.0947	13.0947
Pa_1_20050	1.32479	1.32479	1.32479	1.32479	0.316092	1.49647	1.49647
Pa_1_20060	62.5469	137.009	85.6689	85.6689	112.1	85.5991	115.691
Pa_1_20070	12.9342	1.17597	1.17597	1.17597	1.17597	1.17597	1.17597
Pa_1_20080	460.599	1027.65	1281.69	864.572	1238.44	1325.62	1147.69
Pa_1_20090	57.111	68.9801	68.9801	110.167	43.4986	84.6791	84.6791
Pa_1_2010	176.106	370.748	370.748	540.698	247.418	379.721	304.425
Pa_1_20100	353.23	604.952	502.044	389.062	552.83	426.094	426.094
Pa_1_20110	286.375	171.09	222.948	309.197	169.299	216.811	142.994
Pa_1_20120	63.7736	36.005	54.0612	54.0612	29.2607	40.031	40.031
Pa_1_20130	67.0138	88.437	164.435	130.848	169.096	136.593	196.634
Pa_1_20140	22.7482	68.2004	30.7203	30.7203	37.2049	37.2049	50.5491
Pa_1_20150	72.8254	49.9452	49.9452	49.9452	49.9452	49.9452	49.9452
Pa_1_20160	12.0355	19.3321	11.3502	19.367	13.012	13.012	19.6175
Pa_1_20170	5.50607	0.733567	0.733567	0.733567	0.733567	0.733567	0.733567
Pa_1_20180	11.6069	11.6069	11.6069	11.6069	20.241	13.7954	21.1002
Pa_1_20200	48.5339	23.0045	23.0045	23.0045	29.4282	12.734	31.5165
Pa_1_20210	15.1301	15.1301	16.3339	16.3339	16.3339	16.3339	16.3339
Pa_1_20240	29.7495	17.499	42.7066	42.7066	29.3051	29.3051	37.5094
Pa_1_20260	12.8917	12.8917	12.8917	12.8917	12.8917	19.0622	13.2804
Pa_1_20270	8.95147	15.37	15.37	15.37	15.37	15.37	15.37
Pa_1_20290	41.5039	27.9767	27.9767	38.6894	27.6922	34.9322	34.9322
Pa_1_2030	19.0488	26.0619	26.0619	26.0619	38.0718	52.8862	16.4743
Pa_1_20300	85.3744	66.0547	66.0547	93.6348	69.1017	69.1017	69.1017
Pa_1_20320	2.47824	2.47824	2.47824	2.47824	1.23717	1.23717	1.23717
Pa_1_20330	31.6925	245.127	174.186	174.186	303.998	118.26	300.372
Pa_1_20340	50.7613	41.0547	55.1495	76.7285	46.2148	46.2148	46.2148
Pa_1_20350	8.67924	8.67924	8.67924	8.67924	5.49308	5.49308	5.49308
Pa_1_20370	56.7535	56.7535	56.7535	56.7535	65.3421	65.3421	79.8779
Pa_1_20380	14.2844	7.96684	7.96684	7.96684	12.3847	9.15789	9.15789
Pa_1_20390	1887.29	391.765	689.625	331.892	620.591	306.131	579.328
Pa_1_20400	15.0747	8.47746	8.47746	8.47746	6.30419	6.30419	6.30419
Pa_1_20410	58.9262	260.782	295.54	361.973	315.231	315.231	237.906
Pa_1_20413	11.3592	11.3592	19.7671	19.7671	19.7671	19.7671	19.7671
Pa_1_20414	43.2663	70.7384	70.7384	53.2729	106.516	94.0199	81.073
Pa_1_20415	71.088	52.0728	52.0728	52.0728	87.833	71.6688	59.1142
Pa_1_20420	158.532	28.2777	28.2777	28.2777	28.2777	20.0946	20.0946
Pa_1_20440	39.4829	26.7211	19.1897	25.4924	25.4924	17.5254	25.1603
Pa_1_2045	32.3017	11.6885	14.7263	14.7263	14.7263	14.7263	14.7263
Pa_1_20450	56.3919	19.5478	39.2695	39.2695	28.3587	28.3587	35.6189
Pa_1_20460	43.504	61.5297	75.3622	75.3622	42.6521	80.9045	54.0655
Pa_1_20470	20.6326	41.9046	19.8435	28.2855	9.1565	18.211	18.211
Pa_1_20480	8.11113	20.3404	14.8582	14.8582	14.8582	14.8582	14.8582
Pa_1_20490	2.67718	2.67718	2.67718	2.67718	1.74775	1.74775	1.74775
Pa_1_2050	201.169	139.227	93.3893	150.522	62.1561	108.606	87.3894
Pa_1_20510	9.50904	9.50904	9.50904	11.7118	5.2896	5.2896	8.6205
Pa_1_20520	10.2256	23.5655	17.5633	17.5633	17.5633	17.5633	17.5633
Pa_1_20530	604.645	248.906	310.127	424.948	198.155	262.297	262.297
Pa_1_20540	229.53	582.785	404.317	312.713	507.375	317.801	612.555
Pa_1_20550	77.2344	77.2344	87.7176	87.7176	71.5459	80.0807	80.0807
Pa_1_20560	25.77	29.7937	29.7937	29.7937	29.6432	29.6432	35.2529
Pa_1_20570	737.911	585.368	462.646	662.547	463.423	463.423	463.423
Pa_1_20580	24.3645	17.4213	21.82	21.82	32.2228	25.6056	18.0506
Pa_1_2060	76.5975	61.1519	61.1519	88.9206	68.4886	68.4886	54.7353
Pa_1_20600	26.5098	64.4094	64.4094	64.4094	64.4094	64.4094	79.2941
Pa_1_20620	20.2782	44.2774	60.8529	60.8529	40.7239	82.4102	32.9503
Pa_1_20630	346.64	668.879	532.216	532.216	454.824	414.663	542.31
Pa_1_20640	1.26262	1.26262	1.26262	1.26262	2.01758	2.01758	2.01758
Pa_1_20650	22.2169	22.2169	14.998	14.998	14.998	14.998	14.998
Pa_1_20660	17.8669	17.8669	17.8669	17.8669	17.8669	17.8669	21.0625
Pa_1_20670	798.016	1183.05	819.391	1451.37	655.961	944.774	867.097
Pa_1_20680	1134.9	412.605	1023.86	1023.86	504.505	966.933	560.956
Pa_1_2070	57.8111	6.29437	6.29437	8.97453	8.97453	8.97453	8.97453
Pa_1_20700	41.7614	31.4684	31.4684	31.4684	24.0172	24.0172	24.0172
Pa_1_20730	8.42404	21.7145	13.2041	13.2041	13.2041	13.2041	18.9195
Pa_1_20740	1436.63	1059.23	881.265	946.862	743.235	849.499	1181.18
Pa_1_20750	17.939	7.84755	7.84755	7.84755	7.84755	9.60011	9.60011
Pa_1_20760	28.0947	28.0947	28.0947	28.0947	28.0947	28.0947	41.0866
Pa_1_20770	75.7713	158.474	119.395	87.5787	184.157	116.202	227.734
Pa_1_20780	7.8864	13.1865	13.1865	13.1865	13.1865	10.1764	14.5202
Pa_1_2080	7.86525	7.86525	7.38068	7.38068	7.38068	7.38068	7.38068
Pa_1_20800	44.5905	20.9304	20.9304	15.5579	22.1665	22.1665	22.1665
Pa_1_20810	62.9836	31.8723	31.8723	39.5022	28.6303	35.3937	27.5033
Pa_1_20820	12.4435	19.4042	11.0814	22.8151	13.9441	13.9441	13.9441
Pa_1_20830	39.7525	75.1606	39.7115	58.0147	43.584	43.584	43.584
Pa_1_20840	71.2922	199.243	135.953	135.953	205.162	149.387	210.872
Pa_1_20860	2.81886	2.81886	2.81886	6.4532	2.2348	4.12212	4.12212
Pa_1_20870	56.0019	70.0496	88.0006	58.4778	58.4778	84.4499	84.4499
Pa_1_20880	47.3712	30.0773	24.951	24.951	24.951	24.951	24.951
Pa_1_20890	128.924	159.343	132.788	91.8114	225.372	134.541	160.55
Pa_1_2090	18.5374	4.41502	8.71842	8.71842	4.47689	4.47689	4.47689
Pa_1_20900	10.2653	14.9144	14.9144	19.0777	19.0777	19.0777	14.2255
Pa_1_20920	35.3184	72.8708	48.674	57.3038	57.3038	57.3038	57.3038
Pa_1_20930	136.951	136.951	136.951	193.292	98.4544	135.745	95.6399
Pa_1_20940	201.004	143.429	97.0562	155.147	75.7539	97.029	97.029
Pa_1_20970	76.6675	76.6675	76.6675	117.913	52.6414	91.2979	68.772
Pa_1_20980	21.3447	21.3447	21.3447	25.3643	25.3643	25.3643	25.3643
Pa_1_20990	114.535	243.85	279.885	316.789	199.925	293.401	293.401
Pa_1_210	11.0932	11.0932	11.0932	11.0932	11.0932	8.33306	16.7911
Pa_1_2100	34.485	39.5387	39.5387	58.0176	35.6522	43.1	43.1
Pa_1_21010	99.9408	19.0941	19.0941	19.0941	11.2932	28.2972	7.5866
Pa_1_21018	28.8108	73.6028	47.0639	32.1702	52.6392	44.0745	44.0745
Pa_1_21020	22.2779	28.8716	28.8716	28.8716	34.2559	23.7356	50.5251
Pa_1_21030	92.121	62.7125	62.7125	62.7125	62.7125	75.5089	62.1859
Pa_1_21040	29.2879	39.235	26.9558	18.0828	34.1726	26.345	33.6765
Pa_1_21050	69.4874	71.5294	71.5294	71.5294	79.587	79.587	64.6606
Pa_1_21060	18.067	18.067	18.067	24.5466	16.0556	16.0556	16.0556
Pa_1_21070	22.1759	22.1759	22.1759	22.1759	22.1759	15.1401	23.6107
Pa_1_21090	97.6536	118.05	118.05	134.316	134.316	119.729	119.729
Pa_1_2110	348.767	2693.97	1550.66	2611.03	1452.69	2144.4	1433.74
Pa_1_21100	78.5258	59.4755	59.4755	59.4755	87.4784	54.3123	80.0476
Pa_1_21110	59.1586	94.1562	94.1562	66.3448	89.7483	65.291	100.147
Pa_1_21113	0.698612	0.698612	0.128854	1.31417	1.31417	1.31417	1.31417
Pa_1_21116	244.674	161.095	274.909	457.77	101.979	310.855	158.096
Pa_1_21120	0.530717	4.48649	2.67134	2.67134	2.67134	2.67134	2.67134
Pa_1_21150	32.5524	25.3426	17.8299	17.8299	17.8299	17.8299	17.8299
Pa_1_21160	38.5528	82.3522	53.2325	65.4883	65.4883	71.7336	94.6781
Pa_1_21170	17.6151	17.6151	17.6151	17.6151	17.6151	17.6151	22.901
Pa_1_21180	44.1661	134.93	76.0554	98.625	81.6369	66.7889	96.6393
Pa_1_2120	85.8913	50.6797	50.6797	71.2089	38.7878	51.1638	51.1638
Pa_1_21200	21.7943	11.5949	17.4561	28.6822	7.95203	14.2429	14.2429
Pa_1_21210	30.7908	73.5828	28.5569	50.1253	33.064	44.9455	62.3014
Pa_1_21220	3.65299	3.65299	3.65299	3.65299	3.06842	3.06842	3.06842
Pa_1_21240	56.019	31.1617	37.2444	37.2444	37.2444	37.2444	37.2444
Pa_1_21250	139.833	89.7513	134.693	134.693	86.7061	110.553	92.8225
Pa_1_21260	108.422	69.2324	56.436	56.436	89.064	69.0818	90.6306
Pa_1_21270	15.0872	15.0872	15.0872	15.0872	5.56395	13.5554	13.5554
Pa_1_21280	15.5467	6.02572	6.02572	6.02572	3.91409	3.91409	6.89985
Pa_1_2130	49.1916	15.6047	15.6047	15.6047	9.2942	14.1682	14.1682
Pa_1_21300	49.8069	22.0346	22.0346	22.0346	22.0346	24.2711	24.2711
Pa_1_21310	32.7996	14.1347	14.1347	14.1347	10.5586	10.5586	10.5586
Pa_1_21320	15.6564	15.6564	15.6564	15.6564	14.0994	14.0994	14.0994
Pa_1_21330	4.00377	4.00377	4.00377	4.00377	4.00377	2.66341	5.33687
Pa_1_21340	6.69544	1.93875	1.93875	1.93875	1.93875	1.93875	1.93875
Pa_1_21370	19.4466	13.4734	13.4734	13.4734	9.16144	9.16144	9.16144
Pa_1_21400	1958.91	2641.53	2947.33	2239.47	3135.12	2585.26	3125.26
Pa_1_21430	117.067	94.3829	94.3829	94.3829	94.3829	94.3829	94.3829
Pa_1_21440	0.544557	1.14872	1.14872	1.14872	1.14872	1.14872	1.14872
Pa_1_21460	0.605063	4.01772	1.9449	1.9449	1.9449	1.9449	1.9449
Pa_1_21465	5.75104	5.75104	8.43739	8.43739	5.34866	5.34866	5.34866
Pa_1_21473	0.0605063	0.557529	0.557529	0.557529	0.557529	0.557529	0.557529
Pa_1_2150	52.7103	145.473	102.331	102.331	143.103	115.249	139.734
Pa_1_21510	0.363038	2.24065	0.619903	0.619903	0.619903	0.619903	0.619903
Pa_1_21520	9.30413	2.27822	2.27822	2.27822	2.27822	2.27822	2.27822
Pa_1_21590	2.82153	2.82153	2.82153	2.82153	3.91178	3.91178	3.91178
Pa_1_2160	68.2268	29.4045	29.4045	29.4045	29.4045	29.4045	29.4045
Pa_1_21650	4.22329	8.73035	8.73035	8.73035	8.73035	8.73035	8.73035
Pa_1_21670	0.947496	0.947496	0.947496	0.947496	2.07019	1.14706	1.14706
Pa_1_21680	3.99679	1.25038	1.25038	1.25038	1.25038	1.25038	1.25038
Pa_1_21690	14.1075	14.1075	14.1075	14.1075	10.7453	10.7453	10.7453
Pa_1_21695	3.84593	3.84593	4.40234	4.40234	4.40234	4.40234	4.40234
Pa_1_2170	12.6957	31.2445	16.7234	16.7234	25.4153	18.0386	30.5479
Pa_1_21790	0.339309	0.339309	4.83202	1.68428	1.68428	1.68428	1.68428
Pa_1_21800	11.3456	26.9457	17.9381	11.4	23.6986	23.6986	12.4527
Pa_1_21810	2.78998	2.78998	2.78998	2.78998	1.71867	1.71867	1.71867
Pa_1_21830	3.20683	0.936554	0.936554	0.936554	0.936554	0.936554	0.936554
Pa_1_21870	8.73881	5.07549	5.07549	5.07549	5.07549	5.07549	5.07549
Pa_1_21880	21.2758	21.2758	23.4771	23.4771	34.4455	29.594	29.594
Pa_1_21890	0.0605063	0.353648	0.353648	0.353648	0.353648	0.353648	0.353648
Pa_1_2190	290.406	163.572	105.686	152.034	110.836	110.836	110.836
Pa_1_21900	4.59848	2.44762	2.44762	6.82754	2.99448	2.99448	1.75158
Pa_1_21910	501.094	501.094	721.443	1058.6	540.946	895.311	259.269
Pa_1_21920	93.828	60.6577	92.821	113.743	84.3883	120.909	61.4531
Pa_1_21930	1.49878	1.49878	1.49878	1.49878	3.67097	3.67097	1.43903
Pa_1_21970	3.17392	11.3235	5.80167	5.80167	5.80167	9.60463	9.60463
Pa_1_21980	616.659	147.657	147.657	238.385	119.34	163.088	131.668
Pa_1_21990	10.4121	18.8784	18.8784	10.7915	19.8698	19.8698	19.8698
Pa_1_220	6.70742	1.13077	1.13077	1.13077	0.190377	0.922239	0.922239
Pa_1_2200	7.42151	13.852	13.852	23.2536	10.7987	15.7306	11.0143
Pa_1_22000	86.1834	65.5529	57.2054	57.2054	57.2054	57.2054	57.2054
Pa_1_22010	20.3088	20.3088	10.549	20.7018	9.47959	9.47959	14.3664
Pa_1_22020	11.5807	22.7243	14.0015	14.0015	14.0015	14.0015	18.679
Pa_1_22030	160.52	247.366	267.528	391.899	195.894	271.266	241.523
Pa_1_2205	11.525	11.525	11.525	19.7265	10.416	10.416	10.416
Pa_1_22060	49.281	49.281	36.8	36.8	36.8	36.8	36.8
Pa_1_22070	13.1123	5.65547	5.65547	5.65547	5.65547	3.26873	7.04372
Pa_1_22090	25.577	25.577	19.5846	29.8619	14.481	17.909	17.909
Pa_1_2210	14.2121	23.2398	10.0178	12.1314	12.1314	12.1314	16.6812
Pa_1_22100	66.4633	66.4633	66.4633	66.4633	53.1151	92.9068	92.9068
Pa_1_22110	0.657911	0.657911	0.657911	0.657911	0.101383	0.101383	0.101383
Pa_1_22120	11.1132	11.1132	11.1132	11.1132	15.5464	15.5464	15.5464
Pa_1_22130	30.9272	57.785	57.785	70.638	70.638	106.025	53.0718
Pa_1_22140	5.06168	10.5787	10.5787	10.5787	10.6887	10.6887	10.6887
Pa_1_22160	17.8818	31.0348	22.684	22.684	22.684	22.684	39.5217
Pa_1_22180	15.0591	5.59059	9.24633	9.24633	9.24633	11.7732	7.08189
Pa_1_22190	62.2149	125.033	78.8314	118.663	69.9161	76.5048	76.5048
Pa_1_2220	132.32	60.6064	60.6064	89.5708	65.6715	65.6715	65.6715
Pa_1_22200	16.5251	11.1423	14.1265	14.1265	14.1265	14.1265	14.1265
Pa_1_22210	12.2223	3.54864	3.54864	3.54864	3.54864	3.54864	3.54864
Pa_1_22220	4.32008	15.054	8.68269	8.68269	8.68269	8.68269	8.68269
Pa_1_22230	23.8603	23.8603	28.747	28.747	28.747	28.747	28.747
Pa_1_22240	396.996	396.996	537.115	358.003	499.792	586.435	439.251
Pa_1_22250	37.9667	51.1815	32.853	44.9457	35.9628	35.9628	35.9628
Pa_1_22260	45.0703	12.4487	12.4487	19.1821	11.5471	11.5471	11.5471
Pa_1_22270	303.429	274.752	300.704	195.555	355.614	234.279	307.077
Pa_1_22280	156.01	245.912	190.65	211.594	211.594	235.948	205.72
Pa_1_22290	52.3577	30.5062	30.5062	30.5062	30.5062	35.8221	25.4034
Pa_1_2230	10.6372	10.6372	10.6372	10.6372	6.86298	6.86298	12.2576
Pa_1_22300	23.5231	15.1457	15.1457	15.1457	6.23027	8.88942	8.88942
Pa_1_22310	233.139	59.5924	83.6214	113.913	98.9346	98.9346	46.6917
Pa_1_22320	0.378914	0.378914	0.378914	0.378914	0.378914	0.378914	0
Pa_1_22330	233.622	320.847	230.077	230.077	230.077	261.416	201.398
Pa_1_22340	10.8125	10.8125	14.2583	7.82048	7.82048	7.82048	7.82048
Pa_1_22370	375.613	306.762	306.762	284.318	221.647	399.939	291.852
Pa_1_2240	39.9389	18.0569	29.9955	20.9943	20.9943	20.9943	32.4446
Pa_1_22440	2.0882	2.0882	2.0882	2.0882	2.0882	2.79651	2.79651
Pa_1_22450	6.31342	6.31342	6.31342	7.10255	7.10255	7.10255	7.10255
Pa_1_22460	61.7446	61.7446	61.7446	40.5576	62.4113	33.4878	71.4399
Pa_1_22480	230.505	267.405	244.61	421.867	170.398	277.109	170.882
Pa_1_22500	35.0331	20.5274	20.5274	32.3495	19.8088	19.8088	19.8088
Pa_1_22510	93.8139	52.7769	34.4004	34.4004	90.8062	46.4217	21.2994
Pa_1_22520	12.5725	12.5725	12.5725	23.7338	13.883	13.883	13.883
Pa_1_22530	278.086	383.813	339.925	269.476	380.248	380.248	420.349
Pa_1_22540	16.6133	16.6133	21.6191	14.4692	18.1039	18.1039	18.1039
Pa_1_22550	194.73	227.707	146.768	186.267	121.63	146.222	168.543
Pa_1_22560	21.877	21.877	21.877	36.7387	24.8867	24.8867	36.9378
Pa_1_22570	61.7393	175.763	102.239	102.239	131.092	131.092	169.135
Pa_1_22580	22.821	10.0796	10.0796	10.0796	10.0796	10.0796	10.0796
Pa_1_22590	21.9587	21.9587	11.3308	21.0866	10.6126	10.6126	18.1335
Pa_1_2260	73.3872	59.3346	59.3346	77.6547	49.9825	49.9825	49.9825
Pa_1_22600	37.749	37.749	23.1767	34.4628	24.2218	24.2218	24.2218
Pa_1_22615	116.696	40.7733	49.6878	69.1449	27.1774	53.8709	37.5526
Pa_1_22620	3.62346	0.286859	0.286859	0.286859	0.286859	0.286859	0.286859
Pa_1_22630	60.5028	19.2449	19.2449	19.2449	7.53354	14.9052	14.9052
Pa_1_22640	1.39164	4.17225	1.96752	1.96752	1.96752	1.96752	1.96752
Pa_1_22650	12.4996	12.4996	12.4996	7.83562	13.3273	13.3273	13.3273
Pa_1_22660	15.8649	15.8649	15.8649	15.8649	8.41896	14.9496	14.9496
Pa_1_22670	45.0866	107.358	83.4544	57.4383	80.2654	80.2654	101.837
Pa_1_22680	67.4813	67.4813	67.4813	48.3932	72.4463	72.4463	72.4463
Pa_1_22690	90.9248	37.1393	52.4492	52.4492	52.4492	48.7546	48.7546
Pa_1_2270	38.6151	11.8676	11.8676	20.8644	10.277	10.277	10.277
Pa_1_22700	42.5127	12.081	12.081	12.081	12.081	12.081	15.5749
Pa_1_22710	63.2127	28.8836	28.8836	28.8836	28.8836	28.8836	45.4953
Pa_1_22730	55.1714	81.4471	31.6324	54.3026	36.0876	36.0876	50.2189
Pa_1_22740	31.4766	58.9025	30.4437	30.4437	30.4437	30.4437	47.5032
Pa_1_22750	116.532	14.1225	14.1225	19.7265	10.7204	10.7204	10.7204
Pa_1_22760	438.394	270.446	270.446	377.325	160.269	296.3	190.304
Pa_1_22770	251.227	167.651	181.55	181.55	181.55	181.55	163.8
Pa_1_22780	56.8753	56.8753	79.2932	50.6198	66.8161	66.8161	66.8161
Pa_1_2280	149.533	149.533	169.192	169.192	151.085	125.986	194.608
Pa_1_22800	6.13195	6.13195	6.13195	6.13195	6.13195	5.92935	5.92935
Pa_1_22820	5.85181	12.4505	10.0715	10.0715	8.44908	8.44908	8.44908
Pa_1_22830	17.9009	24.5951	13.2202	13.2202	23.4876	13.3311	25.6266
Pa_1_22840	4.12646	4.12646	4.12646	4.12646	2.1941	4.58378	2.13279
Pa_1_22860	15.2818	25.2179	25.2179	25.2179	25.2179	32.5293	32.5293
Pa_1_22870	217.97	140.129	243.144	345.35	115.531	206.417	160.761
Pa_1_22880	99.4604	99.4604	146.072	169.713	114.526	149.666	127.347
Pa_1_22890	66.2997	39.5165	39.5165	39.5165	48.7365	29.2975	47.7777
Pa_1_2290	24.871	42.4359	42.4359	31.7317	52.2298	52.2298	71.0106
Pa_1_22900	9.23484	15.2583	9.65233	9.65233	9.65233	9.65233	14.0566
Pa_1_22920	32.0545	5.44484	5.44484	5.44484	5.44484	5.44484	5.44484
Pa_1_22930	564.205	277.414	414.215	414.215	303.944	426.85	310.763
Pa_1_22940	18.9226	28.2193	28.2193	28.2193	36.6162	36.6162	27.6495
Pa_1_22950	378.409	209.22	371.895	226.408	345.459	322.3	288.146
Pa_1_22960	45.739	45.739	45.739	56.4383	35.8622	57.9882	36.8655
Pa_1_22970	94.5747	158.336	119.285	119.285	135.068	135.068	153.801
Pa_1_22980	117.224	274.733	125.777	105.329	149.854	149.854	180.523
Pa_1_22990	63.4214	21.4739	21.4739	21.4739	27.9531	16.4177	25.3896
Pa_1_230	8.04388	11.8765	7.31194	7.31194	7.31194	7.31194	7.31194
Pa_1_2300	14.8309	14.8309	6.4427	11.7044	7.953	7.953	7.953
Pa_1_23000	46.4748	55.4368	43.722	30.6848	59.4892	27.0455	64.9972
Pa_1_23010	26.6725	45.5261	31.5598	31.5598	31.5598	31.5598	31.5598
Pa_1_23020	58.9613	38.5673	41.5176	41.5176	41.5176	41.5176	41.5176
Pa_1_23030	8.75202	8.75202	6.41361	6.41361	6.41361	6.41361	6.41361
Pa_1_23035	7.97645	12.9307	8.72398	8.72398	8.72398	8.72398	8.72398
Pa_1_23040	157.391	45.8272	45.8272	45.8272	40.0313	72.2416	32.143
Pa_1_23050	40.6737	31.5129	31.5129	31.5129	49.5839	32.8394	32.8394
Pa_1_23070	163.509	279.314	201.244	319.321	177.006	216.27	276.544
Pa_1_23080	69.6254	91.7178	105.222	105.222	64.3404	124.57	95.9421
Pa_1_23090	27.8187	27.8187	17.3592	17.3592	17.3592	17.3592	23.8821
Pa_1_2310	8.52793	4.68833	4.68833	4.68833	3.43269	3.43269	3.43269
Pa_1_23100	272.934	248.891	346.487	241.206	422.474	331.598	417.323
Pa_1_23110	129.604	180.088	160.302	160.302	134.756	134.756	171.829
Pa_1_23120	61.6512	178.356	161.048	113.233	207.311	147.015	216.823
Pa_1_23130	5.13262	5.13262	7.16784	7.16784	7.16784	7.16784	7.16784
Pa_1_23140	122.667	106.266	106.266	106.266	85.747	99.5446	99.5446
Pa_1_23150	50.4363	84.2885	69.9874	101.899	60.6144	77.8282	77.8282
Pa_1_23155	20.9849	26.9457	16.2269	16.2269	16.2269	22.1568	22.1568
Pa_1_23160	13.2578	13.2578	13.2578	31.0565	8.22201	13.6321	13.6321
Pa_1_23170	22.9889	16.5345	9.8265	9.8265	9.8265	9.8265	9.8265
Pa_1_23190	16.4608	47.2585	31.5757	31.5757	31.5757	31.5757	31.5757
Pa_1_2320	30.2497	20.1557	20.1557	35.9259	12.8137	19.7176	19.7176
Pa_1_23200	9.31451	3.37203	3.37203	3.37203	3.37203	3.37203	3.37203
Pa_1_23210	915.633	176.318	176.318	268.523	123.124	123.124	141.308
Pa_1_23220	17.7247	17.7247	26.6599	26.6599	13.7824	22.954	15.1701
Pa_1_23230	35.1161	77.9363	53.5463	92.6624	43.6508	59.9404	70.2142
Pa_1_23240	143.505	113.627	133.664	172.972	95.6371	161.074	107.684
Pa_1_23250	27.8156	17.9591	17.9591	26.985	8.7572	15.6239	15.6239
Pa_1_23260	6.99645	6.99645	5.81591	5.81591	3.67887	3.67887	3.67887
Pa_1_23270	38.2461	110.879	73.1608	73.1608	82.8121	82.8121	111.181
Pa_1_23280	18.6757	24.3124	24.3124	24.3124	14.7205	20.3229	20.3229
Pa_1_23290	43.1306	88.3015	75.9108	91.0413	71.8703	102.788	63.8744
Pa_1_2330	24.1156	82.559	54.1851	40.8827	94.5101	66.3702	78.0028
Pa_1_23300	133.549	153.7	265.578	304.71	188.098	231.559	186.341
Pa_1_23310	219.308	55.7402	109.006	155.472	79.6494	112.85	87.081
Pa_1_23320	78.8762	152.548	116.705	79.0676	150.614	116.42	141.544
Pa_1_23340	75.6017	41.1154	32.0494	46.3864	36.4962	36.4962	32.0161
Pa_1_23354	1.89835	1.89835	5.78649	3.07095	3.07095	3.07095	3.07095
Pa_1_23380	10.2478	28.8993	16.2523	16.2523	36.2955	15.2411	24.562
Pa_1_23390	39.5309	60.0673	47.5438	31.5633	49.8098	62.9849	62.9849
Pa_1_2340	5.37526	5.37526	5.37526	16.4186	3.42433	6.07172	3.03951
Pa_1_23400	35.2919	35.2919	45.441	36.5387	36.5387	36.5387	36.5387
Pa_1_23410	217.883	160.537	119.145	195.676	117.872	184.575	109.738
Pa_1_23420	15.6047	15.6047	15.6047	15.6047	15.6047	15.6047	24.8573
Pa_1_23440	12.9777	7.8928	7.8928	7.8928	7.8928	7.8928	7.8928
Pa_1_23455	1.63367	0.669646	0.669646	0.669646	0.288788	0.288788	0.288788
Pa_1_23460	19.2254	8.33151	8.33151	8.33151	8.33151	8.33151	8.33151
Pa_1_23470	37.9858	8.60373	14.8885	14.8885	6.29519	6.29519	14.7131
Pa_1_23480	23.2218	35.4108	24.6254	24.6254	32.2008	32.2008	32.2008
Pa_1_23490	13.6133	13.6133	13.6133	13.6133	13.6133	8.406	13.6484
Pa_1_2350	7.75847	13.9949	13.9949	7.01536	20.8863	20.8863	20.8863
Pa_1_23500	36.6634	16.9869	30.2455	44.0862	44.0862	54.3211	27.8741
Pa_1_23510	4.58455	12.1623	8.61933	8.61933	15.135	7.99024	14.7399
Pa_1_23530	172.413	84.0048	176.521	110.874	163.85	147.221	126.615
Pa_1_23550	82.5339	54.7906	66.0597	92.549	76.9531	90.861	37.3807
Pa_1_23560	83.5211	23.9296	41.2442	41.2442	41.2442	41.2442	16.3996
Pa_1_23580	8.2859	25.3148	20.5368	20.5368	13.0452	13.0452	19.3086
Pa_1_23590	5.84877	5.84877	5.84877	5.84877	3.04979	3.04979	3.04979
Pa_1_2360	7.40581	2.76778	2.76778	2.76778	2.76778	2.76778	2.76778
Pa_1_23600	3.56784	3.56784	1.11107	2.26136	2.26136	2.26136	2.26136
Pa_1_23610	71.1519	23.3613	17.3309	20.3979	20.3979	20.3979	20.3979
Pa_1_23620	12.1606	12.1606	7.01672	7.01672	13.9364	8.22644	12.1059
Pa_1_23630	81.0872	101.2	171.157	131.833	156.608	180.919	115.206
Pa_1_23640	1.48408	1.48408	1.48408	1.48408	1.48408	1.48408	2.7955
Pa_1_23650	11.4448	11.4448	6.71621	12.8989	5.25803	7.35736	7.35736
Pa_1_23660	27.2017	10.2451	10.2451	10.2451	10.2451	10.2451	10.2451
Pa_1_23670	21.1664	26.6349	26.6349	15.5653	28.3338	19.3033	32.5054
Pa_1_23680	26.5202	43.1917	34.2217	27.7655	27.7655	27.7655	36.503
Pa_1_23690	44.2491	30.1605	37.6083	50.8889	26.7643	36.053	27.2766
Pa_1_23695	7.75678	3.58142	4.70353	4.70353	4.70353	4.70353	4.70353
Pa_1_2370	264.769	332.549	292.353	362.995	362.995	430.695	272.186
Pa_1_23730	26.7196	15.7118	15.7118	15.7118	11.9783	11.9783	11.9783
Pa_1_23740	24.0223	48.5002	19.4632	19.4632	31.8235	20.7161	33.4293
Pa_1_23750	24.7706	24.7706	15.9779	24.2782	13.976	13.976	13.976
Pa_1_23770	30.301	41.0453	34.7467	34.7467	34.7467	34.7467	34.7467
Pa_1_23790	112.82	241.847	183.824	281.993	167.467	222.229	194.862
Pa_1_2380	179.024	110.813	110.813	146.955	113.267	113.267	113.267
Pa_1_23800	10.7113	23.7525	17.9219	17.9219	17.9219	17.9219	17.9219
Pa_1_23810	8.95493	12.5587	12.5587	18.5319	8.42913	14.8831	10.5095
Pa_1_23820	83.4693	226.415	172.25	172.25	281.831	205.015	205.015
Pa_1_23830	129.011	129.011	97.9934	132.056	102.854	102.854	102.854
Pa_1_23840	19.5244	9.24912	9.24912	9.24912	9.24912	9.24912	9.24912
Pa_1_23850	181.842	121.937	153.365	191.978	90.7997	159.501	107.807
Pa_1_23860	31.5715	83.0611	50.9381	38.5278	99.5551	71.5562	71.5562
Pa_1_23870	3.86202	1.26438	1.26438	1.26438	1.26438	1.26438	1.26438
Pa_1_23880	58.3651	39.4305	30.7429	30.7429	22.4553	28.7266	40.2097
Pa_1_23890	89.5459	51.7723	70.8526	91.4156	43.1586	66.4116	51.4347
Pa_1_2390	92.3455	92.3455	116.261	93.6113	129.223	109.301	147.173
Pa_1_23900	93.2866	56.9045	94.0791	49.9278	104.031	104.031	88.5426
Pa_1_23910	34.8389	22.2396	22.2396	22.2396	22.2396	14.8402	29.1263
Pa_1_23920	42.3224	32.3647	27.9363	27.9363	27.9363	23.0563	38.7833
Pa_1_23930	165.012	301.257	180.679	133.75	240.766	157.4	279.538
Pa_1_23940	61.5856	103.2	103.2	74.8112	122.325	99.4311	115.739
Pa_1_23960	10.8462	4.67985	4.67985	9.11083	4.11224	4.11224	4.11224
Pa_1_23970	63.312	49.4062	49.4062	66.8839	38.2969	46.231	46.231
Pa_1_23980	119.86	76.9328	104.253	104.253	92.0628	92.0628	83.0113
Pa_1_23990	72.1131	52.6972	52.6972	75.3222	37.3432	70.316	38.0162
Pa_1_2400	159.718	284.865	241.771	186.853	186.853	273.725	315.628
Pa_1_24000	29.429	29.429	40.3071	40.3071	64.8113	49.4691	49.4691
Pa_1_24020	84.4097	121.253	98.3867	98.3867	106.274	106.274	92.2275
Pa_1_24030	6.16818	2.4856	2.4856	2.4856	1.11086	1.11086	1.11086
Pa_1_24040	5.65209	5.65209	2.68452	2.68452	2.68452	2.68452	4.59182
Pa_1_24050	34.8829	34.8829	34.8829	21.6963	42.4403	26.1169	38.8452
Pa_1_24060	46.3409	26.9761	20.3905	27.3816	27.3816	19.4669	30.4123
Pa_1_24070	22.641	15.0237	15.0237	12.1613	12.1613	12.1613	9.76022
Pa_1_24080	10.2584	27.3403	18.5538	31.6501	19.2224	13.8054	28.2691
Pa_1_24090	28.8544	20.2596	20.2596	20.2596	20.2596	20.2596	27.0285
Pa_1_2410	63.1423	22.124	30.7983	30.7983	18.4215	24.3642	24.3642
Pa_1_24110	10.7096	46.8617	46.8617	70.5512	30.209	53.6088	30.3951
Pa_1_24120	44.4652	18.8358	26.6716	37.0638	11.6954	28.4064	17.0934
Pa_1_24140	10.3827	27.8508	19.9921	19.9921	19.9921	19.9921	26.3135
Pa_1_24160	539.076	377.031	516.545	378.426	460.504	385.658	535.775
Pa_1_24170	177.561	294.831	223.448	223.448	223.448	198.551	231.655
Pa_1_24180	153.929	153.929	82.9977	120.351	76.408	76.408	98.0749
Pa_1_24190	36.1188	21.9651	21.9651	21.9651	15.9508	15.9508	15.9508
Pa_1_2420	55.5442	55.5442	55.5442	55.5442	55.5442	69.9888	69.9888
Pa_1_24200	11.8379	11.8379	11.8379	11.8379	8.74425	8.74425	8.74425
Pa_1_24210	116.018	64.7804	64.7804	64.7804	64.7804	64.7804	71.9706
Pa_1_24220	37.7326	37.7326	31.8174	31.8174	26.7476	18.2951	30.9102
Pa_1_24230	10.1796	10.1796	18.5168	9.4269	16.3724	10.6537	28.3362
Pa_1_24240	35.283	35.283	35.283	52.1819	32.1069	32.1069	32.1069
Pa_1_24250	49.1404	105.013	120.425	100.668	156.964	100.255	120.725
Pa_1_24260	75.9371	33.2332	33.2332	55.9924	30.5353	30.5353	30.5353
Pa_1_24270	21.9638	10.936	10.936	18.2068	9.93578	9.93578	9.93578
Pa_1_24280	287.401	131.559	131.559	173.289	95.3156	151.739	73.0994
Pa_1_24290	159.137	441.088	374.851	326.859	560.933	413.293	382.088
Pa_1_2430	4.15636	4.15636	3.04305	3.04305	3.04305	3.04305	3.04305
Pa_1_24300	189.313	189.313	222.368	272.996	195.277	176.201	214.301
Pa_1_24310	51.6516	41.673	41.673	56.6993	30.5359	50.1828	50.1828
Pa_1_24340	12.5804	12.5804	6.97359	6.97359	6.97359	6.97359	6.97359
Pa_1_24350	468.921	415.929	716.577	419.168	569.808	526.34	581.059
Pa_1_24360	137.04	96.1218	124.374	177.41	118.096	141.675	125.169
Pa_1_24390	3.23889	3.23889	3.23889	3.23889	3.23889	3.23889	5.42299
Pa_1_2440	7.21925	7.21925	7.21925	7.21925	5.39714	5.39714	5.39714
Pa_1_24400	20.3681	29.0679	29.0679	29.0679	18.8914	27.9685	27.9685
Pa_1_24420	27.3842	27.3842	40.6501	26.3935	26.3935	26.3935	53.6263
Pa_1_24430	44.0184	65.4474	36.786	36.786	63.3008	51.3405	101.562
Pa_1_24440	49.857	37.074	37.074	39.7313	39.7313	39.7313	39.7313
Pa_1_24450	983.226	478.427	332.966	275.18	447.789	404.236	226.227
Pa_1_24460	12.6402	12.6402	16.4441	8.8751	15.6656	15.6656	15.6656
Pa_1_24490	59.3744	16.0361	20.1836	20.1836	20.1836	20.1836	20.1836
Pa_1_2450	16.6667	16.6667	11.1837	11.1837	11.1837	11.1837	11.1837
Pa_1_24500	27.029	37.8537	28.9735	28.9735	28.9735	28.9735	33.3522
Pa_1_24530	1.50574	3.76383	1.66101	1.66101	1.66101	1.66101	1.66101
Pa_1_24550	13.4122	13.4122	13.4122	13.4122	9.22267	9.22267	9.22267
Pa_1_24560	145.554	99.3567	66.321	48.8883	87.371	47.3431	90.4555
Pa_1_24580	81.1389	42.9587	67.9862	105.233	28.4381	67.6234	33.3831
Pa_1_2460	7.70488	11.0887	11.0887	11.0887	11.0887	19.7605	10.4711
Pa_1_24600	23.594	15.9667	15.9667	29.9111	8.15555	14.5653	14.5653
Pa_1_24610	107.941	41.0119	71.4972	58.5762	30.8392	45.4399	45.4399
Pa_1_24650	2.53088	0.492642	0.492642	0.492642	0.492642	0.492642	0.492642
Pa_1_24660	118.46	105.234	120.827	78.031	125.73	69.3369	147.011
Pa_1_2470	74.2041	74.2041	74.2041	74.2041	74.2041	84.1241	84.1241
Pa_1_2480	125.608	164.522	138.227	187.432	150.412	150.412	150.412
Pa_1_2490	1.14687	1.14687	0.666637	0.666637	0.666637	0.666637	0.666637
Pa_1_2495	9.89003	4.1535	4.1535	4.1535	4.1535	4.1535	4.1535
Pa_1_2500	256.967	89.4957	89.4957	109.163	86.7369	86.7369	99.6293
Pa_1_2510	3.8119	5.60825	5.60825	5.60825	5.60825	5.60825	7.62454
Pa_1_2520	6.51729	19.5237	12.8373	12.8373	12.8373	10.1964	14.6438
Pa_1_2530	121.513	13.6522	19.3531	7.94151	17.0794	6.51748	14.2351
Pa_1_2540	124.434	6.75224	6.75224	6.75224	6.75224	6.75224	6.75224
Pa_1_2550	7.47807	7.47807	7.47807	7.47807	7.47807	3.65895	9.04933
Pa_1_2560	53.5446	21.7908	21.7908	36.5761	20.1983	20.1983	20.1983
Pa_1_2570	19.8719	35.1656	19.2055	33.1384	17.2534	25.8613	25.8613
Pa_1_2580	217.486	109.703	170.259	170.259	138.892	170.908	132.564
Pa_1_2590	59.5267	42.7297	64.1409	44.8275	69.1497	47.2819	47.2819
Pa_1_2600	19.0043	19.0043	19.0043	28.19	10.3299	23.2599	23.2599
Pa_1_2610	14.4586	14.4586	14.4586	14.4586	10.798	10.798	10.798
Pa_1_2620	8.46379	12.7914	8.74561	8.74561	8.74561	8.74561	8.74561
Pa_1_2660	315.053	77.6118	77.6118	118.888	137.418	110.024	60.1652
Pa_1_2670	766.383	412.882	602.291	713.774	312.787	528.764	400.314
Pa_1_2680	274.275	111.852	111.852	111.852	96.9382	96.9382	96.9382
Pa_1_2690	53.0854	57.9138	57.9138	57.9138	57.9138	57.9138	73.8645
Pa_1_270	7.99378	7.99378	11.1035	11.1035	15.4732	11.8481	11.8481
Pa_1_2700	17.9064	10.1453	10.1453	15.6058	7.50663	7.50663	7.50663
Pa_1_2720	10.2826	12.6059	12.6059	12.6059	12.6059	12.6059	15.4036
Pa_1_2730	6.82497	33.7332	17.0188	17.0188	17.0188	14.2856	24.6787
Pa_1_2750	54.7933	84.7987	84.7987	60.2167	76.768	76.768	76.768
Pa_1_2770	1.69418	0.454888	0.454888	0.454888	0.454888	0.454888	0.454888
Pa_1_2780	0.423544	4.29502	4.29502	4.29502	2.767	2.767	2.767
Pa_1_2800	15.5098	15.5098	10.566	16.4186	9.72397	9.72397	9.72397
Pa_1_2810	7.92632	3.04198	3.04198	3.04198	1.46639	1.46639	1.46639
Pa_1_2820	12.0909	17.8589	8.32689	13.8176	9.94487	9.94487	9.94487
Pa_1_2830	21.1132	12.1537	12.1537	12.1537	7.6389	9.61679	9.61679
Pa_1_2840	2.59654	6.84161	6.84161	6.84161	6.84161	6.84161	6.84161
Pa_1_2850	38.259	27.3345	36.4269	53.7806	23.9332	36.0891	36.0891
Pa_1_2860	166.429	75.9659	75.9659	120.246	88.7819	88.7819	62.2018
Pa_1_2870	29.6999	6.39514	6.39514	6.39514	6.39514	6.39514	6.39514
Pa_1_2880	30.7682	9.13456	9.13456	9.13456	9.13456	9.13456	9.13456
Pa_1_2890	32.8635	19.2939	10.9514	21.9457	11.574	11.574	11.574
Pa_1_290	10.4226	45.4807	41.4123	41.4123	41.4123	52.3036	52.3036
Pa_1_2900	288.197	208.811	241.325	332.493	156.828	201.604	222.959
Pa_1_2910	0.708776	2.01811	2.01811	2.01811	2.01811	2.01811	2.01811
Pa_1_2920	18.7714	18.7714	18.7714	24.2782	10.9597	16.5563	16.5563
Pa_1_2930	103.333	37.8647	121.827	121.827	61.5878	74.2636	74.2636
Pa_1_2940	5.29467	5.29467	5.29467	5.29467	4.13944	4.13944	4.13944
Pa_1_2950	0.178059	1.34976	1.34976	1.34976	1.34976	1.34976	1.34976
Pa_1_2960	5.73426	10.4474	10.4474	10.4474	10.4474	10.4474	13.5349
Pa_1_2980	44.3882	59.2539	59.2539	47.5729	85.0134	64.164	76.3955
Pa_1_30	133.382	114.298	114.298	138.384	117.739	84.3313	165.977
Pa_1_300	2.84428	2.84428	2.84428	1.56702	1.56702	1.56702	1.56702
Pa_1_3000	73.0002	103.842	103.842	83.5759	141.533	86.8841	121.182
Pa_1_3010	1.53164	6.1994	6.1994	6.1994	6.1994	6.1994	6.1994
Pa_1_3020	88.3392	51.7668	39.8634	39.8634	39.8634	39.8634	39.8634
Pa_1_3030	29.8072	29.8072	29.8072	29.8072	34.2256	34.2256	34.2256
Pa_1_3040	7.64139	7.64139	7.64139	7.64139	5.11423	5.11423	5.11423
Pa_1_3050	22.2209	13.1482	13.1482	6.35767	15.9491	7.50598	16.4948
Pa_1_3060	41.2834	41.2834	34.7559	34.7559	34.7559	34.7559	34.7559
Pa_1_3070	8.89415	8.89415	8.89415	8.89415	15.3101	5.0821	15.7368
Pa_1_3080	23.1566	58.6432	32.0166	52.677	36.8815	36.8815	36.8815
Pa_1_310	47.2596	7.7808	9.38429	9.38429	9.38429	9.38429	12.6347
Pa_1_3110	21.4015	49.2451	39.4926	39.4926	63.268	50.0397	50.0397
Pa_1_3120	58.1465	45.9161	45.9161	61.773	37.0577	55.7561	41.4164
Pa_1_3130	146.626	31.1703	48.4025	48.4025	31.28	41.8151	41.8151
Pa_1_3140	67.5088	67.5088	82.9255	65.8553	65.8553	110.108	86.4958
Pa_1_3150	1.81519	8.11271	4.50989	11.3792	6.30096	6.30096	6.30096
Pa_1_3160	18.9728	86.373	44.93	44.93	44.93	44.93	44.93
Pa_1_3170	33.684	74.0994	53.3646	42.3114	53.5919	53.5919	69.7124
Pa_1_3180	4.41706	4.41706	4.41706	7.15266	2.52032	2.52032	2.52032
Pa_1_3190	37.1535	269.684	210.34	186.996	316.733	229.81	229.81
Pa_1_320	37.8164	14.062	31.2739	31.2739	20.1999	20.1999	20.1999
Pa_1_3200	21.1128	44.0912	58.9432	34.4535	60.2854	60.2854	60.2854
Pa_1_3220	10.8148	6.33708	6.33708	6.33708	6.33708	6.33708	6.33708
Pa_1_3230	22.1003	86.3699	57.1613	93.0979	58.3466	70.1765	70.1765
Pa_1_3240	8.1751	20.982	20.982	20.982	31.463	31.463	31.463
Pa_1_3250	28.6091	7.96367	14.7368	14.7368	10.1375	10.1375	10.1375
Pa_1_3260	33.5136	44.9676	25.0779	30.4752	30.4752	30.4752	39.05
Pa_1_3270	30.2784	69.8946	59.489	47.7355	78.1591	78.1591	78.1591
Pa_1_3280	0.605063	3.9473	3.9473	3.9473	3.9473	3.9473	2.31827
Pa_1_3300	71.0741	149.864	87.1527	167.282	79.5452	103.83	103.83
Pa_1_3320	28.0365	42.2592	42.2592	42.2592	49.584	40.3973	49.5265
Pa_1_3330	18.1585	24.9483	15.1114	15.1114	15.1114	11.6844	21.8559
Pa_1_3340	3.55257	1.31814	1.31814	1.31814	1.31814	1.31814	1.31814
Pa_1_3350	11.8419	33.3614	15.3166	27.0984	14.3328	14.3328	21.3693
Pa_1_340	29.16	105.134	49.6136	49.6136	88.7683	64.5543	95.0986
Pa_1_3400	1382.65	970.33	970.33	1343.02	854.067	995.979	902.314
Pa_1_3410	43.6831	256.491	167.378	167.378	191.692	223.034	187.794
Pa_1_3420	98.5163	142.704	182.017	110.594	284.838	184.224	210.755
Pa_1_3430	93.9125	218.171	181.924	137.216	184.753	184.753	206.895
Pa_1_3440	16.2211	16.2211	12.7812	12.7812	12.7812	12.7812	12.7812
Pa_1_3450	85.554	122.695	54.6341	87.3024	42.0254	88.8333	73.7141
Pa_1_3460	2.06798	2.06798	2.06798	2.06798	2.06798	4.62747	2.33875
Pa_1_3480	108.78	130.51	82.8191	144.898	83.3347	94.5288	115.55
Pa_1_3490	171.739	90.3308	65.2818	112	46.5932	63.379	63.379
Pa_1_350	5.64151	5.64151	5.64151	5.64151	3.91862	3.91862	3.91862
Pa_1_3500	52.3066	29.2943	29.2943	35.5973	35.5973	35.5973	35.5973
Pa_1_3520	100.535	77.019	77.019	77.019	77.019	77.019	77.019
Pa_1_3530	136.899	164.842	237.215	160.874	160.874	160.874	232.006
Pa_1_3550	104.565	32.6799	32.6799	32.6799	32.6799	39.4669	29.2257
Pa_1_3560	26.3704	12.8423	7.55376	12.0696	12.0696	6.7111	10.3515
Pa_1_3570	35.5916	35.5916	35.5916	22.3048	46.0287	25.4575	48.6191
Pa_1_3590	1402.64	1773.12	2407.21	1592.22	2385.11	2142.39	2142.39
Pa_1_3600	188.425	279.557	187.237	355.909	161.954	226.45	226.45
Pa_1_3610	19.7043	7.61466	7.61466	13.8251	7.42094	7.42094	7.42094
Pa_1_3620	22.3561	30.9927	30.9927	30.9927	30.9927	30.9927	25.4868
Pa_1_3630	141.699	91.6084	91.6084	134.275	92.1233	92.1233	92.1233
Pa_1_3640	13.811	24.5698	17.8755	43.0442	17.0864	34.6921	22.2862
Pa_1_3650	13.2834	22.3622	22.3622	22.3622	31.1266	20.776	28.3362
Pa_1_3660	3.19645	6.49017	3.68706	3.68706	3.68706	3.68706	3.68706
Pa_1_3670	32.1092	269.187	184.735	109.827	170.374	170.374	277.902
Pa_1_3680	172.752	228.084	228.084	116.234	259.948	188.383	251.272
Pa_1_3690	4.89578	3.099	3.099	3.099	1.69283	1.69283	1.69283
Pa_1_3700	131.431	47.3579	111.374	83.0316	58.6888	87.4354	66.1545
Pa_1_3730	51.0231	951.384	441.191	381.007	529.287	568.371	568.371
Pa_1_3740	32.1805	32.1805	22.5515	9.91458	37.2714	13.4381	42.3653
Pa_1_3760	140.98	33.6429	64.4586	77.8665	58.5593	58.5593	41.7151
Pa_1_3770	2.2695	2.2695	6.09576	6.09576	6.09576	6.09576	6.09576
Pa_1_3790	908.246	579.357	624.375	829.337	544.269	656.662	541.393
Pa_1_380	5.10926	5.10926	5.10926	5.10926	5.10926	5.10926	10.1793
Pa_1_3800	33.523	33.523	23.342	23.342	23.342	23.342	23.342
Pa_1_3820	20.3145	12.7385	12.7385	12.7385	12.7385	12.7385	12.7385
Pa_1_3830	37.8869	37.8869	37.8869	37.8869	28.146	35.1824	35.1824
Pa_1_3840	44.0683	44.0683	44.0683	44.0683	34.8983	40.3388	40.3388
Pa_1_3850	7.67046	19.211	8.84111	18.8645	9.41515	12.8705	12.8705
Pa_1_3860	74.2466	85.3181	122.272	97.72	135.263	118.139	159.55
Pa_1_3870	5.99134	5.99134	5.99134	5.99134	3.65245	5.46201	5.46201
Pa_1_3880	35.2112	27.3348	18.4249	33.1623	14.8192	21.2937	21.2937
Pa_1_3900	9.08426	9.08426	9.08426	14.3053	6.93726	6.93726	6.93726
Pa_1_3910	44.1523	436.05	206.39	287.195	198.948	265.294	265.294
Pa_1_3930	9.12953	4.47529	4.47529	4.47529	4.47529	4.47529	4.47529
Pa_1_3940	43.7858	49.1125	49.1125	77.2729	34.8672	44.9925	54.4639
Pa_1_3945	58.7924	58.7924	87.4247	72.6711	48.5036	63.0209	63.0209
Pa_1_3960	74.3017	40.3318	27.3328	52.1819	21.4841	27.925	27.925
Pa_1_3970	903.145	866.807	710.965	973.412	631.75	631.75	770.573
Pa_1_3990	95.2176	152.393	131.562	94.4315	190.239	139.716	139.716
Pa_1_40	235.895	868.781	446.695	446.695	706.685	633.691	536.441
Pa_1_4000	27.7584	44.0343	25.1292	58.729	33.4311	22.1011	31.8374
Pa_1_4010	43.1353	193.031	84.9347	107.848	139.597	124.931	124.931
Pa_1_4030	9.1817	9.1817	9.1817	9.1817	9.1817	9.1817	5.7973
Pa_1_4040	72.3121	115.398	87.2515	87.2515	87.2515	104.175	104.175
Pa_1_4050	24.1386	40.8118	31.1803	48.2805	26.0304	38.3557	38.3557
Pa_1_4070	153.831	117.264	93.6684	143.092	143.092	126.757	126.757
Pa_1_4080	20.8072	8.1182	4.90035	4.90035	4.90035	4.90035	4.90035
Pa_1_4090	10.8911	14.5838	14.5838	14.5838	14.5838	14.5838	14.5838
Pa_1_4100	64.0415	110.784	92.4455	127.704	72.3523	88.8724	88.8724
Pa_1_4110	19.3854	19.3854	13.5597	13.5597	13.5597	13.5597	19.5008
Pa_1_4140	49.9954	34.9338	46.1415	46.1415	46.1415	46.1415	35.7731
Pa_1_4150	65.4358	65.4358	65.4358	65.4358	53.6127	53.6127	66.9
Pa_1_4160	34.815	34.815	34.815	68.8839	42.0948	72.2671	45.6991
Pa_1_4170	20.2461	20.2461	20.2461	20.2461	15.2308	15.2308	15.2308
Pa_1_4180	35.4405	14.5651	14.5651	14.5651	14.5651	14.5651	14.5651
Pa_1_4190	7.95569	14.7573	9.09156	9.09156	9.09156	9.09156	9.09156
Pa_1_420	30.4845	30.4845	30.4845	30.4845	30.4845	30.4845	32.1209
Pa_1_4200	14.2844	14.2844	10.0064	10.0064	8.70398	8.70398	8.70398
Pa_1_4220	105.338	20.8569	20.8569	20.8569	10.5339	10.5339	15.5067
Pa_1_4230	192.287	145.435	89.1056	89.1056	137.131	80.9094	112.47
Pa_1_4240	221.738	47.3296	120.499	120.499	76.583	112.737	76.187
Pa_1_4250	46.4432	46.4432	33.6953	42.2106	42.2106	42.2106	42.2106
Pa_1_4260	134.747	134.747	134.747	91.8769	166.72	118.08	153.756
Pa_1_4270	18.463	25.3258	19.4917	19.4917	19.4917	19.4917	27.0808
Pa_1_4280	303.894	180.493	304.391	304.391	194.883	305.492	183.995
Pa_1_4290	2.45728	2.45728	2.45728	2.45728	2.0567	2.0567	2.0567
Pa_1_430	57.4066	26.3746	38.9783	59.172	19.6199	35.8379	21.9978
Pa_1_4300	20.7605	43.9947	31.8377	31.8377	31.8377	31.8377	48.3323
Pa_1_4320	2.35105	5.60659	2.95147	2.95147	2.95147	2.95147	2.95147
Pa_1_4340	2.49103	2.49103	2.49103	2.49103	2.49103	2.49103	5.54294
Pa_1_4350	1.58601	1.58601	1.58601	1.58601	1.58601	1.58601	0.76241
Pa_1_4360	67.0202	315.474	256.283	256.283	296.902	320.889	263.565
Pa_1_4370	151.316	83.5223	147.787	147.787	105.177	139.135	139.135
Pa_1_4380	26.5951	13.5818	13.5818	13.5818	13.5818	13.5818	14.4145
Pa_1_4390	32.134	55.8059	31.7594	31.7594	31.7594	31.7594	49.2671
Pa_1_440	27.0463	41.0823	33.4376	45.842	33.6878	43.7537	36.0586
Pa_1_4410	30.4606	52.9809	31.2289	43.9656	43.9656	43.9656	43.9656
Pa_1_4420	9.09839	5.42378	5.42378	5.42378	5.42378	5.42378	5.42378
Pa_1_4430	9.65679	51.281	16.734	32.8171	32.8171	32.8171	32.8171
Pa_1_4440	40.7138	90.3988	55.3726	55.3726	52.0909	52.0909	52.0909
Pa_1_4450	495.973	419.913	527.027	410.536	751.358	620.84	557.514
Pa_1_4460	19.238	19.238	27.8961	27.8961	27.8961	27.8961	27.8961
Pa_1_4470	373.323	431.888	881.306	530.315	773.115	931.174	601.644
Pa_1_4480	26.8356	26.8356	15.4273	15.4273	15.4273	15.4273	17.4128
Pa_1_4500	35.8283	47.2467	35.9759	51.3821	51.3821	41.2188	33.6372
Pa_1_4520	7.0005	7.0005	7.0005	7.0005	7.0005	7.0005	4.90782
Pa_1_4530	629.091	490.554	444.923	624.848	384.395	478.571	416.619
Pa_1_4540	25.0181	18.872	18.872	18.872	23.6516	19.3928	19.3928
Pa_1_4550	2.08658	5.62946	5.62946	5.62946	5.62946	5.62946	5.62946
Pa_1_4580	52.943	99.6208	63.976	95.6422	72.1754	72.1754	84.5122
Pa_1_4590	26.6833	47.44	28.2834	42.0539	19.851	27.2216	38.1948
Pa_1_4600	10.3758	21.8504	21.8504	21.8504	31.7773	25.9783	25.9783
Pa_1_4610	6.70835	6.70835	6.70835	12.8423	2.5934	5.65535	5.65535
Pa_1_4620	10.6228	10.6228	7.34384	7.34384	7.34384	7.34384	7.34384
Pa_1_4640	3.61329	3.61329	3.61329	3.61329	3.61329	2.97325	2.97325
Pa_1_4660	5.86911	37.0149	27.5261	44.8667	25.8662	25.8662	25.8662
Pa_1_4670	115.683	46.8378	57.1142	83.3964	44.6499	62.2406	47.9243
Pa_1_4710	136.397	210.318	85.2408	85.2408	103.557	103.557	103.557
Pa_1_4720	7.13974	24.1063	11.6613	15.2664	15.2664	15.2664	15.2664
Pa_1_4750	11.1212	11.1212	16.3	22.6797	22.6797	13.5503	21.2251
Pa_1_4760	565.07	312.808	354.218	503.506	187.115	328.646	238.126
Pa_1_4780	464.11	1228.92	1228.92	1147.2	1464.37	1372.68	1524.21
Pa_1_4800	9.90512	9.90512	4.60504	4.60504	4.60504	4.60504	4.60504
Pa_1_4820	207.328	358.864	358.864	294.056	502.836	289.822	399.52
Pa_1_4830	278.151	155.64	119.403	178.466	133.317	105.96	128.63
Pa_1_4840	23.0447	23.0447	20.7492	20.7492	20.7492	20.7492	20.7492
Pa_1_4850	101.466	249.667	190.896	352.544	170.335	197.316	197.316
Pa_1_4860	50.011	39.9509	25.9945	37.3397	26.2866	26.2866	21.5582
Pa_1_4870	7.05316	13.3156	9.48878	9.48878	9.48878	9.48878	9.48878
Pa_1_4880	436.641	630.803	450.003	578.854	464.914	464.914	432.221
Pa_1_4910	10.9722	4.38048	4.38048	4.38048	4.38048	4.38048	4.38048
Pa_1_4920	4600.54	4115.59	4866.85	4172.74	4592.92	3460.14	5027
Pa_1_4930	25.0286	16.3945	16.3945	16.3945	16.3945	16.3945	16.3945
Pa_1_4940	33.9762	26.0085	47.2882	34.1048	34.1048	44.6086	21.0387
Pa_1_4950	413.742	282.917	411.163	243.281	506.433	334.972	412.292
Pa_1_4960	57.7229	66.3633	66.3633	81.6844	60.7412	60.7412	60.7412
Pa_1_50	47.1776	66.1931	42.6811	56.14	28.9141	38.1804	53.2378
Pa_1_500	3.29839	5.76279	5.76279	5.76279	7.25238	7.25238	9.83578
Pa_1_5005	2.79075	2.79075	3.7037	3.7037	3.7037	3.7037	3.7037
Pa_1_5020	8.29957	33.2753	10.6333	10.6333	18.2454	18.2454	23.9953
Pa_1_5035	2.48076	5.92411	5.92411	5.92411	5.92411	5.92411	5.92411
Pa_1_5080	68.1232	6.25838	21.2731	21.2731	6.07042	13.3752	9.37612
Pa_1_5090	5.60801	2.19646	3.68479	3.68479	3.68479	3.68479	3.68479
Pa_1_510	9.9351	9.9351	9.9351	9.9351	8.204	8.204	8.204
Pa_1_5100	0.235105	3.06282	3.06282	3.06282	3.06282	3.06282	3.06282
Pa_1_5110	29.5972	29.5972	29.5972	39.611	25.0993	25.0993	35.8659
Pa_1_5120	10.3772	10.3772	8.35697	8.35697	8.35697	8.35697	8.35697
Pa_1_5170	8.50539	18.6811	26.5976	26.5976	26.5976	26.5976	18.2473
Pa_1_5180	19.9636	13.1081	13.1081	20.8077	7.60837	12.2311	12.2311
Pa_1_5190	12.6283	12.6283	12.6283	12.6283	16.4891	10.0382	10.0382
Pa_1_520	27.331	19.9874	24.0335	24.0335	24.0335	28.705	28.705
Pa_1_5200	360.018	456.821	456.821	625.116	324.225	417.237	527.223
Pa_1_5210	12.9487	12.9487	12.9487	12.9487	27.8154	15.039	10.5226
Pa_1_5230	22.7516	101.437	35.6054	35.6054	133.4	77.8713	39.1886
Pa_1_5240	366.254	252.599	194.057	129.728	403.324	211.936	158.355
Pa_1_5250	30.9077	42.9158	22.3178	22.3178	72.433	34.4304	27.3025
Pa_1_5260	46.8464	75.8533	75.8533	75.8533	120.942	100.604	68.8985
Pa_1_5270	397.842	286.003	470.972	470.972	356.248	387.267	387.267
Pa_1_5280	33.4701	67.303	67.303	67.303	67.303	67.303	67.303
Pa_1_5290	95.3769	256.389	179.697	258.395	186.087	236.143	236.143
Pa_1_530	62.9884	16.2513	16.2513	16.2513	16.2513	16.2513	16.2513
Pa_1_5300	20.5137	20.5137	20.5137	36.0884	20.5127	20.5127	20.5127
Pa_1_5320	186.639	93.9457	93.9457	93.9457	93.9457	109.002	96.4348
Pa_1_5330	18.629	28.6221	28.6221	28.6221	28.6221	32.1181	32.1181
Pa_1_5340	4.35645	33.9961	15.4783	30.2929	9.27204	22.6535	22.6535
Pa_1_5360	20.5721	33.4949	33.4949	33.4949	33.4949	33.4949	40.0219
Pa_1_5370	72.5972	85.0731	113.632	151.019	66.8655	103.543	103.543
Pa_1_5380	143.827	231.365	331.759	254.137	387.775	316.906	363.951
Pa_1_5390	206.997	81.7418	81.7418	104.592	104.592	84.7045	66.6493
Pa_1_5400	18.839	18.839	18.839	18.839	18.839	18.839	30.366
Pa_1_5410	68.3793	91.4986	56.0023	56.0023	88.8413	74.7237	49.0518
Pa_1_5420	91.6582	50.5585	56.7526	56.7526	80.9832	56.4314	56.4314
Pa_1_5430	79.5849	112.832	112.832	86.581	148.506	148.506	98.2891
Pa_1_5440	30.585	43.4775	33.2601	47.0366	30.2934	30.2934	38.4799
Pa_1_5450	3.18857	3.18857	3.18857	3.18857	4.96254	4.96254	4.96254
Pa_1_5460	257.659	194.781	310.262	310.262	497.591	542.435	206.913
Pa_1_5470	180.592	83.7413	83.7413	131.443	96.8615	120.077	92.243
Pa_1_5480	124.585	286.824	207.401	142.696	182.376	263.847	328.588
Pa_1_5490	47.3479	89.805	45.2438	45.2438	70.1071	54.5233	31.5096
Pa_1_5500	19.342	19.342	19.342	10.4664	19.3759	9.51705	18.0197
Pa_1_5540	2.42025	14.5963	14.5963	14.5963	10.8249	10.8249	10.8249
Pa_1_560	65.4073	106.111	50.2202	70.7705	49.7901	49.7901	57.0535
Pa_1_5600	25.7997	25.7997	19.0911	19.0911	19.0911	19.0911	26.0938
Pa_1_5620	2.42025	0.236197	0.236197	0.236197	0.236197	0.236197	0.236197
Pa_1_5655	66.2611	25.4573	32.7836	32.7836	23.4497	23.4497	23.4497
Pa_1_5670	8.01265	3.43951	3.43951	3.43951	3.43951	1.54088	4.26892
Pa_1_5680	86.5205	15.0665	24.2017	24.2017	15.9376	15.9376	15.9376
Pa_1_5690	64.2442	274.987	110.876	84.6228	140.551	119.49	141.427
Pa_1_570	2.12077	2.12077	2.12077	2.12077	1.40573	1.40573	1.40573
Pa_1_5700	30.9887	30.9887	45.8603	27.0489	39.4339	39.4339	46.2976
Pa_1_5710	12.4606	50.9282	25.8513	25.8513	36.5088	36.5088	36.5088
Pa_1_5720	0.757484	0.757484	0.757484	0.757484	0.757484	0.757484	0.357171
Pa_1_5740	4.88798	4.88798	4.88798	4.88798	4.88798	3.39822	3.39822
Pa_1_5750	21.2273	8.07949	13.4403	13.4403	13.4403	13.4403	13.4403
Pa_1_5780	137.934	169.588	128.151	128.151	148.024	148.024	148.024
Pa_1_5790	13.7954	16.4133	16.4133	16.4133	16.4133	16.4133	16.4133
Pa_1_580	21.4523	21.4523	35.8688	47.0933	16.2315	31.8054	17.5879
Pa_1_5800	4.16801	1.00933	1.00933	1.00933	1.00933	1.00933	1.00933
Pa_1_5820	36.4835	17.8147	25.8379	25.8379	25.8379	25.8379	25.8379
Pa_1_5830	85.4381	15.7	12.7626	12.7626	12.7626	12.7626	12.7626
Pa_1_5840	27.4958	97.5953	54.2937	87.1398	60.0001	80.7223	64.3896
Pa_1_5850	90.2685	71.011	60.7546	93.9599	38.3867	59.292	59.292
Pa_1_5860	10.419	13.8999	13.8999	13.8999	13.8999	18.2807	13.5208
Pa_1_5870	28.5653	85.3457	51.5642	36.173	53.02	40.7986	95.9881
Pa_1_5880	3.36282	3.36282	3.36282	3.36282	3.36282	3.36282	6.86169
Pa_1_590	90.9202	47.4882	47.4882	63.0735	38.3969	51.3138	51.3138
Pa_1_5910	26.8613	14.5532	9.93756	18.0442	12.1861	12.1861	12.1861
Pa_1_5920	128.047	85.4647	105.255	171.671	81.3537	117.251	101.118
Pa_1_5930	271.731	382.816	287.494	351.941	396.005	482.493	178.12
Pa_1_5970	0.815649	0.815649	1.35349	1.35349	1.35349	1.35349	1.35349
Pa_1_5980	91.7136	67.8127	67.8127	45.415	117.554	55.9398	89.9987
Pa_1_600	398.472	398.472	398.472	287.356	370.756	313.604	466.779
Pa_1_6020	9.47495	9.47495	9.47495	19.5073	10.949	10.949	10.949
Pa_1_6070	52.2383	271.577	431.743	291.418	369.071	525.24	618.452
Pa_1_6080	45.2318	69.7788	49.2666	36.9858	77.4085	45.9515	78.5351
Pa_1_6090	6.35417	6.35417	6.35417	6.35417	7.08606	7.08606	7.08606
Pa_1_610	1122.07	781.351	781.351	998.134	611.345	682.403	682.403
Pa_1_6100	10.3361	10.3361	10.3361	10.3361	10.3361	10.3361	15.0803
Pa_1_6110	26.6621	13.9103	13.9103	13.9103	13.9103	13.9103	13.9103
Pa_1_6120	16.7897	16.7897	21.0247	12.3261	36.0118	25.6424	25.6424
Pa_1_6130	13.449	13.449	13.449	13.449	10.2767	10.2767	10.2767
Pa_1_6140	23.53	10.0443	16.0777	16.0777	10.6206	10.6206	10.6206
Pa_1_6160	5.44557	14.8899	14.8899	14.8899	14.8899	12.3609	12.3609
Pa_1_6170	14.5834	50.266	25.3578	25.3578	51.2946	32.8154	42.6263
Pa_1_6180	27.0964	17.3266	17.3266	35.2756	12.6659	27.5919	16.6641
Pa_1_6190	159.972	101.663	101.663	124.691	106.257	126.383	126.383
Pa_1_620	30.4648	30.4648	47.1751	35.2756	25.0036	44.6493	35.983
Pa_1_6200	49.936	49.936	49.936	49.936	36.759	36.759	55.7616
Pa_1_6210	323.457	323.457	426.509	286.302	777.159	535.223	535.223
Pa_1_6220	9.19696	2.924	2.924	2.924	2.924	2.924	2.924
Pa_1_6230	24.9199	24.9199	42.8042	29.5961	53.0726	40.4355	65.7218
Pa_1_6240	34.2717	34.2717	21.4266	21.4266	28.5445	22.559	29.2601
Pa_1_6250	58.3819	58.3819	47.3696	55.9469	55.9469	55.9469	55.9469
Pa_1_6280	12.9483	19.5312	12.2115	12.2115	12.2115	11.3194	11.3194
Pa_1_6310	6.53468	2.04884	2.04884	2.04884	2.04884	2.04884	2.04884
Pa_1_6320	35.7454	20.7879	20.7879	26.7512	26.7512	26.7512	26.7512
Pa_1_6330	52.5515	52.5515	36.4815	48.6056	34.0585	34.0585	51.7163
Pa_1_6340	39.7785	20.8777	35.4085	35.4085	16.8212	24.8398	24.8398
Pa_1_6350	1.61842	1.61842	1.61842	1.61842	1.61842	3.36388	1.33255
Pa_1_6360	27.5874	19.171	19.171	30.0737	12.0965	23.7685	18.3641
Pa_1_6370	23.0787	13.7577	9.07502	9.07502	9.07502	9.07502	9.07502
Pa_1_6380	12.2709	12.2709	12.2709	12.2709	12.2709	12.9391	12.9391
Pa_1_6390	1691.89	1046.47	1271.09	1756.59	892.906	1457.59	1026.27
Pa_1_640	18.0845	31.061	31.061	37.714	26.5577	26.5577	26.5577
Pa_1_6400	4.97223	4.97223	9.40305	5.2315	5.2315	9.20088	4.62598
Pa_1_6410	6.42633	6.42633	4.35222	4.35222	4.35222	6.63807	6.63807
Pa_1_6430	90.1439	111.243	84.7429	63.4485	108.141	87.3084	112.277
Pa_1_6440	3.35544	24.2197	10.609	10.609	24.103	13.619	13.619
Pa_1_6450	11.0755	11.0755	11.0755	14.931	14.931	14.931	14.931
Pa_1_6460	112.095	169.715	149.357	114.812	164.74	164.74	189.414
Pa_1_6470	51.7169	51.7169	51.7169	61.6671	41.3719	41.3719	51.4244
Pa_1_6480	18.5871	34.4065	25.9432	16.9866	44.526	20.3458	32.6875
Pa_1_6490	2.23873	1.25563	1.25563	1.25563	1.25563	1.25563	1.25563
Pa_1_650	66.3477	84.8576	70.4637	93.1128	73.8155	73.8155	73.8155
Pa_1_6500	41.9498	4.20657	4.20657	4.20657	2.68115	2.68115	2.68115
Pa_1_6510	185.284	185.284	210.284	182.953	280.801	167.293	227.157
Pa_1_6520	246.743	489.478	274.69	422.052	265.115	319.933	295.138
Pa_1_6530	6.30987	10.4629	9.59044	9.59044	9.59044	9.59044	9.59044
Pa_1_6540	7.73779	7.73779	7.73779	7.73779	9.48469	9.48469	12.0715
Pa_1_6550	38.6817	58.2344	77.6849	55.4086	69.0846	54.7081	87.7355
Pa_1_6570	120.434	77.0627	124.908	74.0998	93.7606	77.7232	114.921
Pa_1_6580	29.5161	37.3698	26.5521	26.5521	36.8259	28.7263	47.5373
Pa_1_660	9.19696	4.19926	4.19926	10.1354	3.20628	3.20628	3.20628
Pa_1_6600	17.5399	37.9886	37.9886	37.9886	37.9886	37.9886	55.5595
Pa_1_6610	54.2359	23.2659	29.9407	29.9407	29.9407	29.9407	34.4635
Pa_1_6620	14.7789	14.7789	14.7789	22.5959	12.7955	12.7955	12.7955
Pa_1_6630	86.109	44.7091	55.3096	39.4048	64.2624	47.2891	59.2688
Pa_1_6650	26.5138	46.5182	23.6155	23.6155	23.6155	23.6155	38.6686
Pa_1_6660	10.1339	3.73201	3.73201	3.73201	3.73201	3.73201	3.73201
Pa_1_6670	70.1227	41.3695	41.3695	41.3695	41.3695	38.3019	38.3019
Pa_1_6675	36.5994	54.7196	54.7196	85.3442	66.331	66.331	51.2527
Pa_1_6690	18.093	12.042	8.88187	8.88187	6.18798	6.18798	6.18798
Pa_1_6700	0.662109	1.31409	1.31409	1.31409	1.31409	1.31409	1.31409
Pa_1_6710	13.5445	7.4651	7.4651	7.4651	7.4651	9.68625	5.04846
Pa_1_6720	46.5483	25.3644	16.6344	22.5784	22.5784	22.5784	22.5784
Pa_1_6730	36.079	17.2536	17.2536	17.2536	17.2536	19.1344	19.1344
Pa_1_6740	0.605063	1.35172	1.35172	1.35172	1.35172	1.35172	1.35172
Pa_1_675	88.4739	129.222	110.346	91.3056	144.707	128.073	128.073
Pa_1_6750	8.25761	8.25761	4.34822	8.6157	6.09231	6.09231	6.09231
Pa_1_6760	124.9	93.0055	93.0055	72.5577	121.003	79.7484	116.532
Pa_1_6770	7.91248	1.15578	1.15578	1.15578	1.15578	1.15578	1.15578
Pa_1_6780	16.2195	16.2195	20.463	13.0897	23.2769	14.7709	22.1168
Pa_1_6790	5.62804	5.62804	3.67234	9.48518	2.78197	4.76814	4.76814
Pa_1_6810	16.5968	16.5968	10.0411	17.4359	17.4359	17.4359	11.7627
Pa_1_6815	1.52818	3.87935	1.99547	1.99547	1.99547	1.99547	1.99547
Pa_1_6820	38.7966	31.3717	31.3717	42.2239	32.1802	32.1802	32.1802
Pa_1_6830	240.855	45.8043	45.8043	88.7088	55.7069	55.7069	55.7069
Pa_1_6840	87.5992	145.39	120.718	62.3449	161.975	89.2595	110.44
Pa_1_6850	69.2126	21.6109	21.6109	13.6325	13.6325	13.6325	21.8421
Pa_1_6860	253.782	198.082	237.755	292.77	406.448	440.245	198.162
Pa_1_6870	192.116	127.314	190.655	190.655	113.261	182.728	135.737
Pa_1_6880	14.4019	39.4723	24.3176	24.3176	24.3176	24.3176	36.2145
Pa_1_6890	2.30093	6.51294	6.51294	6.51294	6.51294	6.51294	6.51294
Pa_1_690	264.274	146.814	146.814	209.509	116.553	134.25	119.928
Pa_1_6900	4.35645	0.925181	0.925181	0.925181	0.925181	0.925181	0.925181
Pa_1_6910	12.084	20.7784	13.2842	26.8448	12.8227	19.5739	14.4797
Pa_1_6930	533.996	284.375	373.397	373.397	452.745	391.747	573.022
Pa_1_6940	15.2923	15.2923	9.01977	19.5073	6.14345	10.9562	10.9562
Pa_1_6948	25.5901	25.5901	25.5901	25.5901	17.6059	17.6059	17.6059
Pa_1_6950	46.2627	40.5965	40.5965	40.5965	40.5965	40.5965	40.5965
Pa_1_6960	262.95	262.95	190.684	252.236	252.236	252.236	173.726
Pa_1_6962	62.4239	38.6611	27.5989	27.5989	27.5989	27.5989	27.5989
Pa_1_6968	63.5274	63.5274	49.8178	99.6496	36.0262	47.8664	47.8664
Pa_1_6980	317.664	202.496	314.593	247.826	201.456	269.672	238.577
Pa_1_6990	262.639	85.0629	85.0629	85.0629	85.0629	92.9717	92.9717
Pa_1_70	4.40509	4.40509	4.40509	4.40509	4.40509	4.40509	6.48048
Pa_1_700	174.789	129.108	149.147	224.553	58.416	143.352	119.509
Pa_1_7000	46.2391	46.2391	46.2391	33.2096	79.6404	57.4855	67.9575
Pa_1_7010	29.5537	29.5537	29.5537	45.9554	29.2108	29.2108	29.2108
Pa_1_7020	73.9352	27.0902	27.0902	42.8667	22.3168	30.4186	23.5914
Pa_1_7030	74.2936	119.181	96.4223	96.4223	105.504	85.4824	138.578
Pa_1_7040	273.229	306.044	269.484	215.353	282.891	282.891	320.992
Pa_1_7050	50.373	120.26	63.2174	50.6422	85.0985	77.213	77.213
Pa_1_7060	30.4952	57.1753	34.2107	61.9355	46.2676	46.2676	46.2676
Pa_1_7080	40.2194	27.4287	41.0072	51.8568	23.8973	41.6335	34.252
Pa_1_710	7.07232	2.68765	2.68765	2.68765	2.68765	2.68765	2.68765
Pa_1_7100	513.97	370.795	309.388	435.847	286.605	286.605	363.093
Pa_1_7110	12.516	7.89981	7.89981	7.89981	7.89981	7.89981	7.89981
Pa_1_7120	139.837	77.0848	102.229	82.0413	118.844	118.844	59.4714
Pa_1_7130	5.81027	5.81027	5.81027	5.81027	5.81027	3.57898	8.94641
Pa_1_7140	6.34784	8.91264	8.91264	8.91264	8.91264	12.2275	7.75117
Pa_1_7150	10.9499	22.8274	22.8274	22.8274	5.13412	18.1856	18.1856
Pa_1_7160	50.0888	37.1103	37.1103	67.5193	29.3715	38.5236	46.6848
Pa_1_7170	63.5493	32.5799	59.0234	34.3868	34.3868	34.3868	86.0665
Pa_1_7180	22.2104	22.2104	22.2104	22.2104	13.5244	19.5991	19.5991
Pa_1_720	93.3887	50.8841	105.284	67.7135	67.7135	93.7859	55.34
Pa_1_7200	30.2923	30.2923	30.2923	30.2923	40.5646	29.6182	48.2691
Pa_1_7210	110.353	110.353	74.1339	101.909	79.9368	79.9368	79.9368
Pa_1_7220	25.5158	114.427	71.3044	71.3044	100.193	100.193	124.637
Pa_1_7230	16.2813	21.3292	21.3292	21.3292	21.3292	21.3292	21.3292
Pa_1_7240	3.71156	1.09208	1.09208	1.09208	1.09208	1.09208	1.09208
Pa_1_7250	51.6239	35.2337	35.2337	44.7116	20.5293	27.0648	27.0648
Pa_1_7260	392.051	73.3171	102.921	102.921	71.4263	90.8902	90.8902
Pa_1_7270	8.16489	2.8658	2.8658	2.8658	2.8658	2.8658	2.8658
Pa_1_7280	21.1115	6.70423	6.70423	6.70423	5.10941	5.10941	5.10941
Pa_1_7290	1729.82	597.133	887.362	600.124	822.826	690.537	804.356
Pa_1_730	77.5906	77.5906	49.6088	54.5468	54.5468	54.5468	54.5468
Pa_1_7300	351.362	264.213	425.036	425.036	367.149	283.46	319.488
Pa_1_7310	45.786	29.2347	29.2347	39.0145	25.8448	25.8448	25.8448
Pa_1_7320	22.9284	58.6985	47.3696	96.3983	38.9135	78.0908	44.6585
Pa_1_7330	98.7114	8.83923	8.83923	8.83923	8.83923	8.83923	8.83923
Pa_1_7340	3.67848	3.67848	3.67848	3.67848	1.93828	1.93828	1.93828
Pa_1_7345	217.499	115.979	94.6432	116.832	88.6278	88.6278	78.9209
Pa_1_7350	26.0633	26.0633	26.0633	26.0633	21.0411	21.0411	21.0411
Pa_1_7360	10.3102	10.3102	7.69864	7.69864	7.69864	7.69864	7.69864
Pa_1_7370	24.9801	12.5823	8.79984	8.79984	8.79984	8.79984	8.79984
Pa_1_7380	37.0823	37.0823	37.0823	37.0823	37.0823	50.2647	50.2647
Pa_1_7390	108.178	79.4549	119.186	158.504	74.5404	115.187	99.3422
Pa_1_740	119.019	46.1375	46.1375	32.1151	49.7176	37.3074	58.8399
Pa_1_7400	62.0086	36.8835	36.8835	36.8835	34.9786	34.9786	27.4037
Pa_1_7410	51.8513	51.8513	51.8513	90.5044	29.7893	48.7986	48.7986
Pa_1_7420	20.3335	61.6258	48.8597	48.8597	48.8597	48.8597	63.0925
Pa_1_7430	184.212	23.3837	23.3837	15.3457	15.3457	15.3457	22.7246
Pa_1_7440	3.82911	23.6127	12.4701	12.4701	12.4701	12.4701	12.4701
Pa_1_7450	30.6317	19.9814	19.9814	19.9814	19.9814	19.9814	19.9814
Pa_1_7460	37.8197	37.8197	54.3859	54.3859	32.6324	42.8582	42.8582
Pa_1_7470	15.0661	37.037	15.398	21.9461	21.9461	21.9461	21.9461
Pa_1_7480	955.864	857.654	1291.39	815.817	1059.32	932.239	1031.73
Pa_1_7490	78.888	78.888	62.7641	85.1399	45.6909	64.5123	54.433
Pa_1_7500	14.5765	38.1644	19.5048	19.5048	28.1041	28.1041	39.2641
Pa_1_7510	98.9601	98.9601	84.1088	105.827	76.1329	76.1329	103.872
Pa_1_7530	436.109	2807.9	2167.18	1413.86	2951.91	2113.57	2576.52
Pa_1_7560	19.9083	7.76495	13.0692	13.0692	8.45401	8.45401	8.45401
Pa_1_7570	68.523	85.8529	85.8529	65.3918	90.1937	90.1937	90.1937
Pa_1_7580	23.0541	43.5061	30.8617	21.8663	49.7937	25.6926	42.8014
Pa_1_7590	31.3785	31.3785	26.6728	35.9259	26.3503	26.3503	26.3503
Pa_1_760	74.2706	54.824	54.824	91.007	48.4291	48.4291	48.4291
Pa_1_7600	17.4266	17.4266	17.4266	17.4266	13.0482	13.0482	18.4637
Pa_1_7610	13.237	21.286	31.5959	31.5959	25.5221	25.5221	25.5221
Pa_1_7630	17.6433	39.5609	39.5609	39.5609	50.3785	50.3785	50.3785
Pa_1_7640	3.99658	3.99658	3.99658	3.99658	3.99658	0.874476	2.8745
Pa_1_7650	23.3171	23.3171	23.3171	23.3171	13.6872	21.5758	21.5758
Pa_1_7660	305.973	105.956	130.995	176.597	73.9267	128.839	67.9237
Pa_1_7670	446.591	174.68	146.768	180.195	131.423	131.423	161.697
Pa_1_7680	66.1354	101.851	68.8277	51.6816	67.3611	53.1813	68.4967
Pa_1_7690	1302.2	1392.06	1582.97	1298.77	1882.43	1724.93	1908.38
Pa_1_770	11.836	11.836	11.836	11.836	9.34676	9.34676	15.5307
Pa_1_7700	47.3598	47.3598	47.3598	62.6424	51.4976	51.4976	39.0946
Pa_1_7720	4.21983	23.21	10.1611	10.1611	17.8834	12.7388	21.7871
Pa_1_7730	24.078	41.5494	41.5494	59.0094	23.5285	42.448	51.0775
Pa_1_7740	20.4323	20.4323	19.9232	19.9232	19.9232	23.7497	17.975
Pa_1_7750	16.7021	16.7021	23.497	19.2917	19.2917	19.2917	19.2917
Pa_1_7760	8.72468	8.72468	8.72468	11.7044	5.07963	8.56223	4.32744
Pa_1_7770	16.4292	16.4292	16.4292	16.4292	9.88015	9.88015	9.88015
Pa_1_7780	0.47021	1.76919	1.76919	1.76919	1.76919	2.66341	1.01655
Pa_1_7790	2.64966	2.64966	2.64966	2.64966	2.64966	2.64966	0.951343
Pa_1_7800	11.4927	15.7696	15.7696	15.7696	15.7696	15.5497	15.5497
Pa_1_7810	19.168	30.5253	30.5253	30.5253	41.1214	28.208	47.5235
Pa_1_7820	92.3931	285.49	251.345	344.14	233.951	233.951	233.951
Pa_1_7830	177.745	68.9575	79.9431	178.048	51.3968	105.134	71.4505
Pa_1_7840	7.18109	23.3258	9.30596	9.30596	13.0099	13.0099	18.9881
Pa_1_7850	14.8825	33.6753	33.6753	33.6753	33.6753	33.6753	33.6753
Pa_1_7860	56.9952	211.702	211.702	296.419	233.24	252.958	232.662
Pa_1_7870	191.855	277.522	253.354	222.119	270.611	230.424	285.63
Pa_1_7880	6.47577	17.0456	17.0456	17.0456	17.0456	17.0456	17.0456
Pa_1_7890	477.109	506.862	263.26	412.226	260.377	299.012	299.012
Pa_1_7895	907.778	797.831	797.831	726.95	1052.03	940.674	940.674
Pa_1_790	41.0163	26.095	26.095	46.3297	24.8558	32.5529	17.8249
Pa_1_7900	25.8293	64.5649	49.108	88.2778	33.5944	76.2785	48.8279
Pa_1_7910	142.213	119.507	155.068	105.518	105.518	124.15	124.15
Pa_1_7930	127.18	127.18	127.18	211.654	78.8992	130.757	104.418
Pa_1_7940	341.924	290.202	480.843	537.419	337.591	427.88	427.88
Pa_1_7950	165.237	261.322	261.322	359.973	254.221	254.221	293.256
Pa_1_7960	86.1972	196.291	133.01	112.783	205.299	137.919	187.278
Pa_1_7970	10.9516	17.4616	10.3887	10.3887	10.3887	10.3887	10.3887
Pa_1_7980	36.5537	44.7036	44.7036	44.7036	61.1576	61.1576	61.1576
Pa_1_7990	264.058	114.952	114.952	83.1151	179.075	63.0956	165.677
Pa_1_800	26.2787	1.84321	4.77955	4.77955	2.43548	2.43548	2.43548
Pa_1_8000	20.7498	36.4431	36.4431	36.4431	36.4431	36.4431	36.4431
Pa_1_8010	89.2501	403.199	321.843	270.734	538.797	378.844	463.782
Pa_1_8020	186.053	331.334	258.673	190.058	375.506	260.423	412.495
Pa_1_8040	365.534	166.672	334.018	218.212	296.48	240.841	272.254
Pa_1_8050	43.1649	28.7988	28.7988	28.7988	28.7988	28.7988	28.7988
Pa_1_8060	0.847088	4.2732	4.2732	4.2732	4.2732	4.2732	2.42131
Pa_1_8090	41.2048	21.1125	21.1125	21.1125	21.1125	21.1125	23.0247
Pa_1_810	36.168	36.168	19.1166	35.1161	35.1161	21.0198	21.0198
Pa_1_8100	2027.15	1005.58	1522.07	1069.39	1157.72	1037.07	1319.51
Pa_1_8110	299.753	50.3634	77.6277	77.6277	77.6277	63.947	63.947
Pa_1_8120	126.404	101.851	141.308	94.2392	135.074	85.8497	149.824
Pa_1_8140	67.9157	52.4948	62.3796	62.3796	62.3796	62.3796	96.6351
Pa_1_8150	2.96846	2.96846	5.84074	5.84074	5.84074	5.84074	5.84074
Pa_1_8170	112.07	43.0413	56.37	56.37	34.757	51.2917	51.2917
Pa_1_8180	29.9103	65.8558	32.7664	32.7664	32.7664	29.9884	53.7879
Pa_1_8190	63.1876	7.44309	7.44309	7.44309	7.44309	7.44309	7.44309
Pa_1_8210	104.222	75.6565	75.6565	75.6565	75.6565	66.1914	89.1351
Pa_1_8215	2.5378	10.4306	5.75149	5.75149	5.15952	5.15952	5.15952
Pa_1_8230	3.18084	9.13339	9.13339	9.13339	9.13339	9.13386	9.13386
Pa_1_8240	145.202	145.202	145.202	220.001	103.791	157.608	122.786
Pa_1_8250	13.4151	31.5401	24.0261	24.0261	24.0261	24.0261	24.0261
Pa_1_8260	30.9907	23.5355	41.76	28.9876	44.1273	44.1273	38.5326
Pa_1_8270	26.3268	10.341	10.341	10.341	10.341	10.341	10.341
Pa_1_8280	5.94963	5.94963	5.94963	5.94963	5.94963	8.01401	8.01401
Pa_1_8290	816.064	520.862	1007.6	1074.26	411.091	1320.5	464.729
Pa_1_8300	73.5757	59.3903	59.3903	83.1251	45.4443	53.4265	53.4265
Pa_1_8310	25.1563	44.7516	44.7516	44.7516	67.6365	36.3933	55.4018
Pa_1_8320	202.01	221.753	199.834	308.766	177.494	177.494	236.161
Pa_1_8330	277.892	62.0457	62.0457	98.8368	40.8035	57.1559	43.3465
Pa_1_8340	36.5786	122.362	122.362	183.871	119.077	159.237	106.987
Pa_1_8350	59.7582	42.5741	42.5741	42.5741	57.0179	43.4891	63.2319
Pa_1_8360	75.8627	65.9373	65.9373	106.938	69.7182	69.7182	69.7182
Pa_1_8370	33.1844	33.1844	40.6534	57.2213	16.8583	31.0399	31.0399
Pa_1_8380	31.4108	14.0638	14.0638	14.0638	14.0638	14.0638	18.1742
Pa_1_8390	900.941	2690.04	1242.27	1876.3	1029.07	1346.17	1438.63
Pa_1_8430	48.1595	12.9596	12.9596	12.9596	12.9596	12.9596	12.9596
Pa_1_8440	15.6587	5.50075	5.50075	5.50075	5.50075	5.50075	10.4094
Pa_1_8460	2.28255	2.28255	4.49383	4.49383	4.49383	4.49383	4.49383
Pa_1_8470	1234.47	2116.39	2931.15	2009.94	2539.18	2453.88	2876.95
Pa_1_8475	73.8038	38.2328	38.2328	38.2328	22.2098	34.7817	24.7176
Pa_1_8480	17.1233	9.33021	9.33021	16.4186	8.15623	8.15623	8.15623
Pa_1_850	39.4501	51.2536	31.6144	31.6144	31.6144	30.7343	30.7343
Pa_1_8500	62.226	22.6748	22.6748	28.6984	20.5409	36.3459	19.8746
Pa_1_8510	88.9097	70.9055	70.9055	81.7064	81.7064	127.814	59.7186
Pa_1_8530	6.934	4.44814	4.44814	4.44814	4.44814	4.44814	4.44814
Pa_1_8540	11.9163	5.48741	5.48741	5.48741	5.48741	5.48741	5.48741
Pa_1_8550	716.26	580.048	662.002	926.92	494.916	749.978	494.778
Pa_1_8570	22.9835	36.0246	30.338	30.338	30.338	29.6351	29.6351
Pa_1_8580	336.24	640.313	462.792	411.983	700.82	700.82	410.437
Pa_1_8590	31.1514	42.6674	30.7364	30.7364	43.1305	37.3572	37.3572
Pa_1_860	37.0056	24.4207	24.4207	24.4207	12.4042	17.5666	17.5666
Pa_1_8600	12.4643	19.2387	12.4988	27.6353	10.4837	16.7484	16.7484
Pa_1_8610	5.17923	21.1406	15.7564	15.7564	15.7564	9.86026	15.6088
Pa_1_8620	145.927	164.812	118.821	118.821	148.048	124.925	144.204
Pa_1_8640	68.3045	68.3045	68.3045	46.9645	64.2532	64.2532	78.6587
Pa_1_8650	10.4036	5.97039	5.97039	10.4039	3.5297	8.95948	4.37896
Pa_1_8660	37.7909	37.7909	37.7909	57.9849	23.8889	44.4202	32.5485
Pa_1_8670	18.11	12.2415	12.2415	9.21299	9.21299	9.21299	17.2745
Pa_1_8680	64.5861	52.6405	52.6405	84.3987	29.778	59.7394	38.4729
Pa_1_8690	32.848	21.104	27.2028	41.1278	14.311	22.9304	22.9304
Pa_1_8700	13.8922	20.5908	14.7618	14.7618	14.7618	21.9683	21.9683
Pa_1_8720	120.28	210.505	169.877	218.806	149.719	178.509	195.418
Pa_1_8750	28.9825	54.5096	25.1423	54.4578	20.9591	41.9026	29.2789
Pa_1_8760	32.485	98.8039	51.7653	90.4114	90.4114	56.3614	96.945
Pa_1_8790	5.44557	2.20611	2.20611	2.20611	0.579503	2.36945	0.669723
Pa_1_880	85.5317	12.756	12.756	12.756	8.22247	8.22247	8.22247
Pa_1_8800	83.879	110.349	217.926	125.578	125.578	138.75	138.75
Pa_1_8810	18.878	10.8458	10.8458	18.0442	9.08698	9.08698	9.08698
Pa_1_8820	64.9634	85.2939	85.2939	49.9129	106.018	63.2096	105.065
Pa_1_8830	50.0273	498.223	267.481	267.481	478.063	427.571	427.571
Pa_1_8850	9.47527	4.5141	4.5141	4.5141	4.5141	4.5141	2.92268
Pa_1_8860	148.249	123.509	123.509	89.3892	155.4	111.769	169.815
Pa_1_8870	14.8171	46.1045	73.545	73.545	45.62	45.62	77.7291
Pa_1_8880	64.8593	94.3005	65.8273	76.1575	76.1575	76.1575	104.164
Pa_1_8890	2.03403	2.03403	2.03403	2.03403	2.03403	4.09248	1.18145
Pa_1_890	28.4708	15.0599	15.0599	15.0599	15.0599	15.0599	15.0599
Pa_1_8900	14.7109	14.7109	24.2008	24.2008	10.7268	16.5657	16.5657
Pa_1_8910	11.0518	42.4328	38.671	38.671	38.671	33.3671	42.0299
Pa_1_8912	43.3199	157.585	78.4714	60.0124	78.0331	78.0331	119.547
Pa_1_8915	1.42447	0.292051	0.292051	0.292051	0.292051	0.292051	0.292051
Pa_1_8920	300.097	151.63	244.433	318.357	146.516	214.872	159.634
Pa_1_8950	18.9625	16.5577	16.5577	16.5577	14.8034	14.8034	14.8034
Pa_1_8960	1.53164	5.55106	5.55106	5.55106	5.55106	8.04327	8.04327
Pa_1_8970	52.8774	52.8774	52.8774	26.7655	76.4818	42.906	57.6651
Pa_1_8980	42.2152	93.4631	67.1024	67.1024	95.7944	95.7944	112.181
Pa_1_8990	256.628	652.161	368.653	287.048	489.717	384.622	537.77
Pa_1_900	55.9389	27.8642	52.6999	52.6999	15.6083	45.7308	22.3066
Pa_1_9000	16.207	4.66703	4.66703	4.66703	4.66703	4.66703	4.66703
Pa_1_9010	29.2946	29.2946	21.0826	21.0826	10.5945	19.0848	19.0848
Pa_1_9020	105.212	159.034	143.049	143.049	143.049	143.049	143.049
Pa_1_9030	39.9108	58.8193	44.469	44.469	64.4629	48.8159	68.7955
Pa_1_9035	15.6676	10.7945	10.7945	10.7945	10.7945	10.7945	10.7945
Pa_1_9040	43.2836	19.4851	40.1213	24.0363	44.054	44.054	34.7
Pa_1_9065	26.8008	10.3484	10.3484	10.3484	10.3484	10.3484	10.3484
Pa_1_9070	67.2156	77.9151	56.0503	97.4304	58.8698	68.0245	68.0245
Pa_1_9080	98.1706	154.462	86.4756	167.827	92.6444	136.518	117.49
Pa_1_9090	22.4478	101.834	36.2238	54.6203	28.8919	38.9371	38.9371
Pa_1_9100	48.0816	58.3176	35.5139	71.3148	50.7199	50.7199	50.7199
Pa_1_9120	26.4563	46.1052	35.215	35.215	53.4534	31.0665	51.6928
Pa_1_9130	22.6946	50.233	38.0753	38.0753	38.0753	54.3065	54.3065
Pa_1_9140	5.25021	2.40205	2.40205	2.40205	2.40205	2.40205	2.40205
Pa_1_9170	17.3618	23.2895	23.2895	32.3495	16.5218	28.4334	21.043
Pa_1_9180	62.8906	401.354	401.354	256.443	387.131	360.045	901.577
Pa_1_920	18.5386	18.5386	18.5386	18.5386	17.0878	17.0878	17.0878
Pa_1_9200	14.2742	22.3261	22.3261	22.3261	22.3261	22.3261	22.3261
Pa_1_9220	120.669	73.7117	73.7117	101.396	57.2792	84.6938	70.4377
Pa_1_9230	2.50666	4.53505	4.53505	29.2832	4.04519	26.0275	26.0275
Pa_1_9250	452.744	26.634	38.0483	38.0483	28.3633	28.3633	28.3633
Pa_1_9260	46.1957	25.7762	25.7762	25.7762	25.7762	25.7762	25.7762
Pa_1_9280	33.6927	42.5902	22.6028	22.6028	42.1445	27.8529	49.1652
Pa_1_9290	76.1791	664.347	285.865	646.71	234.201	476.834	365.253
[truncated: 5,469 more rows]
