# Supplementary material for: A Genome-Wide Longitudinal Transcriptome Analysis of the Aging Model Podospora anserine
Source: PLoS One. 2013 Dec 20;8(12):e83109. doi: 10.1371/journal.pone.0083109 (PMC3869774; doi:10.1371/journal.pone.0083109)
Supplement: Table S5 — Fuzzy cluster analysis. (XLS) [file pone.0083109.s005.xls]

## Sheet: Legend
Supporting Table S4: Fuzzy cluster analysis. In the first column the gene accession numbers are listed followed by the number of the cluster which core profile describes the expression pattern of each gene as best. The remaining columns represent the membership values of each profile to each cluster.

## Sheet: Clustering results
Gene	Closest cluster	Membership values
		Cluster 3	Cluster 6	Cluster 2	Cluster 5	Cluster 1	Cluster 7	Cluster 4	Cluster 8
Pa_0_1010	1	0	0	0	0	0.99	0	0	0.08
Pa_0_1070	1	0	0	0	0	1	0	0	0.02
Pa_0_1090	1	0	0	0	0	1	0	0	0.01
Pa_0_110	1	0	0	0	0	1	0	0	0.09
Pa_0_1150	1	0	0	0	0	1	0	0	0.01
Pa_0_1170	1	0	0	0	0	1	0	0	0.03
Pa_0_120	1	0	0	0	0	1	0	0	0.12
Pa_0_1200	1	0	0	0	0	1	0	0	0.01
Pa_0_1250	1	0.23	0.01	0	0.01	0.7	0.02	0.01	0.04
Pa_0_1280	1	0.01	0	0	0	0.98	0	0	0.01
Pa_0_1290	1	0.05	0.02	0.01	0.01	0.84	0.02	0.01	0.06
Pa_0_1300	1	0	0	0	0	1	0	0	0.02
Pa_0_1340	1	0.25	0.07	0.03	0.18	0.27	0.07	0.06	0.05
Pa_0_1450	1	0.04	0.04	0.01	0.01	0.87	0.01	0.01	0.01
Pa_0_1600	1	0.05	0	0	0	0.92	0.01	0	0.02
Pa_0_200	1	0	0	0	0	1	0	0	0.14
Pa_0_360	1	0.3	0.02	0.01	0.02	0.38	0.17	0.01	0.03
Pa_0_40	1	0	0	0	0	1	0	0	0.08
Pa_0_460	1	0.05	0	0	0	0.94	0.01	0	0.04
Pa_0_50	1	0.14	0.01	0	0.01	0.79	0.03	0	0.01
Pa_0_550	1	0	0	0	0	1	0	0	0.02
Pa_0_560	1	0	0	0	0	1	0	0	0.01
Pa_0_640	1	0	0	0	0	1	0	0	0.04
Pa_0_670	1	0	0	0	0	1	0	0	0.04
Pa_0_710	1	0	0	0	0	1	0	0	0.02
Pa_0_830	1	0.02	0	0	0	0.96	0	0	0.03
Pa_0_870	1	0.06	0	0	0	0.91	0.01	0	0.11
Pa_0_900	1	0.11	0	0	0	0.87	0	0	0.06
Pa_0_920	1	0.08	0.04	0.02	0.02	0.55	0.05	0.03	0.02
Pa_0_990	1	0.11	0.12	0.02	0.06	0.51	0.03	0.1	0.04
Pa_1_10020	1	0	0	0	0	1	0	0	0.01
Pa_1_10040	1	0.05	0	0	0	0.92	0.01	0	0.01
Pa_1_10100	1	0	0	0	0	1	0	0	0.03
Pa_1_10160	1	0.02	0	0	0	0.96	0	0	0.04
Pa_1_10225	1	0.16	0.12	0.04	0.05	0.38	0.04	0.1	0.02
Pa_1_10230	1	0.03	0	0	0	0.96	0	0	0.03
Pa_1_10250	1	0	0	0	0	1	0	0	0.03
Pa_1_10320	1	0.18	0.1	0.02	0.06	0.52	0.03	0.05	0.01
Pa_1_1040	1	0	0	0	0	1	0	0	0.05
Pa_1_10410	1	0.1	0.15	0.02	0.04	0.51	0.03	0.09	0.05
Pa_1_10470	1	0	0	0	0	1	0	0	0.01
Pa_1_1050	1	0	0	0	0	1	0	0	0.01
Pa_1_10570	1	0	0	0	0	1	0	0	0.04
Pa_1_1070	1	0	0	0	0	1	0	0	0.06
Pa_1_10850	1	0.3	0.02	0.01	0.02	0.53	0.08	0.01	0.03
Pa_1_10880	1	0	0	0	0	1	0	0	0.01
Pa_1_1090	1	0.04	0.01	0	0.01	0.91	0.01	0.01	0.01
Pa_1_10940	1	0.01	0	0	0	0.97	0	0	0.03
Pa_1_11030	1	0.01	0	0	0	0.99	0	0	0.02
Pa_1_11040	1	0.05	0.03	0	0.01	0.87	0.01	0.01	0.17
Pa_1_1125	1	0	0	0	0	1	0	0	0.01
Pa_1_11260	1	0.34	0.01	0	0.01	0.59	0.02	0	0.04
Pa_1_11290	1	0	0	0	0	1	0	0	0.24
Pa_1_1130	1	0.02	0.01	0	0	0.95	0.01	0	0.01
Pa_1_11330	1	0	0	0	0	1	0	0	0.01
Pa_1_11360	1	0.06	0.1	0.02	0.03	0.59	0.03	0.07	0.07
Pa_1_1140	1	0.12	0	0	0	0.86	0	0	0.04
Pa_1_11400	1	0	0	0	0	1	0	0	0.07
Pa_1_11480	1	0	0	0	0	1	0	0	0.01
Pa_1_11520	1	0	0	0	0	1	0	0	0.03
Pa_1_11630	1	0	0	0	0	0.99	0	0	0.01
Pa_1_11660	1	0.33	0.02	0.01	0.03	0.43	0.05	0.02	0.04
Pa_1_11690	1	0	0	0	0	1	0	0	0.05
Pa_1_1170	1	0	0	0	0	1	0	0	0.04
Pa_1_11770	1	0	0	0	0	1	0	0	0.01
Pa_1_1180	1	0	0	0	0	1	0	0	0.03
Pa_1_11865	1	0.12	0.09	0.02	0.05	0.57	0.03	0.08	0.01
Pa_1_11920	1	0.28	0.01	0	0.01	0.68	0.01	0	0.07
Pa_1_11940	1	0	0	0	0	1	0	0	0.07
Pa_1_11990	1	0	0	0	0	1	0	0	0.01
Pa_1_12040	1	0.05	0	0	0	0.94	0	0	0.01
Pa_1_12140	1	0	0	0	0	1	0	0	0.03
Pa_1_12160	1	0.06	0.03	0.01	0.01	0.81	0.03	0.02	0.04
Pa_1_12200	1	0	0	0	0	1	0	0	0.21
Pa_1_12250	1	0.02	0	0	0	0.97	0	0	0.04
Pa_1_12260	1	0.06	0.07	0.02	0.02	0.68	0.02	0.05	0.01
Pa_1_12270	1	0.25	0.01	0.01	0.01	0.61	0.07	0.01	0.04
Pa_1_12280	1	0	0	0	0	1	0	0	0.12
Pa_1_1230	1	0.2	0.01	0	0.01	0.73	0.02	0.01	0.03
Pa_1_12340	1	0.01	0	0	0	0.99	0	0	0.03
Pa_1_1240	1	0.01	0	0	0	0.98	0	0	0.04
Pa_1_12480	1	0	0	0	0	1	0	0	0.04
Pa_1_12490	1	0.05	0	0	0	0.94	0	0	0.14
Pa_1_1250	1	0.12	0.02	0.01	0.02	0.73	0.03	0.02	0
Pa_1_12500	1	0.04	0.03	0	0.01	0.9	0.01	0.01	0.05
Pa_1_12580	1	0	0	0	0	1	0	0	0.03
Pa_1_12600	1	0	0	0	0	1	0	0	0.06
Pa_1_12630	1	0	0	0	0	0.99	0	0	0.04
Pa_1_12640	1	0.33	0.01	0.01	0.01	0.46	0.08	0.01	0.1
Pa_1_12680	1	0.02	0.01	0	0	0.96	0	0	0.04
Pa_1_1270	1	0.06	0	0	0	0.92	0	0	0.01
Pa_1_12700	1	0.01	0	0	0	0.99	0	0	0.03
Pa_1_12710	1	0.01	0	0	0	0.98	0	0	0.05
Pa_1_12890	1	0.06	0.03	0.01	0.01	0.79	0.03	0.02	0.04
Pa_1_1290	1	0	0	0	0	1	0	0	0.02
Pa_1_12920	1	0.01	0	0	0	0.99	0	0	0.04
Pa_1_130	1	0.04	0.01	0	0	0.93	0	0	0.01
Pa_1_13070	1	0.18	0.01	0	0	0.76	0.02	0	0.01
Pa_1_13130	1	0.07	0.01	0	0	0.89	0.01	0.01	0.04
Pa_1_13160	1	0	0	0	0	1	0	0	0.01
Pa_1_13170	1	0	0	0	0	1	0	0	0.01
Pa_1_13210	1	0.1	0.01	0	0	0.88	0.01	0	0.05
Pa_1_13220	1	0.12	0	0	0	0.85	0.01	0	0.01
Pa_1_13295	1	0	0	0	0	1	0	0	0.01
Pa_1_13300	1	0	0	0	0	1	0	0	0.02
Pa_1_13320	1	0.02	0.01	0	0	0.94	0.01	0.01	0.19
Pa_1_13380	1	0.12	0	0	0	0.85	0.01	0	0.04
Pa_1_13400	1	0.3	0.01	0.01	0.01	0.55	0.07	0.01	0.01
Pa_1_13410	1	0.12	0	0	0	0.86	0.01	0	0.1
Pa_1_13460	1	0	0	0	0	1	0	0	0.15
Pa_1_13520	1	0	0	0	0	1	0	0	0.01
Pa_1_13550	1	0.16	0.02	0	0.01	0.78	0.01	0.01	0.02
Pa_1_13570	1	0.06	0	0	0	0.91	0	0	0.02
Pa_1_13598	1	0	0	0	0	1	0	0	0.01
Pa_1_13630	1	0	0	0	0	1	0	0	0.04
Pa_1_13640	1	0	0	0	0	1	0	0	0.01
Pa_1_13710	1	0	0	0	0	1	0	0	0.04
Pa_1_1380	1	0.25	0.02	0.01	0.02	0.52	0.1	0.02	0.08
Pa_1_13930	1	0.29	0.04	0.02	0.02	0.36	0.15	0.02	0.06
Pa_1_13950	1	0	0	0	0	1	0	0	0.25
Pa_1_13980	1	0.06	0	0	0	0.93	0	0	0.09
Pa_1_14010	1	0.19	0.01	0.01	0.01	0.66	0.06	0.01	0.04
Pa_1_14020	1	0.29	0.01	0.01	0.01	0.59	0.05	0.01	0.01
Pa_1_14090	1	0.03	0	0	0	0.97	0	0	0.04
Pa_1_14130	1	0	0	0	0	1	0	0	0.03
Pa_1_1420	1	0	0	0	0	1	0	0	0.01
Pa_1_14230	1	0.29	0	0	0.01	0.66	0.02	0	0.09
Pa_1_14290	1	0.09	0.01	0	0.01	0.87	0.01	0	0.01
Pa_1_1430	1	0	0	0	0	1	0	0	0.01
Pa_1_14350	1	0	0	0	0	1	0	0	0.11
Pa_1_14370	1	0.06	0.06	0.01	0.01	0.78	0.02	0.02	0.04
Pa_1_14430	1	0.28	0.11	0.03	0.16	0.29	0.05	0.05	0.02
Pa_1_14460	1	0.09	0.05	0.01	0.02	0.79	0.02	0.01	0.04
Pa_1_1450	1	0.03	0.01	0	0	0.95	0	0	0.13
Pa_1_14540	1	0	0	0	0	1	0	0	0.05
Pa_1_14550	1	0	0	0	0	1	0	0	0.01
Pa_1_14560	1	0	0	0	0	1	0	0	0.01
Pa_1_14680	1	0	0	0	0	1	0	0	0.01
Pa_1_14700	1	0	0	0	0	1	0	0	0.02
Pa_1_14710	1	0	0	0	0	1	0	0	0.03
Pa_1_14760	1	0.29	0.01	0	0.01	0.62	0.04	0.01	0.02
Pa_1_14790	1	0.19	0.22	0.03	0.1	0.29	0.04	0.09	0.04
Pa_1_1480	1	0	0	0	0	1	0	0	0.01
Pa_1_14800	1	0.09	0.05	0.01	0.01	0.76	0.02	0.02	0.04
Pa_1_14970	1	0	0	0	0	1	0	0	0.01
Pa_1_14990	1	0.03	0	0	0	0.97	0	0	0.01
Pa_1_150	1	0.05	0	0	0	0.93	0	0	0.13
Pa_1_15050	1	0.12	0.01	0	0.01	0.83	0.01	0.01	0.08
Pa_1_15070	1	0.27	0.02	0.01	0.01	0.52	0.08	0.01	0.01
Pa_1_15080	1	0	0	0	0	1	0	0	0.01
Pa_1_15090	1	0	0	0	0	1	0	0	0.01
Pa_1_15110	1	0.14	0.04	0.02	0.02	0.62	0.07	0.03	0.01
Pa_1_15130	1	0	0	0	0	1	0	0	0.02
Pa_1_15150	1	0.07	0.06	0.01	0.02	0.76	0.02	0.04	0.04
Pa_1_15330	1	0.03	0	0	0	0.96	0	0	0.02
Pa_1_15420	1	0	0	0	0	1	0	0	0.01
Pa_1_15480	1	0	0	0	0	1	0	0	0.04
Pa_1_15580	1	0.07	0.05	0.01	0.02	0.73	0.02	0.05	0
Pa_1_15630	1	0.09	0.16	0.01	0.02	0.62	0.03	0.03	0.12
Pa_1_15660	1	0.05	0.06	0.01	0.01	0.8	0.01	0.03	0.04
Pa_1_1570	1	0.15	0.01	0	0.01	0.8	0.01	0	0.03
Pa_1_15720	1	0.01	0	0	0	0.98	0	0	0.03
Pa_1_15870	1	0	0	0	0	1	0	0	0.02
Pa_1_15880	1	0.06	0.19	0.04	0.03	0.32	0.05	0.15	0.02
Pa_1_1590	1	0	0	0	0	1	0	0	0.09
Pa_1_15950	1	0	0	0	0	1	0	0	0.04
Pa_1_15990	1	0	0	0	0	1	0	0	0.08
Pa_1_16000	1	0.43	0.01	0	0.01	0.49	0.03	0.01	0.28
Pa_1_16010	1	0	0	0	0	1	0	0	0.03
Pa_1_16030	1	0.22	0.08	0.04	0.19	0.24	0.08	0.07	0.04
Pa_1_16100	1	0	0	0	0	1	0	0	0.04
Pa_1_16140	1	0.08	0	0	0	0.91	0	0	0.01
Pa_1_16240	1	0.42	0.01	0	0.01	0.53	0.02	0	0.02
Pa_1_16250	1	0.26	0.01	0	0.01	0.68	0.02	0	0
Pa_1_16300	1	0	0	0	0	1	0	0	0.12
Pa_1_16410	1	0	0	0	0	1	0	0	0.05
Pa_1_16420	1	0.08	0	0	0	0.9	0.01	0	0.01
Pa_1_16540	1	0	0	0	0	1	0	0	0.02
Pa_1_16580	1	0.01	0	0	0	0.99	0	0	0.01
Pa_1_16590	1	0	0	0	0	1	0	0	0.03
Pa_1_16650	1	0	0	0	0	1	0	0	0.08
Pa_1_16730	1	0.05	0.01	0	0	0.91	0.01	0	0.03
Pa_1_16750	1	0	0	0	0	0.99	0	0	0.04
Pa_1_16800	1	0	0	0	0	1	0	0	0.08
Pa_1_16860	1	0.18	0.09	0.04	0.03	0.31	0.09	0.06	0.02
Pa_1_16870	1	0.18	0.01	0	0.01	0.73	0.03	0.01	0.01
Pa_1_17030	1	0	0	0	0	1	0	0	0.02
Pa_1_17140	1	0	0	0	0	1	0	0	0.04
Pa_1_17185	1	0.11	0.01	0	0.01	0.82	0.02	0.01	0.04
Pa_1_17230	1	0	0	0	0	1	0	0	0.01
Pa_1_17310	1	0.03	0.01	0	0.01	0.91	0.01	0.01	0.04
Pa_1_17320	1	0	0	0	0	1	0	0	0.01
Pa_1_17350	1	0.01	0	0	0	0.98	0	0	0.04
Pa_1_17370	1	0.01	0	0	0	0.99	0	0	0.01
Pa_1_17390	1	0.28	0.01	0	0.01	0.64	0.04	0.01	0.08
Pa_1_17500	1	0.08	0.01	0	0.01	0.86	0.02	0.01	0.02
Pa_1_17555	1	0.02	0.01	0	0	0.94	0.01	0.01	0.01
Pa_1_17580	1	0.26	0.01	0	0.01	0.67	0.03	0	0.01
Pa_1_17590	1	0.36	0.01	0.01	0.01	0.45	0.1	0.01	0.05
Pa_1_1760	1	0.31	0.06	0.02	0.04	0.38	0.09	0.02	0.01
Pa_1_1770	1	0	0	0	0	1	0	0	0.04
Pa_1_17720	1	0	0	0	0	1	0	0	0.04
Pa_1_17740	1	0.03	0	0	0	0.96	0	0	0.04
Pa_1_17760	1	0.01	0	0	0	0.99	0	0	0.01
Pa_1_17790	1	0	0	0	0	1	0	0	0.01
Pa_1_17825	1	0.34	0.01	0	0.01	0.62	0.01	0	0.04
Pa_1_17890	1	0.14	0.06	0.02	0.02	0.59	0.04	0.04	0.05
Pa_1_1790	1	0.05	0.03	0	0.01	0.88	0.01	0.01	0.03
Pa_1_17900	1	0.01	0	0	0	0.98	0	0	0.06
Pa_1_17995	1	0	0	0	0	1	0	0	0.02
Pa_1_18020	1	0.15	0.06	0.02	0.07	0.52	0.03	0.07	0.01
Pa_1_18030	1	0	0	0	0	0.99	0	0	0.02
Pa_1_18040	1	0.05	0	0	0	0.93	0.01	0	0.04
Pa_1_18090	1	0.12	0.03	0.02	0.02	0.6	0.07	0.03	0.01
Pa_1_18130	1	0	0	0	0	1	0	0	0.02
Pa_1_18170	1	0.15	0.1	0.02	0.04	0.59	0.02	0.04	0.01
Pa_1_18200	1	0	0	0	0	1	0	0	0.07
Pa_1_18220	1	0.04	0	0	0	0.95	0	0	0.04
Pa_1_18230	1	0.09	0.17	0.01	0.02	0.61	0.03	0.03	0.04
Pa_1_18240	1	0.08	0	0	0	0.89	0.01	0	0.04
Pa_1_18250	1	0	0	0	0	1	0	0	0.08
Pa_1_1830	1	0	0	0	0	1	0	0	0.03
Pa_1_18350	1	0.3	0	0	0	0.68	0.01	0	0.04
Pa_1_18370	1	0.39	0	0	0	0.58	0.01	0	0.04
Pa_1_18470	1	0.02	0.01	0	0	0.96	0	0	0.01
Pa_1_18480	1	0	0	0	0	1	0	0	0.01
Pa_1_1850	1	0.05	0.01	0	0.01	0.92	0.01	0	0.04
Pa_1_18520	1	0.33	0.02	0.01	0.02	0.35	0.2	0.01	0.03
Pa_1_18530	1	0.11	0.09	0.04	0.02	0.37	0.11	0.07	0.01
Pa_1_18540	1	0.01	0	0	0	0.99	0	0	0.08
Pa_1_18560	1	0.19	0	0	0	0.77	0.01	0	0.02
Pa_1_18590	1	0	0	0	0	1	0	0	0.01
Pa_1_18630	1	0.18	0.01	0.01	0.01	0.7	0.04	0.01	0.01
Pa_1_18670	1	0.07	0	0	0	0.91	0.01	0	0.04
Pa_1_18700	1	0	0	0	0	1	0	0	0.04
Pa_1_18890	1	0	0	0	0	1	0	0	0.07
Pa_1_18940	1	0	0	0	0	0.99	0	0	0.04
Pa_1_19000	1	0	0	0	0	1	0	0	0.06
Pa_1_19020	1	0.14	0.11	0.04	0.18	0.26	0.04	0.14	0.01
Pa_1_19120	1	0	0	0	0	1	0	0	0.23
Pa_1_19150	1	0.17	0.13	0.01	0.03	0.56	0.03	0.03	0.02
Pa_1_19190	1	0	0	0	0	0.99	0	0	0.05
Pa_1_19290	1	0	0	0	0	1	0	0	0.03
Pa_1_19320	1	0	0	0	0	0.99	0	0	0.01
Pa_1_19340	1	0	0	0	0	1	0	0	0.04
Pa_1_19430	1	0.06	0.05	0.01	0.01	0.79	0.02	0.02	0.02
Pa_1_19530	1	0.09	0.04	0.03	0.03	0.41	0.05	0.06	0.01
Pa_1_19560	1	0.44	0	0	0	0.53	0.01	0	0.01
Pa_1_19590	1	0.09	0.07	0.02	0.02	0.69	0.02	0.05	0.04
Pa_1_19670	1	0.07	0.01	0	0.01	0.85	0.02	0.01	0.02
Pa_1_19700	1	0	0	0	0	1	0	0	0.04
Pa_1_19770	1	0	0	0	0	1	0	0	0.04
Pa_1_19780	1	0.41	0.01	0.01	0.01	0.46	0.07	0.01	0.06
Pa_1_1980	1	0	0	0	0	1	0	0	0.07
Pa_1_19800	1	0.07	0.01	0	0	0.89	0.01	0	0.01
Pa_1_19840	1	0	0	0	0	1	0	0	0.02
Pa_1_19860	1	0.08	0	0	0	0.9	0	0	0.16
Pa_1_19870	1	0	0	0	0	0.99	0	0	0.08
Pa_1_19920	1	0	0	0	0	1	0	0	0.03
Pa_1_19990	1	0	0	0	0	1	0	0	0.01
Pa_1_200	1	0	0	0	0	1	0	0	0.03
Pa_1_20000	1	0	0	0	0	1	0	0	0.01
Pa_1_20030	1	0	0	0	0	1	0	0	0.18
Pa_1_20040	1	0	0	0	0	1	0	0	0.02
Pa_1_20070	1	0	0	0	0	1	0	0	0.01
Pa_1_20150	1	0	0	0	0	1	0	0	0.05
Pa_1_20170	1	0	0	0	0	1	0	0	0.04
Pa_1_20200	1	0.08	0.05	0.01	0.01	0.79	0.02	0.02	0.07
Pa_1_20290	1	0.17	0.06	0.02	0.03	0.38	0.21	0.02	0.01
Pa_1_20380	1	0.07	0.06	0.02	0.02	0.69	0.03	0.06	0.03
Pa_1_20390	1	0.01	0	0	0	0.98	0	0	0.04
Pa_1_20400	1	0.08	0	0	0	0.91	0	0	0.01
Pa_1_20420	1	0	0	0	0	1	0	0	0.03
Pa_1_20440	1	0.12	0.02	0.01	0.01	0.81	0.02	0.01	0.01
Pa_1_2045	1	0	0	0	0	1	0	0	0.01
Pa_1_20450	1	0.13	0.03	0.01	0.01	0.72	0.05	0.01	0.04
Pa_1_20530	1	0.21	0.01	0	0.01	0.72	0.03	0	0.06
Pa_1_2070	1	0	0	0	0	1	0	0	0.08
Pa_1_20740	1	0.2	0.06	0.01	0.02	0.63	0.03	0.02	0.01
Pa_1_20750	1	0.01	0	0	0	0.99	0	0	0.09
Pa_1_20800	1	0.01	0	0	0	0.98	0	0	0.02
Pa_1_20810	1	0.03	0	0	0	0.95	0	0	0.04
Pa_1_20880	1	0.01	0	0	0	0.99	0	0	0.08
Pa_1_2090	1	0.06	0	0	0	0.92	0.01	0	0.02
Pa_1_21010	1	0.01	0	0	0	0.99	0	0	0.01
Pa_1_21030	1	0.04	0.01	0	0.01	0.9	0.01	0.01	0.01
Pa_1_21150	1	0.19	0.01	0	0.01	0.74	0.01	0.01	0.01
Pa_1_2120	1	0.38	0.01	0.01	0.01	0.49	0.07	0.01	0.09
Pa_1_21240	1	0.01	0	0	0	0.98	0	0	0.04
Pa_1_21260	1	0.07	0.18	0.02	0.04	0.51	0.03	0.1	0.01
Pa_1_21280	1	0.02	0	0	0	0.98	0	0	0.03
Pa_1_2130	1	0	0	0	0	1	0	0	0.03
Pa_1_21300	1	0	0	0	0	1	0	0	0.01
Pa_1_21310	1	0.01	0	0	0	0.99	0	0	0.08
Pa_1_21340	1	0	0	0	0	1	0	0	0.08
Pa_1_21430	1	0	0	0	0	1	0	0	0.08
Pa_1_21520	1	0	0	0	0	1	0	0	0.02
Pa_1_2160	1	0	0	0	0	1	0	0	0.02
Pa_1_21680	1	0	0	0	0	1	0	0	0.03
Pa_1_21830	1	0	0	0	0	1	0	0	0.02
Pa_1_21870	1	0	0	0	0	1	0	0	0.04
Pa_1_2190	1	0.07	0	0	0	0.92	0	0	0.07
Pa_1_21980	1	0	0	0	0	0.99	0	0	0.06
Pa_1_220	1	0	0	0	0	1	0	0	0.05
Pa_1_22000	1	0.03	0	0	0	0.96	0	0	0.11
Pa_1_22070	1	0.03	0.01	0	0	0.95	0	0	0.01
Pa_1_22180	1	0.09	0.03	0.01	0.01	0.64	0.05	0.02	0.05
Pa_1_2220	1	0.04	0	0	0	0.94	0.01	0	0.01
Pa_1_22200	1	0.09	0.07	0.02	0.02	0.56	0.07	0.04	0.04
Pa_1_22210	1	0	0	0	0	1	0	0	0.03
Pa_1_22260	1	0	0	0	0	0.99	0	0	0.03
Pa_1_22290	1	0.03	0	0	0	0.94	0.01	0	0.04
Pa_1_22310	1	0.04	0	0	0	0.93	0.01	0	0.08
Pa_1_2240	1	0.11	0.12	0.02	0.02	0.63	0.03	0.03	0.04
Pa_1_22510	1	0.14	0.06	0.03	0.06	0.44	0.05	0.1	0.01
Pa_1_22580	1	0	0	0	0	1	0	0	0.01
Pa_1_22615	1	0.12	0.01	0	0	0.84	0.02	0	0.01
Pa_1_22620	1	0	0	0	0	1	0	0	0.04
Pa_1_22630	1	0.01	0	0	0	0.99	0	0	0.01
Pa_1_22690	1	0.01	0	0	0	0.97	0	0	0.04
Pa_1_2270	1	0.05	0	0	0	0.94	0.01	0	0.01
Pa_1_22700	1	0	0	0	0	1	0	0	0.01
Pa_1_22710	1	0.05	0.03	0	0.01	0.88	0.01	0.01	0.04
Pa_1_22750	1	0	0	0	0	1	0	0	0.12
Pa_1_22770	1	0.01	0	0	0	0.98	0	0	0.03
Pa_1_22890	1	0.08	0.05	0.01	0.02	0.78	0.02	0.02	0.06
Pa_1_22920	1	0	0	0	0	1	0	0	0.01
Pa_1_22930	1	0.16	0.02	0.01	0.01	0.64	0.06	0.01	0.04
Pa_1_22950	1	0.09	0.12	0.05	0.03	0.28	0.05	0.14	0.04
Pa_1_22990	1	0.01	0	0	0	0.99	0	0	0.04
Pa_1_23020	1	0	0	0	0	1	0	0	0.04
Pa_1_23040	1	0.02	0	0	0	0.97	0	0	0.04
Pa_1_2310	1	0.08	0	0	0	0.91	0	0	0.03
Pa_1_23170	1	0.19	0.01	0	0.01	0.74	0.01	0.01	0.03
Pa_1_23200	1	0	0	0	0	1	0	0	0.04
Pa_1_23210	1	0	0	0	0	1	0	0	0.03
Pa_1_23310	1	0.14	0.01	0.01	0.01	0.72	0.06	0.01	0.01
Pa_1_23340	1	0.04	0	0	0	0.95	0	0	0.03
Pa_1_23440	1	0	0	0	0	1	0	0	0.02
Pa_1_23455	1	0.18	0	0	0	0.8	0.01	0	0.02
Pa_1_23460	1	0	0	0	0	1	0	0	0.04
Pa_1_23470	1	0.03	0	0	0	0.95	0	0	0.01
Pa_1_23560	1	0.08	0.01	0	0.01	0.84	0.02	0.01	0.04
Pa_1_2360	1	0	0	0	0	1	0	0	0.01
Pa_1_23600	1	0.28	0.07	0.03	0.17	0.28	0.06	0.05	0.1
Pa_1_23610	1	0	0	0	0	1	0	0	0.05
Pa_1_23660	1	0	0	0	0	1	0	0	0.01
Pa_1_23695	1	0.01	0	0	0	0.97	0	0	0.01
Pa_1_23730	1	0.09	0	0	0	0.89	0	0	0.04
Pa_1_2380	1	0.13	0.01	0	0.01	0.8	0.03	0	0.14
Pa_1_23840	1	0	0	0	0	1	0	0	0.03
Pa_1_23870	1	0	0	0	0	1	0	0	0.01
Pa_1_23880	1	0.17	0.03	0.01	0.01	0.74	0.02	0.01	0.06
Pa_1_23910	1	0.15	0.11	0.01	0.03	0.61	0.03	0.03	0.04
Pa_1_23920	1	0.16	0.2	0.02	0.04	0.47	0.04	0.04	0.01
Pa_1_23960	1	0.41	0.01	0.01	0.01	0.43	0.09	0.01	0.05
Pa_1_23980	1	0.21	0.03	0.01	0.01	0.53	0.09	0.02	0.01
Pa_1_24030	1	0.14	0	0	0	0.84	0.01	0	0.04
Pa_1_24060	1	0.06	0.02	0	0.01	0.88	0.01	0.01	0.11
Pa_1_24070	1	0.16	0.01	0	0.01	0.8	0.01	0	0
Pa_1_24090	1	0.09	0.19	0.02	0.03	0.57	0.03	0.04	0.04
Pa_1_2410	1	0.02	0	0	0	0.98	0	0	0.07
Pa_1_24190	1	0.23	0	0	0	0.74	0.01	0	0.01
Pa_1_24210	1	0	0	0	0	1	0	0	0.02
Pa_1_24260	1	0.22	0.01	0	0.01	0.7	0.04	0	0.16
Pa_1_24270	1	0.37	0.01	0.01	0.01	0.5	0.07	0.01	0.02
Pa_1_24280	1	0.19	0.01	0	0.01	0.75	0.02	0	0.03
Pa_1_24440	1	0.01	0	0	0	0.97	0	0	0.03
Pa_1_24450	1	0.04	0	0	0	0.93	0.01	0	0.01
Pa_1_24490	1	0	0	0	0	1	0	0	0.04
Pa_1_24560	1	0.13	0.06	0.01	0.03	0.68	0.02	0.03	0.05
Pa_1_24610	1	0.17	0.01	0	0.01	0.77	0.02	0	0.05
Pa_1_24650	1	0	0	0	0	1	0	0	0.03
Pa_1_2495	1	0	0	0	0	1	0	0	0.19
Pa_1_2500	1	0	0	0	0	1	0	0	0.03
Pa_1_2530	1	0	0	0	0	1	0	0	0.03
Pa_1_2540	1	0	0	0	0	1	0	0	0.04
Pa_1_2560	1	0.14	0.01	0	0	0.81	0.02	0	0.01
Pa_1_2580	1	0.14	0.03	0.01	0.01	0.57	0.08	0.02	0.04
Pa_1_2660	1	0.02	0	0	0	0.96	0	0	0.01
Pa_1_2680	1	0	0	0	0	1	0	0	0.04
Pa_1_2770	1	0	0	0	0	1	0	0	0.01
Pa_1_2810	1	0.07	0	0	0	0.91	0	0	0.05
Pa_1_2830	1	0.16	0	0	0	0.82	0.01	0	0.01
Pa_1_2860	1	0.13	0.01	0	0.01	0.78	0.03	0.01	0.04
Pa_1_2870	1	0	0	0	0	1	0	0	0.05
Pa_1_2880	1	0	0	0	0	1	0	0	0.03
Pa_1_2890	1	0.42	0.01	0	0.01	0.52	0.03	0	0.01
Pa_1_3020	1	0.01	0	0	0	0.98	0	0	0.04
Pa_1_3050	1	0.11	0.17	0.02	0.04	0.51	0.03	0.08	0.01
Pa_1_310	1	0	0	0	0	1	0	0	0.01
Pa_1_3130	1	0	0	0	0	1	0	0	0.09
Pa_1_320	1	0.28	0.03	0.02	0.02	0.42	0.13	0.02	0.03
Pa_1_3220	1	0	0	0	0	1	0	0	0.02
Pa_1_3250	1	0.03	0	0	0	0.95	0.01	0	0.01
Pa_1_3340	1	0	0	0	0	1	0	0	0.08
Pa_1_3490	1	0.37	0.01	0	0.01	0.58	0.02	0	0.06
Pa_1_3500	1	0.02	0.01	0	0	0.93	0.01	0.01	0.01
Pa_1_3520	1	0	0	0	0	1	0	0	0.02
Pa_1_3550	1	0	0	0	0	1	0	0	0.03
Pa_1_3560	1	0.04	0	0	0	0.94	0.01	0	0.24
Pa_1_3610	1	0.15	0.01	0	0.01	0.78	0.03	0	0.01
Pa_1_3630	1	0.35	0.02	0.01	0.02	0.38	0.16	0.01	0.04
Pa_1_3700	1	0.2	0.03	0.02	0.02	0.52	0.07	0.02	0.04
Pa_1_3760	1	0.05	0	0	0	0.92	0.01	0	0.04
Pa_1_3790	1	0.38	0.01	0.01	0.01	0.38	0.14	0.01	0.01
Pa_1_3820	1	0	0	0	0	1	0	0	0.01
Pa_1_3930	1	0	0	0	0	1	0	0	0.01
Pa_1_4070	1	0.13	0.09	0.04	0.06	0.34	0.13	0.08	0.01
Pa_1_4080	1	0.01	0	0	0	0.99	0	0	0.01
Pa_1_4180	1	0	0	0	0	1	0	0	0.01
Pa_1_4220	1	0	0	0	0	1	0	0	0.01
Pa_1_4230	1	0.16	0.05	0.01	0.04	0.65	0.02	0.04	0.01
Pa_1_4240	1	0.08	0.01	0	0.01	0.85	0.02	0.01	0.01
Pa_1_4250	1	0.19	0.1	0.05	0.2	0.22	0.09	0.08	0.04
Pa_1_4380	1	0	0	0	0	1	0	0	0.01
Pa_1_4420	1	0	0	0	0	1	0	0	0.05
Pa_1_4540	1	0.09	0.06	0.02	0.03	0.64	0.03	0.07	0.04
Pa_1_4670	1	0.16	0.01	0	0.01	0.75	0.04	0.01	0.03
Pa_1_4830	1	0.1	0	0	0	0.87	0.01	0	0.09
Pa_1_4910	1	0	0	0	0	1	0	0	0.04
Pa_1_4930	1	0	0	0	0	1	0	0	0.03
Pa_1_5080	1	0.01	0	0	0	0.98	0	0	0.05
Pa_1_5090	1	0.06	0.03	0.01	0.01	0.79	0.03	0.02	0.03
Pa_1_5240	1	0.12	0.09	0.04	0.08	0.31	0.04	0.19	0.07
Pa_1_530	1	0	0	0	0	1	0	0	0.06
Pa_1_5320	1	0	0	0	0	0.99	0	0	0.02
Pa_1_5390	1	0.02	0	0	0	0.97	0	0	0
Pa_1_5420	1	0.08	0.05	0.02	0.02	0.69	0.03	0.05	0.03
Pa_1_5470	1	0.09	0.01	0.01	0.01	0.8	0.04	0.01	0.1
Pa_1_5620	1	0	0	0	0	1	0	0	0.06
Pa_1_5655	1	0.01	0	0	0	0.98	0	0	0.05
Pa_1_5670	1	0.06	0.01	0	0	0.91	0.01	0	0.12
Pa_1_5680	1	0	0	0	0	1	0	0	0.03
Pa_1_5750	1	0.05	0.02	0.01	0.01	0.84	0.02	0.01	0.01
Pa_1_5800	1	0	0	0	0	1	0	0	0.07
Pa_1_5820	1	0.06	0.03	0.01	0.01	0.8	0.03	0.02	0
Pa_1_5830	1	0	0	0	0	1	0	0	0.11
Pa_1_590	1	0.08	0.01	0	0	0.88	0.01	0	0.08
Pa_1_5910	1	0.12	0.01	0	0.01	0.84	0.02	0	0
Pa_1_6110	1	0	0	0	0	1	0	0	0.02
Pa_1_6140	1	0.2	0.01	0	0.01	0.72	0.03	0.01	0.08
Pa_1_6190	1	0.08	0.03	0.01	0.01	0.78	0.04	0.01	0.16
Pa_1_6220	1	0	0	0	0	1	0	0	0.04
Pa_1_6240	1	0.18	0.15	0.03	0.17	0.27	0.04	0.1	0.02
Pa_1_6310	1	0	0	0	0	1	0	0	0.06
Pa_1_6320	1	0.06	0.04	0.01	0.01	0.78	0.03	0.02	0.05
Pa_1_6370	1	0.05	0	0	0	0.94	0	0	0.01
Pa_1_6490	1	0	0	0	0	1	0	0	0.04
Pa_1_6500	1	0	0	0	0	1	0	0	0.05
Pa_1_6610	1	0.01	0.01	0	0	0.96	0	0	0.04
Pa_1_6630	1	0.06	0.06	0.01	0.01	0.78	0.02	0.04	0.04
Pa_1_6660	1	0	0	0	0	1	0	0	0.04
Pa_1_6670	1	0	0	0	0	1	0	0	0.01
Pa_1_6690	1	0.44	0.01	0	0.01	0.52	0.01	0	0.01
Pa_1_6710	1	0.1	0.01	0.01	0.01	0.8	0.02	0.01	0.02
Pa_1_6720	1	0.02	0	0	0	0.97	0	0	0.04
Pa_1_6730	1	0	0	0	0	1	0	0	0.05
Pa_1_6770	1	0	0	0	0	1	0	0	0.06
Pa_1_6830	1	0	0	0	0	0.99	0	0	0
Pa_1_6850	1	0	0	0	0	0.99	0	0	0.04
Pa_1_690	1	0.44	0.01	0	0.01	0.48	0.04	0	0.05
Pa_1_6900	1	0	0	0	0	1	0	0	0.08
Pa_1_6950	1	0	0	0	0	1	0	0	0.01
Pa_1_6962	1	0.04	0	0	0	0.95	0	0	0.01
Pa_1_6980	1	0.23	0.06	0.03	0.03	0.34	0.1	0.03	0.03
Pa_1_6990	1	0	0	0	0	1	0	0	0.04
Pa_1_7020	1	0.05	0	0	0	0.93	0.01	0	0.19
Pa_1_710	1	0	0	0	0	1	0	0	0.01
Pa_1_7110	1	0	0	0	0	1	0	0	0.04
Pa_1_7120	1	0.11	0.04	0.03	0.03	0.39	0.05	0.06	0.06
Pa_1_7240	1	0	0	0	0	1	0	0	0.01
Pa_1_7260	1	0	0	0	0	1	0	0	0.03
Pa_1_7270	1	0	0	0	0	1	0	0	0.01
Pa_1_7280	1	0	0	0	0	1	0	0	0.04
Pa_1_7290	1	0.01	0	0	0	0.97	0	0	0.08
Pa_1_7330	1	0	0	0	0	1	0	0	0.04
Pa_1_7345	1	0.03	0	0	0	0.96	0	0	0.04
Pa_1_7370	1	0.01	0	0	0	0.98	0	0	0.01
Pa_1_740	1	0.01	0.01	0	0	0.97	0	0	0.04
Pa_1_7400	1	0.03	0	0	0	0.96	0	0	0.01
Pa_1_7430	1	0	0	0	0	1	0	0	0.02
Pa_1_7450	1	0	0	0	0	1	0	0	0.03
Pa_1_7560	1	0.17	0.01	0	0.01	0.76	0.02	0.01	0.05
Pa_1_7660	1	0.15	0	0	0	0.8	0.02	0	0.01
Pa_1_7670	1	0	0	0	0	1	0	0	0.01
Pa_1_7990	1	0.08	0.08	0.01	0.02	0.7	0.02	0.04	0.06
Pa_1_800	1	0	0	0	0	1	0	0	0.01
Pa_1_8040	1	0.11	0.12	0.03	0.03	0.45	0.05	0.08	0.01
Pa_1_8050	1	0	0	0	0	1	0	0	0.01
Pa_1_8090	1	0	0	0	0	1	0	0	0.04
Pa_1_8100	1	0.07	0.02	0.01	0.01	0.85	0.01	0.01	0.03
Pa_1_8110	1	0	0	0	0	1	0	0	0.03
Pa_1_8170	1	0.02	0	0	0	0.97	0	0	0.04
Pa_1_8190	1	0	0	0	0	1	0	0	0.01
Pa_1_8210	1	0.09	0.05	0.01	0.01	0.79	0.02	0.02	0.04
Pa_1_8270	1	0	0	0	0	1	0	0	0.08
Pa_1_8330	1	0.01	0	0	0	0.99	0	0	0.04
Pa_1_8380	1	0.01	0	0	0	0.99	0	0	0.01
Pa_1_8430	1	0	0	0	0	1	0	0	0.08
Pa_1_8440	1	0.05	0.03	0	0.01	0.88	0.01	0.01	0.04
Pa_1_8475	1	0.13	0	0	0	0.85	0.01	0	0.01
Pa_1_8500	1	0.04	0	0	0	0.93	0.01	0	0.05
Pa_1_8530	1	0	0	0	0	1	0	0	0.04
Pa_1_8540	1	0	0	0	0	1	0	0	0.06
Pa_1_8670	1	0.14	0.29	0.02	0.04	0.38	0.04	0.05	0.01
Pa_1_8790	1	0.22	0.01	0	0.01	0.72	0.02	0	0.01
Pa_1_880	1	0	0	0	0	1	0	0	0.01
Pa_1_8850	1	0.02	0	0	0	0.97	0	0	0.01
Pa_1_890	1	0	0	0	0	1	0	0	0.03
Pa_1_8915	1	0	0	0	0	1	0	0	0.19
Pa_1_9000	1	0	0	0	0	1	0	0	0.01
Pa_1_9035	1	0	0	0	0	1	0	0	0.01
Pa_1_9065	1	0	0	0	0	1	0	0	0.04
Pa_1_9140	1	0	0	0	0	1	0	0	0.01
Pa_1_9220	1	0.35	0.01	0.01	0.01	0.46	0.1	0.01	0.05
Pa_1_9250	1	0	0	0	0	1	0	0	0.04
Pa_1_9260	1	0	0	0	0	1	0	0	0.02
Pa_1_9360	1	0	0	0	0	0.99	0	0	0.01
Pa_1_9460	1	0	0	0	0	1	0	0	0.19
Pa_1_9520	1	0.33	0.02	0.01	0.01	0.5	0.1	0.01	0.04
Pa_1_9560	1	0.06	0.06	0.01	0.01	0.82	0.02	0.02	0.01
Pa_1_9590	1	0.02	0.01	0	0	0.96	0	0	0.01
Pa_1_9605	1	0.01	0	0	0	0.99	0	0	0.04
Pa_1_9690	1	0	0	0	0	1	0	0	0.29
Pa_1_9700	1	0	0	0	0	1	0	0	0.05
Pa_1_9720	1	0.43	0.03	0.01	0.02	0.45	0.03	0.01	0.04
Pa_1_9780	1	0	0	0	0	1	0	0	0.03
Pa_1_9850	1	0.08	0.01	0	0	0.88	0.02	0	0.08
Pa_1_9880	1	0.08	0.05	0.01	0.02	0.74	0.02	0.03	0.02
Pa_1_990	1	0	0	0	0	1	0	0	0.17
Pa_1_9910	1	0.08	0.01	0	0.01	0.86	0.01	0.01	0.01
Pa_1_9990	1	0	0	0	0	1	0	0	0.01
Pa_2_10020	1	0.22	0.18	0.04	0.14	0.24	0.04	0.1	0.01
Pa_2_10180	1	0	0	0	0	1	0	0	0.01
Pa_2_10240	1	0	0	0	0	1	0	0	0.04
Pa_2_10270	1	0.18	0.1	0.05	0.2	0.21	0.09	0.08	0.01
Pa_2_1030	1	0	0	0	0	1	0	0	0.04
Pa_2_1050	1	0.02	0.01	0	0	0.97	0	0	0.02
Pa_2_10540	1	0.07	0.04	0.01	0.01	0.71	0.04	0.03	0.04
Pa_2_10600	1	0	0	0	0	1	0	0	0.04
Pa_2_10620	1	0.34	0.01	0	0.01	0.61	0.02	0	0.01
Pa_2_10690	1	0	0	0	0	1	0	0	0.03
Pa_2_10740	1	0	0	0	0	1	0	0	0.04
Pa_2_10800	1	0.04	0.01	0	0	0.92	0.01	0	0.05
Pa_2_10880	1	0	0	0	0	1	0	0	0.04
Pa_2_10920	1	0.1	0.01	0	0.01	0.86	0.01	0	0.01
Pa_2_10940	1	0	0	0	0	1	0	0	0.04
Pa_2_10990	1	0.15	0.09	0.04	0.03	0.24	0.2	0.04	0.19
Pa_2_110	1	0.08	0.2	0.05	0.04	0.2	0.04	0.19	0.01
Pa_2_11040	1	0	0	0	0	1	0	0	0.01
Pa_2_11080	1	0	0	0	0	1	0	0	0.01
Pa_2_11110	1	0	0	0	0	1	0	0	0.05
Pa_2_11170	1	0.01	0	0	0	0.99	0	0	0.03
Pa_2_11190	1	0.15	0.01	0.01	0.02	0.71	0.03	0.01	0.02
Pa_2_11210	1	0	0	0	0	1	0	0	0.04
Pa_2_11240	1	0	0	0	0	1	0	0	0
Pa_2_11250	1	0	0	0	0	1	0	0	0.04
Pa_2_1130	1	0.1	0.01	0	0.01	0.86	0.01	0	0.01
Pa_2_11340	1	0	0	0	0	1	0	0	0.03
Pa_2_11410	1	0.32	0.02	0.01	0.02	0.48	0.05	0.02	0.05
Pa_2_11450	1	0.01	0	0	0	0.98	0	0	0.03
Pa_2_1150	1	0	0	0	0	1	0	0	0.05
Pa_2_11560	1	0	0	0	0	1	0	0	0.01
Pa_2_11570	1	0	0	0	0	1	0	0	0.08
Pa_2_11620	1	0	0	0	0	1	0	0	0.03
Pa_2_11680	1	0	0	0	0	1	0	0	0
Pa_2_11860	1	0	0	0	0	1	0	0	0.1
Pa_2_11880	1	0.12	0	0	0	0.87	0	0	0.02
Pa_2_11890	1	0	0	0	0	1	0	0	0.03
Pa_2_1190	1	0	0	0	0	1	0	0	0.01
Pa_2_11900	1	0.13	0.01	0.01	0.01	0.75	0.04	0.01	0.02
Pa_2_11910	1	0.19	0	0	0	0.77	0.01	0	0.04
Pa_2_11920	1	0.34	0.02	0.01	0.01	0.53	0.06	0.01	0.03
Pa_2_11960	1	0	0	0	0	1	0	0	0.01
Pa_2_11980	1	0.03	0	0	0	0.96	0	0	0.04
Pa_2_11990	1	0.02	0.01	0	0	0.95	0	0	0.07
Pa_2_120	1	0	0	0	0	1	0	0	0.03
Pa_2_12230	1	0	0	0	0	0.99	0	0	0.01
Pa_2_12250	1	0.01	0	0	0	0.99	0	0	0.1
Pa_2_12480	1	0.04	0.01	0	0	0.9	0.01	0.01	0.04
Pa_2_12510	1	0.02	0	0	0	0.98	0	0	0.01
Pa_2_12520	1	0	0	0	0	1	0	0	0.01
Pa_2_12650	1	0	0	0	0	0.99	0	0	0.05
Pa_2_12660	1	0.17	0.01	0	0.01	0.75	0.02	0.01	0
Pa_2_12665	1	0	0	0	0	1	0	0	0.04
Pa_2_12750	1	0.08	0	0	0	0.9	0.01	0	0.01
Pa_2_12760	1	0.01	0	0	0	0.99	0	0	0.01
Pa_2_12770	1	0	0	0	0	1	0	0	0.14
Pa_2_12850	1	0	0	0	0	1	0	0	0.04
Pa_2_12870	1	0.08	0.13	0.04	0.07	0.28	0.04	0.24	0.11
Pa_2_12890	1	0.32	0.01	0.01	0.01	0.47	0.1	0.01	0.01
Pa_2_1290	1	0.07	0.21	0.02	0.03	0.5	0.03	0.07	0.02
Pa_2_12920	1	0.08	0.16	0.04	0.03	0.37	0.04	0.13	0.01
Pa_2_12990	1	0.01	0	0	0	0.98	0	0	0.01
Pa_2_13000	1	0.29	0.01	0	0.01	0.64	0.03	0.01	0.04
Pa_2_13010	1	0.01	0	0	0	0.98	0	0	0.01
Pa_2_13020	1	0.27	0.01	0	0.01	0.67	0.02	0	0.01
Pa_2_13030	1	0	0	0	0	1	0	0	0.01
Pa_2_13050	1	0	0	0	0	1	0	0	0.15
Pa_2_13060	1	0	0	0	0	1	0	0	0.01
Pa_2_13090	1	0.14	0.02	0.01	0.02	0.66	0.05	0.02	0.04
Pa_2_13100	1	0	0	0	0	1	0	0	0.03
Pa_2_13110	1	0.01	0	0	0	0.98	0	0	0.05
Pa_2_13140	1	0.01	0	0	0	0.99	0	0	0.04
Pa_2_13180	1	0	0	0	0	1	0	0	0.01
Pa_2_13190	1	0.04	0	0	0	0.94	0.01	0	0.01
Pa_2_13220	1	0.08	0.15	0.05	0.04	0.22	0.13	0.11	0.01
Pa_2_13230	1	0.07	0.18	0.04	0.03	0.33	0.05	0.12	0.04
Pa_2_13300	1	0.05	0	0	0	0.94	0	0	0.05
Pa_2_13310	1	0	0	0	0	1	0	0	0.01
Pa_2_13330	1	0	0	0	0	1	0	0	0.01
Pa_2_13440	1	0	0	0	0	1	0	0	0.11
Pa_2_13520	1	0	0	0	0	1	0	0	0.02
Pa_2_13540	1	0	0	0	0	1	0	0	0.03
Pa_2_13630	1	0.01	0	0	0	0.98	0	0	0.04
Pa_2_13740	1	0	0	0	0	1	0	0	0.07
Pa_2_13790	1	0.36	0.01	0	0.01	0.58	0.03	0	0.02
Pa_2_13800	1	0.38	0.01	0.01	0.01	0.47	0.09	0.01	0.08
Pa_2_13830	1	0.03	0.01	0	0	0.92	0.01	0.01	0.04
Pa_2_13840	1	0	0	0	0	1	0	0	0.01
Pa_2_13880	1	0	0	0	0	1	0	0	0.01
Pa_2_13920	1	0.12	0.14	0.03	0.03	0.48	0.03	0.09	0.03
Pa_2_13930	1	0.01	0	0	0	0.99	0	0	0.06
Pa_2_13970	1	0.15	0.03	0.01	0.01	0.64	0.07	0.02	0.04
Pa_2_140	1	0	0	0	0	1	0	0	0.05
Pa_2_1410	1	0.01	0	0	0	0.98	0	0	0.01
Pa_2_14240	1	0.04	0	0	0	0.95	0	0	0.03
Pa_2_1430	1	0.09	0.12	0.04	0.03	0.29	0.11	0.08	0.01
Pa_2_1590	1	0.05	0.04	0.01	0.01	0.85	0.01	0.01	0.03
Pa_2_1700	1	0	0	0	0	1	0	0	0.1
Pa_2_1810	1	0.05	0.03	0.01	0.01	0.82	0.03	0.02	0.04
Pa_2_1835	1	0.08	0.01	0	0	0.87	0.02	0	0.01
Pa_2_1870	1	0	0	0	0	1	0	0	0.05
Pa_2_1890	1	0.19	0.06	0.02	0.03	0.33	0.24	0.02	0.04
Pa_2_1910	1	0.34	0.04	0.02	0.02	0.34	0.14	0.02	0.01
Pa_2_1930	1	0.1	0.01	0	0	0.85	0.02	0	0.01
Pa_2_2055	1	0	0	0	0	1	0	0	0.04
Pa_2_2060	1	0	0	0	0	1	0	0	0.05
Pa_2_2080	1	0.1	0.08	0.02	0.02	0.58	0.06	0.06	0.01
Pa_2_2120	1	0	0	0	0	0.99	0	0	0.04
Pa_2_2180	1	0.11	0.05	0.02	0.02	0.58	0.07	0.04	0.19
Pa_2_2210	1	0	0	0	0	1	0	0	0.01
Pa_2_2230	1	0	0	0	0	1	0	0	0.03
Pa_2_2340	1	0	0	0	0	1	0	0	0.01
Pa_2_2370	1	0.33	0	0	0	0.64	0.01	0	0.06
Pa_2_2570	1	0	0	0	0	0.99	0	0	0.02
Pa_2_2580	1	0	0	0	0	1	0	0	0.02
Pa_2_2620	1	0	0	0	0	1	0	0	0.01
Pa_2_2635	1	0.01	0	0	0	0.99	0	0	0.01
Pa_2_2660	1	0.01	0	0	0	0.99	0	0	0.01
Pa_2_2680	1	0.3	0.03	0.01	0.01	0.46	0.11	0.01	0.04
Pa_2_2730	1	0.01	0	0	0	0.99	0	0	0.01
Pa_2_2770	1	0.15	0	0	0	0.83	0.01	0	0.04
Pa_2_2800	1	0.02	0	0	0	0.98	0	0	0.02
Pa_2_2860	1	0	0	0	0	1	0	0	0.01
Pa_2_2970	1	0	0	0	0	1	0	0	0.01
Pa_2_3000	1	0.06	0.02	0	0.01	0.89	0.01	0.01	0.07
Pa_2_3045	1	0	0	0	0	1	0	0	0.02
Pa_2_3150	1	0.02	0	0	0	0.96	0	0	0.04
Pa_2_3185	1	0	0	0	0	1	0	0	0.01
Pa_2_3230	1	0	0	0	0	1	0	0	0.03
Pa_2_3300	1	0	0	0	0	1	0	0	0.04
Pa_2_3355	1	0.06	0.05	0.01	0.01	0.82	0.01	0.02	0.01
Pa_2_3460	1	0	0	0	0	1	0	0	0.01
Pa_2_350	1	0.05	0.01	0	0.01	0.88	0.02	0.01	0.04
Pa_2_3520	1	0.38	0.02	0.01	0.01	0.43	0.1	0.01	0.04
Pa_2_3550	1	0	0	0	0	1	0	0	0.02
Pa_2_3660	1	0	0	0	0	1	0	0	0.04
Pa_2_3710	1	0.25	0.18	0.03	0.03	0.3	0.12	0.04	0.04
Pa_2_3730	1	0.02	0	0	0	0.98	0	0	0.08
Pa_2_3770	1	0.03	0	0	0	0.97	0	0	0.02
Pa_2_390	1	0	0	0	0	1	0	0	0.01
Pa_2_3930	1	0	0	0	0	1	0	0	0.01
Pa_2_3970	1	0	0	0	0	1	0	0	0.07
Pa_2_3980	1	0.21	0.03	0.02	0.02	0.27	0.16	0.02	0.01
Pa_2_3990	1	0.11	0.02	0.01	0.01	0.73	0.04	0.01	0.03
Pa_2_4000	1	0.06	0.02	0	0.01	0.87	0.01	0.01	0.04
Pa_2_4030	1	0.05	0.02	0	0.01	0.89	0.01	0.01	0.03
Pa_2_4050	1	0.09	0	0	0	0.9	0	0	0.01
Pa_2_4080	1	0.03	0	0	0	0.96	0	0	0.08
Pa_2_4100	1	0	0	0	0	1	0	0	0.01
Pa_2_4120	1	0	0	0	0	1	0	0	0.02
Pa_2_4140	1	0.14	0.18	0.02	0.03	0.51	0.04	0.04	0.04
Pa_2_4180	1	0	0	0	0	1	0	0	0.03
Pa_2_4230	1	0	0	0	0	1	0	0	0.09
Pa_2_4250	1	0.22	0.01	0	0.01	0.71	0.02	0.01	0.04
Pa_2_430	1	0.11	0.01	0	0	0.83	0.02	0	0.05
Pa_2_4300	1	0.45	0.01	0	0.01	0.45	0.05	0	0.01
Pa_2_4330	1	0	0	0	0	0.99	0	0	0.1
Pa_2_4375	1	0	0	0	0	1	0	0	0.13
Pa_2_4390	1	0.02	0	0	0	0.98	0	0	0.08
Pa_2_4440	1	0.13	0.02	0.01	0.01	0.79	0.01	0.01	0.04
Pa_2_4460	1	0.01	0	0	0	0.99	0	0	0.02
Pa_2_4470	1	0.03	0	0	0	0.96	0	0	0.01
Pa_2_4510	1	0.24	0.19	0.03	0.15	0.24	0.05	0.06	0.24
Pa_2_4540	1	0	0	0	0	1	0	0	0.08
Pa_2_460	1	0.31	0	0	0	0.66	0.01	0	0.09
Pa_2_4600	1	0.34	0.03	0.01	0.02	0.56	0.02	0.01	0.02
Pa_2_4610	1	0	0	0	0	1	0	0	0.04
Pa_2_4650	1	0.24	0.01	0.01	0.02	0.68	0.01	0.01	0.02
Pa_2_4795	1	0.09	0	0	0	0.87	0.02	0	0.17
Pa_2_4810	1	0	0	0	0	1	0	0	0.03
Pa_2_4820	1	0.35	0.01	0.01	0.02	0.56	0.02	0.01	0.05
Pa_2_4960	1	0	0	0	0	1	0	0	0.04
Pa_2_4980	1	0.02	0	0	0	0.98	0	0	0.01
Pa_2_5030	1	0	0	0	0	1	0	0	0.03
Pa_2_5110	1	0	0	0	0	1	0	0	0.13
Pa_2_520	1	0	0	0	0	1	0	0	0.04
Pa_2_5230	1	0	0	0	0	1	0	0	0.08
Pa_2_5270	1	0	0	0	0	1	0	0	0.08
Pa_2_5310	1	0.02	0	0	0	0.97	0	0	0.08
Pa_2_5460	1	0	0	0	0	1	0	0	0.04
Pa_2_5480	1	0.02	0.01	0	0	0.94	0.01	0	0.02
Pa_2_5490	1	0.04	0	0	0	0.95	0	0	0.04
Pa_2_550	1	0.16	0.03	0.01	0.01	0.68	0.03	0.02	0.11
Pa_2_5540	1	0	0	0	0	1	0	0	0.02
Pa_2_5590	1	0.28	0.07	0.03	0.17	0.28	0.06	0.05	0.08
Pa_2_5670	1	0	0	0	0	1	0	0	0.04
Pa_2_5710	1	0.03	0.01	0	0	0.94	0	0	0.03
Pa_2_5713	1	0	0	0	0	1	0	0	0.19
Pa_2_5810	1	0.08	0	0	0	0.91	0	0	0.05
Pa_2_5828	1	0	0	0	0	1	0	0	0.09
Pa_2_5885	1	0.11	0.03	0.02	0.02	0.37	0.06	0.03	0.02
Pa_2_5890	1	0.02	0	0	0	0.97	0	0	0.04
Pa_2_60	1	0	0	0	0	1	0	0	0.04
Pa_2_600	1	0.09	0.18	0.02	0.02	0.58	0.03	0.04	0.01
Pa_2_6180	1	0	0	0	0	1	0	0	0.03
Pa_2_6250	1	0	0	0	0	1	0	0	0.04
Pa_2_6270	1	0	0	0	0	1	0	0	0.01
Pa_2_6290	1	0	0	0	0	1	0	0	0.03
Pa_2_6400	1	0	0	0	0	0.99	0	0	0.01
Pa_2_6450	1	0.3	0	0	0	0.66	0.01	0	0.02
Pa_2_6480	1	0	0	0	0	1	0	0	0.08
Pa_2_6500	1	0	0	0	0	1	0	0	0.17
Pa_2_6590	1	0.28	0.02	0.01	0.01	0.55	0.07	0.01	0.04
Pa_2_6600	1	0	0	0	0	1	0	0	0.01
Pa_2_6620	1	0	0	0	0	1	0	0	0.04
Pa_2_670	1	0	0	0	0	1	0	0	0.01
Pa_2_6730	1	0	0	0	0	1	0	0	0.04
Pa_2_6760	1	0.08	0.01	0	0.01	0.85	0.02	0.01	0.04
Pa_2_680	1	0	0	0	0	1	0	0	0.04
Pa_2_6830	1	0.08	0.03	0.01	0.01	0.76	0.05	0.01	0.03
Pa_2_6860	1	0.24	0.14	0.02	0.04	0.46	0.03	0.04	0.03
Pa_2_6910	1	0	0	0	0	0.99	0	0	0.04
Pa_2_6960	1	0.08	0.01	0	0	0.89	0.01	0	0.04
Pa_2_7010	1	0	0	0	0	1	0	0	0.04
Pa_2_7020	1	0	0	0	0	1	0	0	0.01
Pa_2_7030	1	0.43	0.01	0	0.01	0.5	0.04	0	0.04
Pa_2_7140	1	0.05	0.03	0.01	0.01	0.85	0.02	0.02	0.03
Pa_2_720	1	0.07	0.1	0.02	0.02	0.67	0.03	0.05	0.06
Pa_2_7230	1	0.05	0.01	0	0	0.9	0.01	0.01	0.04
Pa_2_7240	1	0.2	0.05	0.02	0.02	0.47	0.07	0.04	0.08
Pa_2_7280	1	0.03	0	0	0	0.95	0	0	0.01
Pa_2_7360	1	0	0	0	0	1	0	0	0.04
Pa_2_7440	1	0.09	0.04	0.01	0.02	0.73	0.02	0.04	0.01
Pa_2_7460	1	0	0	0	0	1	0	0	0.02
Pa_2_750	1	0.16	0.12	0.04	0.04	0.31	0.06	0.06	0.06
Pa_2_7520	1	0	0	0	0	1	0	0	0.01
Pa_2_7565	1	0	0	0	0	1	0	0	0.03
Pa_2_7580	1	0	0	0	0	1	0	0	0.02
Pa_2_760	1	0	0	0	0	1	0	0	0.01
Pa_2_7720	1	0.17	0	0	0.01	0.79	0.01	0	0.01
Pa_2_7760	1	0	0	0	0	1	0	0	0.04
Pa_2_7763	1	0	0	0	0	1	0	0	0.06
Pa_2_7780	1	0	0	0	0	1	0	0	0.04
Pa_2_7800	1	0	0	0	0	1	0	0	0.04
Pa_2_7810	1	0.3	0.02	0.01	0.02	0.6	0.02	0.01	0.01
Pa_2_7820	1	0	0	0	0	1	0	0	0.02
Pa_2_7900	1	0.28	0.02	0.01	0.02	0.34	0.2	0.01	0.05
Pa_2_7960	1	0.04	0.01	0	0	0.93	0.01	0	0.04
Pa_2_8080	1	0	0	0	0	1	0	0	0.03
Pa_2_8120	1	0	0	0	0	1	0	0	0.03
Pa_2_8290	1	0	0	0	0	1	0	0	0.04
Pa_2_8360	1	0.22	0.01	0.01	0.01	0.55	0.08	0.01	0.01
Pa_2_8430	1	0.02	0	0	0	0.98	0	0	0.04
Pa_2_8460	1	0.05	0.02	0.01	0.01	0.86	0.01	0.02	0.04
Pa_2_8500	1	0	0	0	0	1	0	0	0.12
Pa_2_8530	1	0	0	0	0	1	0	0	0.01
Pa_2_8560	1	0.24	0.02	0.01	0.01	0.53	0.12	0.01	0.02
Pa_2_8600	1	0.05	0.02	0	0.01	0.89	0.01	0.01	0.01
Pa_2_870	1	0.01	0	0	0	0.99	0	0	0.08
Pa_2_8715	1	0	0	0	0	1	0	0	0.08
Pa_2_8740	1	0	0	0	0	1	0	0	0.02
Pa_2_8780	1	0.03	0.02	0	0.01	0.91	0.01	0.01	0.01
Pa_2_8800	1	0	0	0	0	1	0	0	0.04
Pa_2_8820	1	0.01	0	0	0	0.99	0	0	0.03
Pa_2_8830	1	0.01	0	0	0	0.99	0	0	0.01
Pa_2_8840	1	0	0	0	0	1	0	0	0.14
Pa_2_8870	1	0	0	0	0	1	0	0	0.04
Pa_2_8950	1	0.01	0	0	0	0.99	0	0	0.01
Pa_2_9030	1	0	0	0	0	1	0	0	0.01
Pa_2_9040	1	0.02	0	0	0	0.97	0	0	0.06
Pa_2_9110	1	0.46	0	0	0	0.51	0.01	0	0.04
Pa_2_9160	1	0	0	0	0	0.99	0	0	0.04
Pa_2_9180	1	0	0	0	0	1	0	0	0.02
Pa_2_920	1	0.21	0.01	0.01	0.01	0.69	0.05	0.01	0.02
Pa_2_9210	1	0.38	0	0	0	0.59	0.01	0	0.04
Pa_2_9260	1	0.12	0	0	0	0.85	0.01	0	0.01
Pa_2_9290	1	0.28	0.04	0.01	0.02	0.42	0.16	0.02	0.04
Pa_2_9340	1	0	0	0	0	1	0	0	0.04
Pa_2_9490	1	0	0	0	0	1	0	0	0.01
Pa_2_9510	1	0	0	0	0	1	0	0	0.06
Pa_2_9530	1	0	0	0	0	1	0	0	0.01
Pa_2_9590	1	0	0	0	0	1	0	0	0.05
Pa_2_9650	1	0	0	0	0	1	0	0	0.03
Pa_2_9660	1	0	0	0	0	1	0	0	0.03
Pa_2_9670	1	0.01	0	0	0	0.98	0	0	0.01
Pa_2_970	1	0	0	0	0	1	0	0	0.01
Pa_2_9710	1	0	0	0	0	1	0	0	0
Pa_2_9740	1	0.01	0	0	0	0.98	0	0	0.02
Pa_2_9750	1	0	0	0	0	1	0	0	0.03
Pa_2_9780	1	0.09	0.15	0.02	0.03	0.58	0.02	0.07	0.04
Pa_2_9790	1	0.23	0.01	0	0	0.72	0.02	0	0.01
Pa_2_9840	1	0.01	0	0	0	0.99	0	0	0.04
Pa_2_9890	1	0	0	0	0	1	0	0	0.03
Pa_2_9940	1	0.07	0	0	0	0.9	0.01	0	0.14
Pa_2_9950	1	0	0	0	0	1	0	0	0.01
Pa_2_9960	1	0	0	0	0	1	0	0	0.01
Pa_3_10	1	0	0	0	0	1	0	0	0.08
Pa_3_10060	1	0	0	0	0	1	0	0	0.25
Pa_3_10140	1	0	0	0	0	1	0	0	0.01
Pa_3_10150	1	0.03	0.01	0	0	0.95	0.01	0	0
Pa_3_10240	1	0	0	0	0	1	0	0	0.04
Pa_3_10245	1	0	0	0	0	1	0	0	0.04
Pa_3_10260	1	0	0	0	0	1	0	0	0.01
Pa_3_10290	1	0	0	0	0	1	0	0	0.03
Pa_3_10300	1	0.19	0	0	0	0.78	0.02	0	0.03
Pa_3_10312	1	0	0	0	0	1	0	0	0.04
Pa_3_10320	1	0	0	0	0	1	0	0	0.01
Pa_3_10400	1	0	0	0	0	1	0	0	0.05
Pa_3_10440	1	0	0	0	0	1	0	0	0.05
Pa_3_10500	1	0.07	0	0	0	0.9	0.01	0	0.01
Pa_3_10550	1	0	0	0	0	1	0	0	0.03
Pa_3_10600	1	0	0	0	0	1	0	0	0.04
Pa_3_10610	1	0	0	0	0	1	0	0	0.05
Pa_3_10705	1	0	0	0	0	1	0	0	0.04
Pa_3_10760	1	0.2	0.02	0.02	0.02	0.42	0.16	0.02	0.08
Pa_3_10890	1	0	0	0	0	1	0	0	0.03
Pa_3_11100	1	0.06	0	0	0	0.93	0	0	0.04
Pa_3_11120	1	0.06	0	0	0	0.92	0	0	0.03
Pa_3_11160	1	0	0	0	0	1	0	0	0.04
Pa_3_11170	1	0.02	0	0	0	0.98	0	0	0.05
Pa_3_11180	1	0.08	0.05	0.01	0.01	0.7	0.03	0.03	0.01
Pa_3_11270	1	0.03	0	0	0	0.96	0	0	0.05
Pa_3_11280	1	0	0	0	0	1	0	0	0.01
Pa_3_11300	1	0	0	0	0	1	0	0	0.08
Pa_3_11480	1	0.17	0.03	0.02	0.03	0.53	0.07	0.03	0.04
Pa_3_1160	1	0.08	0.06	0.03	0.03	0.37	0.05	0.09	0.01
Pa_3_120	1	0	0	0	0	1	0	0	0.03
Pa_3_1220	1	0	0	0	0	1	0	0	0.04
Pa_3_1260	1	0.06	0	0	0	0.93	0	0	0.04
Pa_3_1320	1	0.19	0.09	0.02	0.02	0.54	0.04	0.04	0.04
Pa_3_1360	1	0	0	0	0	1	0	0	0.01
Pa_3_1370	1	0.29	0.01	0	0.01	0.65	0.03	0	0.04
Pa_3_1380	1	0.36	0.01	0	0.01	0.54	0.05	0.01	0.05
Pa_3_140	1	0.01	0.01	0	0	0.96	0	0	0.12
Pa_3_1410	1	0.03	0.01	0	0	0.93	0.01	0.01	0.04
Pa_3_1580	1	0.24	0.01	0.01	0.01	0.66	0.05	0.01	0.04
Pa_3_1590	1	0.08	0.16	0.05	0.04	0.22	0.05	0.21	0.04
Pa_3_1660	1	0	0	0	0	1	0	0	0.08
Pa_3_1680	1	0.38	0.01	0	0.01	0.55	0.04	0	0.04
Pa_3_1690	1	0	0	0	0	1	0	0	0.2
Pa_3_1700	1	0.05	0.03	0.01	0.01	0.87	0.01	0.02	0.01
Pa_3_1730	1	0.01	0	0	0	0.98	0	0	0.01
Pa_3_1740	1	0	0	0	0	1	0	0	0.01
Pa_3_1780	1	0.21	0.02	0.01	0.01	0.47	0.14	0.02	0.04
Pa_3_1790	1	0	0	0	0	1	0	0	0.03
Pa_3_180	1	0.45	0	0	0	0.52	0.01	0	0.02
Pa_3_1800	1	0.07	0.01	0	0.01	0.89	0.01	0.01	0.05
Pa_3_1810	1	0.39	0.01	0	0.01	0.54	0.03	0	0.03
Pa_3_1820	1	0	0	0	0	1	0	0	0.04
Pa_3_1840	1	0.13	0.01	0	0	0.82	0.02	0	0.01
Pa_3_1850	1	0	0	0	0	1	0	0	0.02
Pa_3_1950	1	0	0	0	0	1	0	0	0.01
Pa_3_20	1	0	0	0	0	1	0	0	0.06
Pa_3_2050	1	0.04	0.02	0	0	0.89	0.02	0.01	0.16
Pa_3_2230	1	0	0	0	0	1	0	0	0.13
Pa_3_230	1	0	0	0	0	1	0	0	0.04
Pa_3_2310	1	0.13	0.03	0.01	0.01	0.71	0.05	0.01	0
Pa_3_2340	1	0	0	0	0	1	0	0	0.01
Pa_3_2360	1	0.02	0	0	0	0.95	0	0	0.01
Pa_3_2520	1	0.08	0.07	0.02	0.03	0.59	0.03	0.08	0.04
Pa_3_270	1	0.01	0	0	0	0.99	0	0	0.04
Pa_3_2710	1	0	0	0	0	1	0	0	0.04
Pa_3_2740	1	0.12	0.05	0.01	0.03	0.67	0.02	0.04	0.12
Pa_3_2770	1	0	0	0	0	1	0	0	0.06
Pa_3_280	1	0	0	0	0	0.99	0	0	0.07
Pa_3_2810	1	0	0	0	0	1	0	0	0.02
Pa_3_2860	1	0	0	0	0	1	0	0	0.02
Pa_3_2890	1	0.06	0.05	0.01	0.01	0.78	0.02	0.02	0.01
Pa_3_290	1	0	0	0	0	1	0	0	0.01
Pa_3_30	1	0	0	0	0	1	0	0	0.01
Pa_3_3065	1	0.14	0.02	0.01	0.01	0.71	0.05	0.01	0.04
Pa_3_3070	1	0.1	0.16	0.02	0.03	0.52	0.06	0.05	0.03
Pa_3_3080	1	0	0	0	0	1	0	0	0.02
Pa_3_3160	1	0.01	0	0	0	0.99	0	0	0.04
Pa_3_3170	1	0	0	0	0	1	0	0	0.09
Pa_3_3200	1	0.01	0	0	0	0.97	0	0	0.01
Pa_3_3250	1	0.05	0.04	0.01	0.01	0.82	0.02	0.02	0.07
Pa_3_3300	1	0	0	0	0	1	0	0	0.01
Pa_3_3400	1	0	0	0	0	1	0	0	0.01
Pa_3_3490	1	0	0	0	0	1	0	0	0.03
Pa_3_3790	1	0	0	0	0	1	0	0	0.02
Pa_3_3800	1	0.11	0.34	0.02	0.04	0.36	0.03	0.07	0.01
Pa_3_3840	1	0.1	0.03	0.01	0.01	0.78	0.02	0.01	0.04
Pa_3_3870	1	0.1	0	0	0	0.86	0.01	0	0.03
Pa_3_3880	1	0.06	0.08	0.02	0.02	0.68	0.03	0.05	0.08
Pa_3_390	1	0.09	0.25	0.02	0.03	0.49	0.04	0.04	0.04
Pa_3_3920	1	0	0	0	0	1	0	0	0.04
Pa_3_3940	1	0.03	0	0	0	0.96	0.01	0	0.02
Pa_3_40	1	0.1	0.02	0.01	0.01	0.82	0.02	0.01	0.01
Pa_3_4060	1	0.13	0	0	0	0.83	0.01	0	0
Pa_3_4110	1	0.08	0.12	0.01	0.02	0.69	0.03	0.03	0.05
Pa_3_4120	1	0.02	0.01	0	0	0.95	0.01	0	0.02
Pa_3_4150	1	0	0	0	0	1	0	0	0.02
Pa_3_4190	1	0	0	0	0	1	0	0	0.01
Pa_3_4240	1	0.06	0.03	0.01	0.01	0.8	0.02	0.03	0.01
Pa_3_4310	1	0.14	0.07	0.01	0.02	0.7	0.03	0.02	0.01
Pa_3_4390	1	0.01	0	0	0	0.99	0	0	0.02
Pa_3_4400	1	0.1	0	0	0	0.89	0	0	0.01
Pa_3_4440	1	0	0	0	0	1	0	0	0.03
Pa_3_4480	1	0.26	0.07	0.03	0.18	0.27	0.07	0.05	0.01
Pa_3_4600	1	0	0	0	0	1	0	0	0.06
Pa_3_4640	1	0.23	0.07	0.02	0.03	0.48	0.07	0.02	0.02
Pa_3_4645	1	0	0	0	0	1	0	0	0.02
Pa_3_4710	1	0.04	0.02	0	0.01	0.89	0.01	0.01	0.02
Pa_3_4730	1	0	0	0	0	1	0	0	0.01
Pa_3_4740	1	0	0	0	0	1	0	0	0.04
Pa_3_4840	1	0	0	0	0	1	0	0	0.03
Pa_3_4850	1	0.23	0.01	0	0.01	0.73	0.01	0	0.02
Pa_3_4920	1	0.04	0	0	0	0.95	0	0	0.01
Pa_3_4950	1	0.21	0	0	0	0.76	0.02	0	0.01
Pa_3_4990	1	0	0	0	0	1	0	0	0.05
Pa_3_5010	1	0.11	0	0	0	0.86	0.01	0	0.03
Pa_3_5050	1	0.01	0	0	0	0.98	0	0	0.01
Pa_3_5110	1	0.05	0.01	0	0	0.88	0.02	0.01	0.01
Pa_3_520	1	0	0	0	0	1	0	0	0.02
Pa_3_5280	1	0	0	0	0	1	0	0	0.07
Pa_3_5360	1	0	0	0	0	1	0	0	0.01
Pa_3_5400	1	0.08	0.06	0.02	0.03	0.69	0.02	0.06	0.02
Pa_3_5450	1	0.05	0.04	0.01	0.01	0.86	0.01	0.01	0.02
Pa_3_5500	1	0.05	0	0	0	0.94	0	0	0.05
Pa_3_5510	1	0	0	0	0	1	0	0	0.15
Pa_3_5610	1	0	0	0	0	1	0	0	0.03
Pa_3_5680	1	0	0	0	0	1	0	0	0
Pa_3_5690	1	0.02	0	0	0	0.96	0	0	0.02
Pa_3_580	1	0	0	0	0	1	0	0	0.03
Pa_3_5810	1	0.23	0.01	0	0.01	0.71	0.01	0.01	0.04
Pa_3_5830	1	0.33	0.02	0.01	0.01	0.45	0.09	0.01	0.03
Pa_3_5900	1	0	0	0	0	1	0	0	0.04
Pa_3_600	1	0	0	0	0	1	0	0	0.01
Pa_3_6140	1	0.11	0	0	0	0.84	0.02	0	0.18
Pa_3_6220	1	0.03	0	0	0	0.96	0	0	0.07
Pa_3_6280	1	0	0	0	0	1	0	0	0.03
Pa_3_6290	1	0	0	0	0	1	0	0	0.03
Pa_3_6490	1	0	0	0	0	0.99	0	0	0.18
Pa_3_6600	1	0	0	0	0	1	0	0	0
Pa_3_6610	1	0.35	0.02	0.01	0.02	0.43	0.06	0.01	0.01
Pa_3_6660	1	0	0	0	0	0.99	0	0	0.14
Pa_3_670	1	0.26	0.01	0.01	0.01	0.53	0.09	0.01	0.02
Pa_3_6720	1	0.27	0.08	0.03	0.02	0.31	0.17	0.03	0.02
Pa_3_6745	1	0.03	0.01	0	0	0.95	0	0	0.03
Pa_3_6780	1	0.01	0	0	0	0.99	0	0	0.01
Pa_3_6790	1	0.07	0	0	0	0.92	0	0	0
Pa_3_6820	1	0	0	0	0	0.99	0	0	0.08
Pa_3_6870	1	0.08	0.11	0.03	0.03	0.46	0.04	0.1	0.04
Pa_3_6910	1	0.22	0.07	0.05	0.16	0.24	0.05	0.12	0.19
Pa_3_6980	1	0	0	0	0	1	0	0	0.04
Pa_3_7010	1	0	0	0	0	1	0	0	0.02
Pa_3_7020	1	0.06	0.02	0	0.01	0.87	0.01	0.01	0.01
Pa_3_7030	1	0.01	0	0	0	0.99	0	0	0
Pa_3_705	1	0.17	0.02	0.01	0.01	0.67	0.07	0.01	0
Pa_3_7070	1	0.16	0	0	0	0.8	0.01	0	0
Pa_3_710	1	0.13	0.02	0.01	0.02	0.79	0.01	0.01	0.18
Pa_3_7110	1	0	0	0	0	1	0	0	0
Pa_3_7130	1	0.01	0	0	0	0.99	0	0	0.01
Pa_3_7170	1	0	0	0	0	1	0	0	0.02
Pa_3_720	1	0.05	0.03	0.01	0.01	0.81	0.02	0.02	0.02
Pa_3_7220	1	0	0	0	0	1	0	0	0.02
Pa_3_7340	1	0.07	0.03	0.02	0.02	0.67	0.03	0.04	0.05
Pa_3_7360	1	0.01	0	0	0	0.99	0	0	0
Pa_3_7410	1	0	0	0	0	1	0	0	0.02
Pa_3_7470	1	0	0	0	0	1	0	0	0.18
Pa_3_750	1	0.1	0.16	0.02	0.03	0.59	0.03	0.05	0
Pa_3_7630	1	0	0	0	0	1	0	0	0.03
Pa_3_7685	1	0	0	0	0	1	0	0	0.01
Pa_3_7690	1	0	0	0	0	1	0	0	0.03
Pa_3_7820	1	0.25	0.01	0	0	0.72	0.01	0	0.02
Pa_3_7920	1	0.03	0.02	0	0	0.93	0.01	0.01	0.04
Pa_3_7940	1	0.05	0	0	0	0.94	0	0	0
Pa_3_80	1	0	0	0	0	1	0	0	0
Pa_3_8030	1	0	0	0	0	1	0	0	0.18
Pa_3_8040	1	0.14	0.03	0.03	0.03	0.31	0.12	0.04	0.07
Pa_3_8050	1	0	0	0	0	1	0	0	0.18
Pa_3_8060	1	0	0	0	0	1	0	0	0.04
Pa_3_8070	1	0	0	0	0	1	0	0	0.01
Pa_3_8110	1	0	0	0	0	1	0	0	0.02
Pa_3_8315	1	0.2	0.01	0.01	0.01	0.64	0.05	0.01	0.04
Pa_3_8370	1	0.06	0.03	0.01	0.01	0.79	0.03	0.02	0.02
Pa_3_840	1	0.03	0.01	0	0	0.93	0.01	0	0.01
Pa_3_8430	1	0	0	0	0	1	0	0	0.01
Pa_3_8440	1	0	0	0	0	1	0	0	0
Pa_3_8470	1	0.01	0	0	0	0.98	0	0	0.04
Pa_3_8510	1	0	0	0	0	1	0	0	0.02
Pa_3_8590	1	0.08	0.1	0.02	0.02	0.62	0.03	0.06	0.18
Pa_3_8710	1	0.01	0	0	0	0.99	0	0	0
Pa_3_8760	1	0	0	0	0	1	0	0	0.04
Pa_3_8840	1	0	0	0	0	1	0	0	0.01
Pa_3_8890	1	0.06	0.01	0.01	0.01	0.84	0.02	0.01	0.04
Pa_3_890	1	0.22	0.02	0.02	0.02	0.31	0.2	0.02	0.04
Pa_3_8900	1	0.04	0	0	0	0.95	0	0	0.03
Pa_3_8910	1	0.13	0	0	0	0.85	0.01	0	0.01
Pa_3_8930	1	0	0	0	0	1	0	0	0.04
Pa_3_8990	1	0	0	0	0	1	0	0	0.01
Pa_3_90	1	0.05	0.06	0.01	0.02	0.75	0.02	0.04	0.04
Pa_3_9010	1	0.4	0.01	0	0.01	0.55	0.02	0	0.03
Pa_3_9020	1	0	0	0	0	1	0	0	0.01
Pa_3_9120	1	0.11	0.17	0.02	0.05	0.49	0.03	0.08	0.03
Pa_3_9280	1	0.02	0	0	0	0.98	0	0	0.02
Pa_3_9340	1	0.22	0.02	0.01	0.02	0.42	0.16	0.02	0.16
Pa_3_9350	1	0.01	0.01	0	0	0.97	0	0	0.03
Pa_3_9370	1	0.26	0.05	0.02	0.02	0.35	0.15	0.02	0.03
Pa_3_9380	1	0.18	0	0	0	0.8	0.01	0	0
Pa_3_9410	1	0	0	0	0	1	0	0	0
Pa_3_9420	1	0.07	0.08	0.01	0.02	0.71	0.02	0.04	0
Pa_3_9440	1	0.03	0.01	0	0	0.94	0.01	0.01	0.02
Pa_3_9450	1	0	0	0	0	1	0	0	0.02
Pa_3_9520	1	0.24	0.03	0.03	0.05	0.26	0.11	0.04	0
Pa_3_9570	1	0.11	0.02	0	0.01	0.84	0.01	0.01	0
Pa_3_9680	1	0	0	0	0	1	0	0	0.01
Pa_3_970	1	0.23	0.01	0.01	0.01	0.66	0.03	0.01	0.01
Pa_3_9820	1	0.02	0	0	0	0.96	0	0	0.05
Pa_3_9840	1	0	0	0	0	1	0	0	0.06
Pa_3_9900	1	0	0	0	0	1	0	0	0
Pa_4_1040	1	0	0	0	0	1	0	0	0.02
Pa_4_1050	1	0.05	0	0	0	0.93	0	0	0.2
Pa_4_1130	1	0.09	0.03	0.01	0.02	0.8	0.01	0.02	0.01
Pa_4_1200	1	0	0	0	0	1	0	0	0.18
Pa_4_1220	1	0	0	0	0	1	0	0	0.03
Pa_4_1230	1	0	0	0	0	1	0	0	0.08
Pa_4_1330	1	0	0	0	0	1	0	0	0.03
Pa_4_150	1	0.09	0.17	0.02	0.04	0.55	0.02	0.07	0.03
Pa_4_1510	1	0.03	0.01	0	0	0.94	0.01	0	0.02
Pa_4_1560	1	0.03	0.01	0	0	0.93	0.01	0.01	0
Pa_4_1570	1	0.26	0.03	0.01	0.04	0.61	0.02	0.02	0
Pa_4_1580	1	0.04	0	0	0	0.94	0	0	0.02
Pa_4_1590	1	0.16	0.02	0.02	0.03	0.52	0.05	0.03	0.02
Pa_4_160	1	0.25	0.08	0.02	0.06	0.46	0.06	0.04	0.06
Pa_4_1610	1	0.01	0	0	0	0.99	0	0	0.07
Pa_4_1625	1	0.02	0	0	0	0.98	0	0	0.18
Pa_4_1690	1	0.33	0.02	0.02	0.05	0.42	0.06	0.03	0.01
Pa_4_1870	1	0	0	0	0	1	0	0	0
Pa_4_1890	1	0.01	0	0	0	0.97	0	0	0.02
Pa_4_190	1	0	0	0	0	1	0	0	0.01
Pa_4_1915	1	0.01	0	0	0	0.99	0	0	0.03
Pa_4_1920	1	0	0	0	0	1	0	0	0.18
Pa_4_200	1	0	0	0	0	1	0	0	0.03
Pa_4_2035	1	0.01	0	0	0	0.99	0	0	0.04
Pa_4_2080	1	0	0	0	0	1	0	0	0.01
Pa_4_210	1	0	0	0	0	1	0	0	0.02
Pa_4_2300	1	0	0	0	0	1	0	0	0.03
Pa_4_2340	1	0	0	0	0	0.99	0	0	0.03
Pa_4_2635	1	0	0	0	0	1	0	0	0.07
Pa_4_2660	1	0.22	0.08	0.04	0.19	0.24	0.08	0.07	0.02
Pa_4_2710	1	0.09	0.08	0.02	0.02	0.52	0.07	0.05	0.03
Pa_4_2770	1	0	0	0	0	1	0	0	0
Pa_4_2790	1	0.08	0.02	0.01	0.02	0.71	0.04	0.02	0.04
Pa_4_2820	1	0	0	0	0	1	0	0	0
Pa_4_2870	1	0.28	0.01	0	0.01	0.62	0.04	0.01	0.02
Pa_4_290	1	0	0	0	0	1	0	0	0.02
Pa_4_3000	1	0.13	0.01	0	0.01	0.81	0.02	0	0
Pa_4_3010	1	0.02	0	0	0	0.97	0	0	0.05
Pa_4_3050	1	0.09	0.31	0.03	0.05	0.33	0.03	0.1	0.25
Pa_4_3080	1	0	0	0	0	0.99	0	0	0
Pa_4_3110	1	0	0	0	0	1	0	0	0.05
Pa_4_3130	1	0.27	0.03	0.01	0.02	0.59	0.04	0.01	0.06
Pa_4_3260	1	0	0	0	0	1	0	0	0.04
Pa_4_3270	1	0.25	0.13	0.02	0.06	0.44	0.04	0.04	0.02
Pa_4_3430	1	0.08	0.01	0.01	0.01	0.82	0.02	0.01	0
Pa_4_3460	1	0	0	0	0	1	0	0	0.02
Pa_4_3470	1	0.05	0	0	0	0.94	0	0	0
Pa_4_3540	1	0.09	0.16	0.01	0.02	0.62	0.03	0.03	0.03
Pa_4_3570	1	0.07	0	0	0	0.91	0.01	0	0.18
Pa_4_3580	1	0	0	0	0	1	0	0	0.12
Pa_4_360	1	0.07	0.14	0.04	0.06	0.28	0.03	0.26	0.02
Pa_4_3730	1	0.03	0.01	0	0	0.94	0.01	0.01	0.03
Pa_4_3750	1	0.19	0.19	0.05	0.05	0.21	0.08	0.09	0.09
Pa_4_3760	1	0	0	0	0	1	0	0	0.01
Pa_4_380	1	0.27	0.01	0	0.01	0.65	0.02	0.01	0.06
Pa_4_3800	1	0.05	0.02	0.01	0.01	0.85	0.01	0.02	0.07
Pa_4_3810	1	0	0	0	0	1	0	0	0
Pa_4_3840	1	0	0	0	0	1	0	0	0.02
Pa_4_3860	1	0.02	0	0	0	0.97	0	0	0.04
Pa_4_3875	1	0.15	0.01	0.01	0.01	0.74	0.03	0.01	0.01
Pa_4_3880	1	0.12	0.01	0	0.01	0.84	0.01	0	0.03
Pa_4_3970	1	0.22	0.08	0.03	0.16	0.33	0.04	0.07	0.01
Pa_4_4050	1	0.01	0	0	0	0.98	0	0	0.18
Pa_4_4070	1	0	0	0	0	1	0	0	0.03
Pa_4_4110	1	0	0	0	0	1	0	0	0.04
Pa_4_4210	1	0.06	0.01	0	0.01	0.88	0.02	0.01	0.02
Pa_4_4230	1	0	0	0	0	1	0	0	0.18
Pa_4_4330	1	0.03	0.02	0	0.01	0.91	0.01	0.01	0.05
Pa_4_4390	1	0	0	0	0	1	0	0	0.04
Pa_4_4400	1	0.45	0	0	0	0.52	0.01	0	0.03
Pa_4_4430	1	0.13	0.02	0.01	0.01	0.78	0.03	0.01	0.02
Pa_4_4460	1	0.12	0.02	0	0.01	0.81	0.01	0.01	0.01
Pa_4_4500	1	0	0	0	0	1	0	0	0.03
Pa_4_4510	1	0	0	0	0	1	0	0	0.05
Pa_4_460	1	0.01	0	0	0	0.99	0	0	0.04
Pa_4_4740	1	0.42	0	0	0	0.55	0.01	0	0.01
Pa_4_4770	1	0.03	0	0	0	0.95	0	0	0.03
Pa_4_4780	1	0	0	0	0	1	0	0	0.01
Pa_4_4815	1	0	0	0	0	1	0	0	0
Pa_4_4820	1	0.08	0	0	0	0.91	0.01	0	0.01
Pa_4_4850	1	0	0	0	0	1	0	0	0.07
Pa_4_4880	1	0.03	0.01	0	0	0.94	0.01	0	0.01
Pa_4_4940	1	0	0	0	0	1	0	0	0.03
Pa_4_4950	1	0	0	0	0	1	0	0	0.01
Pa_4_50	1	0	0	0	0	1	0	0	0.01
Pa_4_5080	1	0.36	0.01	0	0.01	0.56	0.03	0.01	0.01
Pa_4_5090	1	0.26	0.06	0.02	0.02	0.27	0.21	0.02	0.01
Pa_4_510	1	0.21	0.03	0.02	0.02	0.39	0.12	0.02	0.02
Pa_4_5100	1	0.27	0.09	0.03	0.16	0.29	0.05	0.05	0
Pa_4_5110	1	0.16	0.18	0.05	0.06	0.22	0.11	0.05	0.04
Pa_4_5120	1	0	0	0	0	1	0	0	0.09
Pa_4_5260	1	0	0	0	0	1	0	0	0.01
Pa_4_5350	1	0	0	0	0	1	0	0	0.18
Pa_4_5400	1	0	0	0	0	1	0	0	0.02
Pa_4_5450	1	0.3	0.09	0.01	0.03	0.49	0.05	0.02	0.03
Pa_4_5540	1	0	0	0	0	1	0	0	0
Pa_4_5630	1	0.17	0.01	0	0.01	0.78	0.02	0	0.03
Pa_4_5680	1	0	0	0	0	0.99	0	0	0.03
Pa_4_5690	1	0.22	0.02	0.01	0.02	0.51	0.06	0.02	0.01
Pa_4_5700	1	0	0	0	0	1	0	0	0.02
Pa_4_5720	1	0	0	0	0	0.99	0	0	0
Pa_4_5750	1	0	0	0	0	1	0	0	0.18
Pa_4_5810	1	0	0	0	0	1	0	0	0.18
Pa_4_5950	1	0	0	0	0	1	0	0	0.05
Pa_4_5960	1	0	0	0	0	1	0	0	0.06
Pa_4_5980	1	0.07	0.24	0.04	0.03	0.29	0.06	0.15	0.01
Pa_4_5990	1	0.02	0	0	0	0.98	0	0	0.04
Pa_4_60	1	0.19	0.06	0.03	0.06	0.45	0.05	0.08	0.21
Pa_4_6060	1	0.09	0.13	0.03	0.04	0.51	0.03	0.1	0.03
Pa_4_6120	1	0.02	0	0	0	0.96	0	0	0
Pa_4_6130	1	0	0	0	0	1	0	0	0.03
Pa_4_6160	1	0.09	0.07	0.01	0.02	0.7	0.03	0.04	0
Pa_4_6220	1	0.02	0	0	0	0.98	0	0	0.18
Pa_4_6310	1	0.22	0.14	0.02	0.03	0.46	0.06	0.03	0.01
Pa_4_6370	1	0	0	0	0	1	0	0	0
Pa_4_640	1	0.01	0	0	0	0.99	0	0	0.05
Pa_4_6430	1	0	0	0	0	1	0	0	0
Pa_4_6630	1	0.02	0	0	0	0.95	0	0	0.01
Pa_4_6680	1	0	0	0	0	1	0	0	0
Pa_4_670	1	0	0	0	0	1	0	0	0.02
Pa_4_6730	1	0.18	0.04	0.01	0.01	0.67	0.03	0.01	0.18
Pa_4_6780	1	0.4	0.01	0	0.01	0.53	0.03	0.01	0.03
Pa_4_680	1	0	0	0	0	1	0	0	0.02
Pa_4_6820	1	0	0	0	0	1	0	0	0.03
Pa_4_6860	1	0.05	0	0	0	0.94	0	0	0.18
Pa_4_6890	1	0.22	0.08	0.04	0.19	0.25	0.08	0.07	0.01
Pa_4_690	1	0.26	0.01	0.01	0.01	0.63	0.06	0.01	0.03
Pa_4_6990	1	0.06	0	0	0	0.92	0.01	0	0.03
Pa_4_700	1	0.02	0	0	0	0.97	0	0	0
Pa_4_7100	1	0	0	0	0	1	0	0	0
Pa_4_7108	1	0	0	0	0	1	0	0	0.13
Pa_4_7120	1	0.12	0	0	0	0.86	0	0	0
Pa_4_7140	1	0	0	0	0	1	0	0	0.01
Pa_4_7190	1	0	0	0	0	0.99	0	0	0.02
Pa_4_7230	1	0.03	0.01	0	0	0.94	0.01	0.01	0.18
Pa_4_7250	1	0.07	0.1	0.03	0.03	0.42	0.05	0.11	0.11
Pa_4_7340	1	0	0	0	0	1	0	0	0.02
Pa_4_7350	1	0.13	0.02	0	0.01	0.81	0.02	0.01	0.04
Pa_4_7390	1	0	0	0	0	1	0	0	0.02
Pa_4_740	1	0	0	0	0	1	0	0	0.06
Pa_4_7460	1	0	0	0	0	1	0	0	0.04
Pa_4_7520	1	0.01	0	0	0	0.97	0	0	0.04
Pa_4_7560	1	0.2	0.09	0.04	0.19	0.23	0.09	0.07	0.03
Pa_4_7570	1	0	0	0	0	1	0	0	0.02
Pa_4_758	1	0.03	0.01	0	0	0.91	0.01	0.01	0
Pa_4_7585	1	0.08	0.25	0.04	0.06	0.27	0.03	0.21	0.05
Pa_4_7590	1	0	0	0	0	1	0	0	0.18
Pa_4_7640	1	0	0	0	0	1	0	0	0.08
Pa_4_7710	1	0.11	0.01	0	0	0.84	0.02	0	0.06
Pa_4_7760	1	0	0	0	0	1	0	0	0.18
Pa_4_7790	1	0.01	0	0	0	0.98	0	0	0.1
Pa_4_780	1	0	0	0	0	1	0	0	0.01
Pa_4_7830	1	0.06	0.05	0.01	0.01	0.78	0.02	0.03	0.04
Pa_4_7890	1	0	0	0	0	1	0	0	0.02
Pa_4_7940	1	0.16	0.09	0.01	0.04	0.62	0.03	0.03	0.03
Pa_4_7950	1	0	0	0	0	1	0	0	0.06
Pa_4_7960	1	0	0	0	0	1	0	0	0.11
Pa_4_7980	1	0.04	0.03	0	0.01	0.89	0.01	0.01	0.02
Pa_4_8000	1	0.05	0.01	0	0	0.93	0.01	0	0.18
Pa_4_8060	1	0	0	0	0	1	0	0	0
Pa_4_8064	1	0	0	0	0	1	0	0	0
Pa_4_8070	1	0.07	0.1	0.01	0.02	0.69	0.03	0.03	0
Pa_4_8170	1	0	0	0	0	1	0	0	0.25
Pa_4_8250	1	0.09	0	0	0	0.9	0.01	0	0.04
Pa_4_8260	1	0	0	0	0	0.99	0	0	0.03
Pa_4_8290	1	0	0	0	0	1	0	0	0.03
Pa_4_8310	1	0	0	0	0	1	0	0	0
Pa_4_8340	1	0.26	0	0	0	0.71	0.01	0	0.06
Pa_4_8420	1	0.02	0	0	0	0.96	0	0	0.18
Pa_4_8430	1	0.06	0.13	0.03	0.03	0.5	0.04	0.09	0.01
Pa_4_8540	1	0	0	0	0	0.99	0	0	0.04
Pa_4_8580	1	0	0	0	0	1	0	0	0.04
Pa_4_860	1	0.03	0.01	0	0	0.94	0	0	0.03
Pa_4_8610	1	0.06	0.04	0.01	0.01	0.83	0.01	0.02	0
Pa_4_8620	1	0	0	0	0	1	0	0	0.06
Pa_4_8640	1	0	0	0	0	1	0	0	0.02
Pa_4_8700	1	0	0	0	0	1	0	0	0.18
Pa_4_8765	1	0	0	0	0	1	0	0	0
Pa_4_8840	1	0	0	0	0	1	0	0	0.04
Pa_4_890	1	0.06	0.01	0	0.01	0.9	0.01	0.01	0.06
Pa_4_8902	1	0.13	0.01	0	0.01	0.82	0.01	0.01	0.03
Pa_4_8940	1	0	0	0	0	1	0	0	0.05
Pa_4_9010	1	0	0	0	0	1	0	0	0
Pa_4_9040	1	0	0	0	0	1	0	0	0.04
Pa_4_9090	1	0.22	0.08	0.04	0.03	0.24	0.22	0.05	0
Pa_4_920	1	0.01	0	0	0	0.97	0	0	0.04
Pa_4_9225	1	0	0	0	0	1	0	0	0.06
Pa_4_9250	1	0.16	0.15	0.02	0.03	0.55	0.04	0.04	0
Pa_4_9300	1	0.08	0	0	0	0.9	0.01	0	0.05
Pa_4_9310	1	0.03	0.01	0	0	0.92	0.01	0.01	0
Pa_4_9350	1	0	0	0	0	1	0	0	0.03
Pa_4_9450	1	0.1	0.01	0	0.01	0.82	0.03	0.01	0
Pa_4_9520	1	0.02	0	0	0	0.97	0	0	0.04
Pa_4_9660	1	0.25	0	0	0	0.72	0.01	0	0.03
Pa_4_9690	1	0.01	0	0	0	0.99	0	0	0.04
Pa_4_9700	1	0.02	0	0	0	0.97	0	0	0
Pa_4_9740	1	0	0	0	0	1	0	0	0
Pa_4_975	1	0	0	0	0	1	0	0	0
Pa_4_9770	1	0	0	0	0	1	0	0	0.14
Pa_4_980	1	0	0	0	0	1	0	0	0.05
Pa_4_9800	1	0.01	0	0	0	0.97	0	0	0.01
Pa_4_990	1	0	0	0	0	1	0	0	0.02
Pa_5_10000	1	0.23	0.08	0.04	0.19	0.25	0.08	0.06	0.24
Pa_5_10050	1	0.18	0.01	0	0	0.78	0.02	0	0.04
Pa_5_10080	1	0.02	0	0	0	0.97	0	0	0
Pa_5_1010	1	0	0	0	0	1	0	0	0.02
Pa_5_10190	1	0	0	0	0	1	0	0	0
Pa_5_1020	1	0	0	0	0	1	0	0	0.02
Pa_5_10200	1	0	0	0	0	1	0	0	0
Pa_5_10247	1	0.2	0.05	0.02	0.03	0.49	0.05	0.03	0
Pa_5_10260	1	0.01	0	0	0	0.99	0	0	0.13
Pa_5_10300	1	0	0	0	0	1	0	0	0.18
Pa_5_10403	1	0	0	0	0	1	0	0	0.02
Pa_5_10540	1	0	0	0	0	1	0	0	0.18
Pa_5_10560	1	0	0	0	0	1	0	0	0.04
Pa_5_10720	1	0.16	0.17	0.05	0.17	0.21	0.06	0.08	0
Pa_5_11060	1	0.06	0.01	0.01	0.01	0.85	0.01	0.01	0
Pa_5_11190	1	0.02	0	0	0	0.97	0	0	0
Pa_5_11195	1	0	0	0	0	1	0	0	0
Pa_5_11200	1	0.24	0.02	0.01	0.02	0.67	0.02	0.01	0.03
Pa_5_11210	1	0	0	0	0	1	0	0	0.07
Pa_5_11220	1	0.35	0.03	0.01	0.03	0.53	0.03	0.01	0.04
Pa_5_11310	1	0.01	0	0	0	0.97	0	0	0
Pa_5_11330	1	0	0	0	0	1	0	0	0
Pa_5_11340	1	0.05	0.02	0.01	0.01	0.84	0.02	0.01	0.04
Pa_5_11350	1	0.28	0	0	0	0.7	0.01	0	0.04
Pa_5_11360	1	0	0	0	0	1	0	0	0.07
Pa_5_11460	1	0.07	0.06	0.01	0.02	0.74	0.03	0.02	0.03
Pa_5_11470	1	0.01	0.01	0	0	0.97	0	0	0.03
Pa_5_11710	1	0	0	0	0	1	0	0	0
Pa_5_11870	1	0	0	0	0	1	0	0	0.04
Pa_5_1190	1	0	0	0	0	1	0	0	0.18
Pa_5_11900	1	0.17	0.07	0.01	0.02	0.66	0.02	0.02	0.03
Pa_5_11930	1	0	0	0	0	1	0	0	0.01
Pa_5_11970	1	0.1	0	0	0	0.89	0	0	0.05
Pa_5_11980	1	0	0	0	0	1	0	0	0.02
Pa_5_12000	1	0.06	0	0	0	0.92	0	0	0.08
Pa_5_1220	1	0	0	0	0	1	0	0	0.04
Pa_5_12250	1	0.26	0.03	0.01	0.02	0.61	0.03	0.02	0.04
Pa_5_12280	1	0	0	0	0	1	0	0	0
Pa_5_12340	1	0.05	0.01	0	0.01	0.9	0.01	0.01	0.01
Pa_5_12370	1	0	0	0	0	1	0	0	0
Pa_5_12410	1	0.19	0.14	0.04	0.17	0.25	0.05	0.07	0
Pa_5_12470	1	0.09	0.07	0.02	0.02	0.56	0.07	0.04	0.04
Pa_5_12590	1	0.38	0	0	0	0.59	0.01	0	0.02
Pa_5_1260	1	0.29	0.02	0.01	0.02	0.61	0.02	0.01	0.03
Pa_5_12690	1	0.04	0.03	0	0.01	0.89	0.01	0.01	0.04
Pa_5_1270	1	0.11	0.03	0.02	0.02	0.56	0.04	0.03	0.03
Pa_5_12800	1	0	0	0	0	1	0	0	0.18
Pa_5_12810	1	0	0	0	0	1	0	0	0
Pa_5_12850	1	0	0	0	0	1	0	0	0.04
Pa_5_12890	1	0	0	0	0	1	0	0	0.01
Pa_5_1290	1	0	0	0	0	1	0	0	0.02
Pa_5_12900	1	0.2	0	0	0	0.78	0.01	0	0
Pa_5_12970	1	0.09	0.01	0	0.01	0.87	0.01	0	0.05
Pa_5_130	1	0.09	0.07	0.02	0.02	0.67	0.03	0.04	0.05
Pa_5_13020	1	0	0	0	0	1	0	0	0.03
Pa_5_13070	1	0	0	0	0	1	0	0	0.01
Pa_5_1410	1	0	0	0	0	1	0	0	0.04
Pa_5_1470	1	0.01	0	0	0	0.98	0	0	0
Pa_5_1480	1	0	0	0	0	1	0	0	0
Pa_5_1490	1	0.07	0.04	0.01	0.01	0.83	0.02	0.01	0.01
Pa_5_150	1	0	0	0	0	1	0	0	0.02
Pa_5_1500	1	0.01	0	0	0	0.98	0	0	0.01
Pa_5_1710	1	0	0	0	0	1	0	0	0.03
Pa_5_1725	1	0.1	0.11	0.04	0.02	0.34	0.1	0.07	0
Pa_5_1750	1	0.12	0.08	0.05	0.04	0.26	0.14	0.1	0.07
Pa_5_1770	1	0.32	0.02	0.01	0.02	0.41	0.11	0.02	0.02
Pa_5_1780	1	0	0	0	0	1	0	0	0.07
Pa_5_1890	1	0	0	0	0	1	0	0	0.12
Pa_5_2030	1	0.39	0.01	0	0.01	0.53	0.04	0	0.26
Pa_5_2100	1	0.07	0.14	0.03	0.03	0.49	0.04	0.1	0.18
Pa_5_2180	1	0	0	0	0	1	0	0	0.03
Pa_5_2210	1	0	0	0	0	1	0	0	0.02
Pa_5_2360	1	0.02	0	0	0	0.97	0	0	0.18
Pa_5_2380	1	0.01	0	0	0	0.98	0	0	0.02
Pa_5_2420	1	0.24	0.01	0.01	0.01	0.61	0.06	0.01	0.02
Pa_5_2480	1	0.16	0.04	0.03	0.03	0.39	0.05	0.04	0.13
Pa_5_250	1	0	0	0	0	1	0	0	0.01
Pa_5_2520	1	0.26	0.02	0.01	0.02	0.54	0.05	0.01	0.03
Pa_5_2550	1	0	0	0	0	1	0	0	0.07
Pa_5_2590	1	0.21	0.01	0	0.01	0.71	0.03	0.01	0.02
Pa_5_2640	1	0	0	0	0	1	0	0	0.1
Pa_5_2660	1	0.02	0	0	0	0.97	0	0	0.05
Pa_5_2730	1	0.01	0	0	0	0.99	0	0	0
Pa_5_2740	1	0.1	0.05	0.01	0.02	0.7	0.02	0.05	0.05
Pa_5_2880	1	0	0	0	0	1	0	0	0.02
Pa_5_2910	1	0.17	0.02	0	0.01	0.77	0.01	0.01	0.18
Pa_5_2990	1	0	0	0	0	1	0	0	0.18
Pa_5_3040	1	0	0	0	0	1	0	0	0.07
Pa_5_3050	1	0	0	0	0	1	0	0	0.03
Pa_5_3130	1	0	0	0	0	1	0	0	0.04
Pa_5_3160	1	0	0	0	0	1	0	0	0.01
Pa_5_3210	1	0	0	0	0	1	0	0	0
Pa_5_3220	1	0.07	0.14	0.02	0.02	0.59	0.03	0.08	0.03
Pa_5_3230	1	0.01	0	0	0	0.98	0	0	0.01
Pa_5_3260	1	0	0	0	0	1	0	0	0.02
Pa_5_3270	1	0.1	0.1	0.01	0.02	0.68	0.02	0.04	0.03
Pa_5_3280	1	0	0	0	0	1	0	0	0.02
Pa_5_3300	1	0	0	0	0	1	0	0	0.02
Pa_5_3320	1	0.07	0.16	0.03	0.03	0.44	0.04	0.11	0.02
Pa_5_3330	1	0.05	0.02	0.01	0.01	0.83	0.02	0.02	0.14
Pa_5_3520	1	0.05	0.04	0.01	0.01	0.84	0.01	0.01	0.01
Pa_5_3570	1	0.01	0	0	0	0.99	0	0	0.11
Pa_5_3640	1	0.08	0.06	0.02	0.01	0.64	0.05	0.03	0.18
Pa_5_3670	1	0	0	0	0	1	0	0	0.04
Pa_5_3750	1	0	0	0	0	1	0	0	0.01
Pa_5_3830	1	0.18	0.02	0.01	0.01	0.58	0.1	0.01	0.02
Pa_5_3910	1	0.43	0.01	0	0.01	0.47	0.05	0	0.02
Pa_5_3915	1	0	0	0	0	0.99	0	0	0.01
Pa_5_3970	1	0.08	0	0	0	0.9	0.01	0	0.02
Pa_5_4010	1	0.08	0.06	0.02	0.03	0.69	0.02	0.06	0.03
Pa_5_4060	1	0	0	0	0	1	0	0	0.03
Pa_5_4140	1	0.01	0	0	0	0.99	0	0	0.02
Pa_5_4170	1	0	0	0	0	1	0	0	0.18
Pa_5_4190	1	0	0	0	0	0.99	0	0	0.01
Pa_5_4220	1	0.01	0	0	0	0.99	0	0	0.25
Pa_5_4380	1	0	0	0	0	1	0	0	0.07
Pa_5_4430	1	0.01	0	0	0	0.99	0	0	0.01
Pa_5_4500	1	0.35	0.01	0	0.01	0.61	0.01	0	0.04
Pa_5_4520	1	0.1	0	0	0	0.88	0.01	0	0.08
Pa_5_4530	1	0	0	0	0	1	0	0	0.18
Pa_5_4580	1	0	0	0	0	1	0	0	0.03
Pa_5_4610	1	0.24	0.01	0	0.01	0.7	0.03	0	0.09
Pa_5_4630	1	0.03	0.01	0	0	0.92	0.01	0.01	0.03
Pa_5_4645	1	0.02	0	0	0	0.96	0	0	0
Pa_5_4650	1	0.04	0	0	0	0.93	0.01	0	0
Pa_5_4690	1	0.41	0.01	0	0.01	0.55	0.02	0	0
Pa_5_470	1	0	0	0	0	1	0	0	0.18
Pa_5_4830	1	0	0	0	0	1	0	0	0
Pa_5_4840	1	0	0	0	0	1	0	0	0
Pa_5_4850	1	0	0	0	0	1	0	0	0.21
Pa_5_4910	1	0.1	0	0	0	0.88	0.01	0	0.18
Pa_5_4970	1	0.06	0.01	0	0.01	0.87	0.01	0.01	0.05
Pa_5_5000	1	0.33	0.02	0.01	0.02	0.38	0.18	0.01	0.06
Pa_5_5010	1	0	0	0	0	1	0	0	0
Pa_5_5020	1	0.07	0.21	0.05	0.04	0.24	0.04	0.19	0.01
Pa_5_5030	1	0.02	0	0	0	0.97	0	0	0.03
Pa_5_5040	1	0.1	0.17	0.02	0.02	0.51	0.04	0.07	0
Pa_5_5110	1	0	0	0	0	1	0	0	0
Pa_5_5180	1	0.02	0.01	0	0	0.95	0.01	0	0.05
Pa_5_5200	1	0	0	0	0	1	0	0	0.03
Pa_5_5230	1	0.11	0	0	0	0.87	0.01	0	0.05
Pa_5_5240	1	0	0	0	0	1	0	0	0.04
Pa_5_5250	1	0	0	0	0	1	0	0	0.06
Pa_5_5270	1	0	0	0	0	1	0	0	0.21
Pa_5_5280	1	0	0	0	0	1	0	0	0
Pa_5_5310	1	0	0	0	0	1	0	0	0.04
Pa_5_5350	1	0	0	0	0	1	0	0	0
Pa_5_5390	1	0.02	0	0	0	0.97	0	0	0.04
Pa_5_5420	1	0	0	0	0	1	0	0	0.02
Pa_5_5430	1	0.29	0.01	0	0.01	0.64	0.02	0	0
Pa_5_5470	1	0	0	0	0	1	0	0	0.05
Pa_5_5500	1	0.02	0	0	0	0.96	0	0	0.02
Pa_5_5520	1	0	0	0	0	1	0	0	0.19
Pa_5_5600	1	0.05	0	0	0	0.93	0	0	0.2
Pa_5_5620	1	0	0	0	0	1	0	0	0
Pa_5_5630	1	0	0	0	0	1	0	0	0.02
Pa_5_5700	1	0	0	0	0	1	0	0	0.04
Pa_5_580	1	0	0	0	0	1	0	0	0.09
Pa_5_5830	1	0	0	0	0	1	0	0	0
Pa_5_590	1	0.04	0	0	0	0.95	0	0	0.04
Pa_5_5930	1	0.01	0	0	0	0.97	0	0	0.03
Pa_5_5970	1	0.19	0.01	0	0.01	0.73	0.04	0	0.03
Pa_5_6040	1	0	0	0	0	1	0	0	0.02
Pa_5_6080	1	0	0	0	0	1	0	0	0
Pa_5_6110	1	0	0	0	0	1	0	0	0.05
Pa_5_6140	1	0	0	0	0	1	0	0	0.02
Pa_5_6160	1	0	0	0	0	1	0	0	0
Pa_5_620	1	0.13	0.04	0.01	0.02	0.7	0.02	0.02	0.05
Pa_5_6290	1	0	0	0	0	1	0	0	0
Pa_5_6330	1	0	0	0	0	1	0	0	0
Pa_5_6335	1	0.03	0.01	0	0	0.92	0.01	0.01	0.05
Pa_5_6340	1	0.06	0.02	0.01	0.01	0.82	0.01	0.02	0.18
Pa_5_6460	1	0.02	0.01	0	0	0.94	0.01	0	0.04
Pa_5_6540	1	0	0	0	0	1	0	0	0.01
Pa_5_6550	1	0.1	0	0	0	0.87	0.01	0	0.01
Pa_5_6590	1	0.35	0.01	0	0.01	0.6	0.02	0	0.02
Pa_5_660	1	0.09	0.07	0.02	0.02	0.54	0.07	0.05	0.05
Pa_5_6600	1	0	0	0	0	1	0	0	0.06
Pa_5_6640	1	0.32	0.01	0.01	0.02	0.6	0.02	0.01	0
Pa_5_6760	1	0.12	0.01	0	0.01	0.82	0.01	0.01	0.04
Pa_5_680	1	0	0	0	0	1	0	0	0.03
Pa_5_6940	1	0.24	0.01	0.01	0.02	0.69	0.01	0.01	0.04
Pa_5_7020	1	0	0	0	0	1	0	0	0.11
Pa_5_7053	1	0	0	0	0	1	0	0	0.01
Pa_5_7090	1	0.09	0	0	0	0.9	0	0	0
Pa_5_7150	1	0.08	0.06	0.01	0.02	0.75	0.02	0.03	0.05
Pa_5_7190	1	0	0	0	0	1	0	0	0.05
Pa_5_7220	1	0	0	0	0	1	0	0	0.08
Pa_5_7230	1	0.13	0	0	0	0.85	0	0	0.02
Pa_5_7300	1	0	0	0	0	1	0	0	0
Pa_5_7350	1	0.03	0	0	0	0.95	0	0	0.18
Pa_5_7410	1	0.13	0.01	0	0	0.83	0.02	0	0.12
Pa_5_7420	1	0.03	0	0	0	0.96	0	0	0
Pa_5_7460	1	0.23	0.01	0	0.01	0.68	0.04	0.01	0
Pa_5_7520	1	0.15	0.11	0.02	0.02	0.54	0.05	0.04	0.02
Pa_5_7530	1	0.01	0	0	0	0.97	0	0	0.2
Pa_5_7540	1	0.21	0.03	0.02	0.02	0.37	0.09	0.02	0.04
Pa_5_7590	1	0.21	0.09	0.03	0.17	0.32	0.04	0.07	0
Pa_5_7825	1	0	0	0	0	1	0	0	0
Pa_5_805	1	0.05	0	0	0	0.93	0	0	0.01
Pa_5_810	1	0	0	0	0	1	0	0	0
Pa_5_8130	1	0	0	0	0	1	0	0	0.1
Pa_5_8140	1	0.12	0.02	0.01	0.02	0.59	0.04	0.02	0
Pa_5_8160	1	0.03	0.02	0	0.01	0.91	0.01	0.01	0.02
Pa_5_8290	1	0	0	0	0	1	0	0	0.09
Pa_5_8320	1	0	0	0	0	1	0	0	0.02
Pa_5_8410	1	0.02	0	0	0	0.98	0	0	0.18
Pa_5_8440	1	0.13	0.16	0.04	0.04	0.28	0.07	0.08	0
Pa_5_8470	1	0.44	0.01	0	0.01	0.51	0.02	0	0.01
Pa_5_8480	1	0	0	0	0	1	0	0	0
Pa_5_8490	1	0	0	0	0	1	0	0	0.03
Pa_5_8530	1	0	0	0	0	1	0	0	0.18
Pa_5_8540	1	0	0	0	0	1	0	0	0.04
Pa_5_8550	1	0.14	0	0	0	0.82	0.01	0	0.12
Pa_5_8570	1	0.06	0	0	0	0.93	0	0	0.18
Pa_5_8600	1	0.09	0.01	0	0	0.86	0.02	0	0.05
Pa_5_8620	1	0.02	0.01	0	0	0.96	0	0	0.03
Pa_5_8650	1	0	0	0	0	1	0	0	0.06
Pa_5_8710	1	0.1	0.08	0.02	0.04	0.62	0.02	0.06	0
Pa_5_8740	1	0.25	0.01	0.01	0.01	0.6	0.06	0.01	0.18
Pa_5_8790	1	0	0	0	0	1	0	0	0.02
Pa_5_8830	1	0.16	0.12	0.01	0.03	0.59	0.03	0.03	0.11
Pa_5_8890	1	0.08	0.02	0.01	0.01	0.84	0.02	0.01	0.04
Pa_5_8900	1	0.01	0	0	0	0.98	0	0	0.01
Pa_5_8920	1	0.08	0.01	0	0.01	0.89	0.01	0	0.05
Pa_5_8990	1	0.22	0.07	0.02	0.04	0.55	0.03	0.03	0
Pa_5_9000	1	0.07	0.03	0.01	0.01	0.8	0.03	0.01	0.07
Pa_5_9080	1	0.18	0.03	0.01	0.01	0.66	0.03	0.02	0
Pa_5_9100	1	0	0	0	0	1	0	0	0.02
Pa_5_9120	1	0	0	0	0	1	0	0	0.01
Pa_5_9310	1	0	0	0	0	1	0	0	0.08
Pa_5_9460	1	0.02	0	0	0	0.98	0	0	0.01
Pa_5_9590	1	0	0	0	0	1	0	0	0.06
Pa_5_960	1	0	0	0	0	1	0	0	0.02
Pa_5_9600	1	0	0	0	0	1	0	0	0.03
Pa_5_9640	1	0	0	0	0	1	0	0	0.01
Pa_5_9660	1	0.2	0.01	0.01	0.01	0.7	0.02	0.01	0
Pa_5_970	1	0.04	0.02	0	0.01	0.89	0.01	0.01	0.18
Pa_5_9790	1	0	0	0	0	1	0	0	0.18
Pa_5_980	1	0	0	0	0	1	0	0	0.02
Pa_5_9800	1	0.11	0.22	0.05	0.04	0.24	0.06	0.11	0.02
Pa_5_9810	1	0	0	0	0	1	0	0	0.1
Pa_5_9950	1	0	0	0	0	1	0	0	0
Pa_5_9975	1	0	0	0	0	1	0	0	0.01
Pa_5_9990	1	0	0	0	0	1	0	0	0.04
Pa_6_1000	1	0	0	0	0	1	0	0	0
Pa_6_10010	1	0	0	0	0	1	0	0	0.04
Pa_6_10070	1	0.06	0.02	0.01	0.01	0.86	0.01	0.02	0.11
Pa_6_1010	1	0	0	0	0	1	0	0	0.17
Pa_6_10100	1	0.08	0	0	0	0.88	0.01	0	0.03
Pa_6_10160	1	0	0	0	0	1	0	0	0.01
Pa_6_10170	1	0.12	0.06	0.04	0.07	0.31	0.05	0.14	0.14
Pa_6_10260	1	0.09	0.13	0.02	0.02	0.54	0.06	0.04	0.03
Pa_6_10350	1	0	0	0	0	1	0	0	0.02
Pa_6_10380	1	0	0	0	0	1	0	0	0.07
Pa_6_10390	1	0.04	0	0	0	0.93	0.01	0	0.09
Pa_6_10430	1	0	0	0	0	1	0	0	0.18
Pa_6_10440	1	0.01	0.01	0	0	0.97	0	0	0.01
Pa_6_10450	1	0	0	0	0	0.99	0	0	0.02
Pa_6_10610	1	0.35	0.02	0.01	0.01	0.4	0.15	0.01	0.05
Pa_6_10620	1	0.02	0	0	0	0.97	0	0	0
Pa_6_10660	1	0	0	0	0	0.99	0	0	0.14
Pa_6_1070	1	0	0	0	0	1	0	0	0.02
Pa_6_10730	1	0.27	0.02	0.01	0.01	0.54	0.1	0.01	0
Pa_6_10810	1	0.29	0.01	0.01	0.01	0.55	0.07	0.01	0.04
Pa_6_10820	1	0	0	0	0	1	0	0	0.03
Pa_6_10830	1	0.04	0.02	0.01	0.01	0.86	0.02	0.01	0.06
Pa_6_10845	1	0	0	0	0	1	0	0	0.02
Pa_6_10870	1	0	0	0	0	1	0	0	0.18
Pa_6_10910	1	0	0	0	0	1	0	0	0
Pa_6_10970	1	0	0	0	0	1	0	0	0.03
Pa_6_110	1	0.48	0	0	0	0.49	0.01	0	0.02
Pa_6_11010	1	0	0	0	0	1	0	0	0.02
Pa_6_11100	1	0	0	0	0	1	0	0	0
Pa_6_11140	1	0	0	0	0	1	0	0	0.18
Pa_6_11150	1	0.1	0.02	0.01	0.01	0.79	0.03	0.01	0.18
Pa_6_1120	1	0.11	0.02	0	0.01	0.83	0.01	0.01	0.02
Pa_6_11240	1	0.03	0	0	0	0.95	0	0	0.03
Pa_6_11250	1	0	0	0	0	0.99	0	0	0.02
Pa_6_11260	1	0.07	0	0	0	0.92	0.01	0	0.05
Pa_6_11290	1	0	0	0	0	1	0	0	0.13
Pa_6_1130	1	0.01	0	0	0	0.99	0	0	0.08
Pa_6_11300	1	0.03	0	0	0	0.96	0	0	0.03
Pa_6_11380	1	0	0	0	0	1	0	0	0.02
Pa_6_11400	1	0.15	0.02	0	0.01	0.79	0.01	0.01	0.03
Pa_6_11440	1	0.37	0.01	0	0.01	0.59	0.01	0	0.18
Pa_6_11630	1	0	0	0	0	1	0	0	0
Pa_6_1170	1	0.07	0.14	0.04	0.05	0.31	0.03	0.24	0.05
Pa_6_11700	1	0.29	0.02	0.01	0.01	0.5	0.09	0.01	0.02
Pa_6_11710	1	0	0	0	0	1	0	0	0.03
Pa_6_11780	1	0	0	0	0	1	0	0	0
Pa_6_1275	1	0	0	0	0	1	0	0	0.05
Pa_6_1290	1	0.12	0.18	0.05	0.18	0.21	0.05	0.11	0.18
Pa_6_1360	1	0	0	0	0	1	0	0	0.1
Pa_6_1370	1	0.01	0	0	0	0.99	0	0	0.04
Pa_6_1380	1	0.01	0	0	0	0.99	0	0	0.04
Pa_6_140	1	0.04	0	0	0	0.94	0.01	0	0.04
Pa_6_1420	1	0	0	0	0	1	0	0	0.06
Pa_6_1450	1	0	0	0	0	1	0	0	0.02
Pa_6_1460	1	0.01	0	0	0	0.99	0	0	0.01
Pa_6_1470	1	0	0	0	0	1	0	0	0.04
Pa_6_150	1	0.05	0	0	0	0.94	0	0	0.02
Pa_6_1570	1	0	0	0	0	1	0	0	0.04
Pa_6_1630	1	0	0	0	0	1	0	0	0
Pa_6_1640	1	0.04	0.01	0	0	0.94	0.01	0	0.02
Pa_6_1680	1	0.08	0	0	0	0.9	0.01	0	0.01
Pa_6_1720	1	0	0	0	0	1	0	0	0.05
Pa_6_1750	1	0	0	0	0	1	0	0	0.02
Pa_6_1780	1	0.08	0	0	0	0.9	0.01	0	0
Pa_6_1790	1	0.04	0.01	0	0	0.92	0.01	0.01	0.03
Pa_6_1880	1	0.04	0	0	0	0.94	0.01	0	0.01
Pa_6_1890	1	0.06	0	0	0	0.92	0	0	0.01
Pa_6_190	1	0.03	0.02	0	0	0.93	0.01	0.01	0.04
Pa_6_1960	1	0	0	0	0	1	0	0	0
Pa_6_1996	1	0	0	0	0	1	0	0	0
Pa_6_2040	1	0.2	0	0	0.01	0.76	0.01	0	0
Pa_6_2080	1	0	0	0	0	1	0	0	0.04
Pa_6_2130	1	0.01	0	0	0	0.98	0	0	0.02
Pa_6_2170	1	0	0	0	0	1	0	0	0
Pa_6_2180	1	0.21	0	0	0	0.77	0.01	0	0.01
Pa_6_220	1	0.26	0.07	0.03	0.17	0.27	0.07	0.05	0.08
Pa_6_2270	1	0.14	0.01	0	0.01	0.78	0.02	0.01	0.05
Pa_6_2320	1	0	0	0	0	1	0	0	0.02
Pa_6_2440	1	0.03	0	0	0	0.96	0	0	0.02
Pa_6_2490	1	0.01	0	0	0	0.98	0	0	0.21
Pa_6_2500	1	0	0	0	0	1	0	0	0
Pa_6_2530	1	0.29	0.01	0	0.01	0.63	0.04	0	0.14
Pa_6_2540	1	0.01	0	0	0	0.99	0	0	0.01
Pa_6_2605	1	0	0	0	0	1	0	0	0
Pa_6_2670	1	0.07	0	0	0	0.91	0	0	0.01
Pa_6_3000	1	0	0	0	0	1	0	0	0
Pa_6_3050	1	0	0	0	0	1	0	0	0
Pa_6_3110	1	0	0	0	0	1	0	0	0.03
Pa_6_3170	1	0	0	0	0	1	0	0	0.07
Pa_6_3220	1	0	0	0	0	1	0	0	0.01
Pa_6_3250	1	0	0	0	0	1	0	0	0
Pa_6_3280	1	0.08	0.08	0.02	0.02	0.67	0.03	0.03	0
Pa_6_3350	1	0	0	0	0	1	0	0	0
Pa_6_3360	1	0	0	0	0	1	0	0	0.02
Pa_6_3410	1	0.27	0.02	0.01	0.03	0.62	0.02	0.01	0.02
Pa_6_3430	1	0	0	0	0	1	0	0	0.02
Pa_6_3500	1	0.09	0.15	0.01	0.02	0.64	0.03	0.03	0
Pa_6_3515	1	0.02	0.01	0	0	0.96	0	0	0.13
Pa_6_3590	1	0.01	0	0	0	0.98	0	0	0.04
Pa_6_3610	1	0.02	0	0	0	0.97	0	0	0.01
Pa_6_3649	1	0.11	0	0	0	0.86	0.01	0	0
Pa_6_3680	1	0.1	0.1	0.04	0.05	0.39	0.04	0.17	0.02
Pa_6_3690	1	0	0	0	0	1	0	0	0.01
Pa_6_3780	1	0	0	0	0	1	0	0	0.09
Pa_6_3800	1	0.15	0.23	0.03	0.05	0.39	0.03	0.08	0.06
Pa_6_3830	1	0	0	0	0	1	0	0	0.13
Pa_6_3870	1	0.03	0	0	0	0.96	0	0	0.22
Pa_6_390	1	0.21	0.09	0.04	0.19	0.24	0.08	0.07	0.09
Pa_6_3910	1	0.11	0.03	0.02	0.02	0.59	0.04	0.03	0.01
Pa_6_3990	1	0	0	0	0	0.99	0	0	0.04
Pa_6_4000	1	0.03	0	0	0	0.96	0	0	0
Pa_6_4050	1	0.26	0.14	0.03	0.04	0.35	0.06	0.05	0.13
Pa_6_4150	1	0	0	0	0	1	0	0	0
Pa_6_4160	1	0	0	0	0	1	0	0	0.03
Pa_6_4240	1	0	0	0	0	1	0	0	0.05
Pa_6_450	1	0	0	0	0	1	0	0	0.03
Pa_6_4500	1	0	0	0	0	1	0	0	0.05
Pa_6_460	1	0.09	0.08	0.02	0.02	0.6	0.03	0.06	0.05
Pa_6_4610	1	0.27	0.01	0	0.01	0.67	0.02	0	0.03
Pa_6_4680	1	0.22	0	0	0	0.76	0.01	0	0.02
Pa_6_4720	1	0	0	0	0	1	0	0	0.14
Pa_6_4750	1	0.05	0.04	0.01	0.01	0.82	0.01	0.03	0.16
Pa_6_480	1	0.29	0.02	0.01	0.01	0.51	0.1	0.01	0
Pa_6_4810	1	0.02	0.01	0	0	0.95	0.01	0.01	0.07
Pa_6_4860	1	0	0	0	0	1	0	0	0
Pa_6_4920	1	0.12	0.01	0	0	0.85	0.01	0	0
Pa_6_5020	1	0.4	0.01	0	0.01	0.53	0.02	0	0.07
Pa_6_5050	1	0	0	0	0	0.99	0	0	0.17
Pa_6_5210	1	0.07	0.07	0.01	0.01	0.79	0.02	0.02	0
Pa_6_5260	1	0	0	0	0	1	0	0	0
Pa_6_5400	1	0.18	0.03	0.02	0.02	0.34	0.13	0.02	0.01
Pa_6_5650	1	0	0	0	0	1	0	0	0
Pa_6_5670	1	0.26	0.03	0.01	0.03	0.61	0.03	0.02	0.02
Pa_6_5710	1	0.28	0.12	0.03	0.16	0.28	0.05	0.05	0
Pa_6_5750	1	0.14	0.08	0.03	0.03	0.53	0.05	0.06	0.16
Pa_6_580	1	0	0	0	0	1	0	0	0.12
Pa_6_5840	1	0.09	0.27	0.03	0.05	0.37	0.03	0.11	0
Pa_6_5900	1	0	0	0	0	1	0	0	0.06
Pa_6_5930	1	0	0	0	0	1	0	0	0
Pa_6_5950	1	0.2	0.07	0.01	0.02	0.6	0.03	0.03	0
Pa_6_5980	1	0.05	0	0	0	0.94	0	0	0.06
Pa_6_5990	1	0.28	0.01	0	0.01	0.65	0.02	0.01	0.01
Pa_6_5995	1	0	0	0	0	1	0	0	0.05
Pa_6_6030	1	0	0	0	0	1	0	0	0
Pa_6_6160	1	0	0	0	0	1	0	0	0
Pa_6_6210	1	0	0	0	0	1	0	0	0.01
Pa_6_6280	1	0	0	0	0	1	0	0	0
Pa_6_6290	1	0	0	0	0	1	0	0	0
Pa_6_6330	1	0.1	0.03	0.02	0.02	0.44	0.06	0.04	0.03
Pa_6_6380	1	0.2	0.06	0.03	0.03	0.34	0.13	0.06	0.06
Pa_6_6450	1	0.22	0.03	0.01	0.02	0.64	0.03	0.02	0.1
Pa_6_6490	1	0	0	0	0	1	0	0	0.02
Pa_6_6550	1	0	0	0	0	1	0	0	0.05
Pa_6_6580	1	0.05	0.03	0.01	0.01	0.82	0.01	0.03	0.04
Pa_6_6650	1	0.05	0.02	0.01	0.01	0.83	0.02	0.01	0.03
Pa_6_6660	1	0.23	0.02	0.02	0.02	0.41	0.18	0.02	0.03
Pa_6_6670	1	0.16	0.05	0.01	0.02	0.71	0.02	0.02	0.02
Pa_6_6690	1	0.23	0.04	0.03	0.06	0.31	0.06	0.07	0.04
Pa_6_6720	1	0	0	0	0	1	0	0	0
Pa_6_6760	1	0	0	0	0	1	0	0	0
Pa_6_6870	1	0	0	0	0	1	0	0	0.1
Pa_6_6980	1	0	0	0	0	1	0	0	0.06
Pa_6_700	1	0	0	0	0	1	0	0	0.04
Pa_6_7040	1	0	0	0	0	1	0	0	0
Pa_6_7080	1	0	0	0	0	1	0	0	0.2
Pa_6_7090	1	0	0	0	0	1	0	0	0.02
Pa_6_7110	1	0.01	0	0	0	0.99	0	0	0.02
Pa_6_7190	1	0.41	0.01	0	0.01	0.49	0.05	0.01	0.04
Pa_6_7200	1	0	0	0	0	1	0	0	0.03
Pa_6_7230	1	0.1	0.01	0	0	0.87	0.01	0	0.14
Pa_6_7340	1	0	0	0	0	1	0	0	0
Pa_6_7345	1	0.09	0.01	0.01	0.01	0.78	0.03	0.01	0
Pa_6_740	1	0.15	0.01	0	0	0.8	0.02	0	0.22
Pa_6_7540	1	0.03	0.01	0	0.01	0.92	0.01	0.01	0.27
Pa_6_7570	1	0.17	0.06	0.02	0.05	0.52	0.03	0.07	0.02
Pa_6_7650	1	0	0	0	0	1	0	0	0.06
Pa_6_7670	1	0.06	0.01	0	0	0.9	0.01	0.01	0
Pa_6_7715	1	0.13	0.01	0	0.01	0.8	0.02	0	0
Pa_6_7790	1	0	0	0	0	1	0	0	0.11
Pa_6_7870	1	0	0	0	0	1	0	0	0.05
Pa_6_7880	1	0.04	0	0	0	0.94	0.01	0	0.02
Pa_6_7910	1	0	0	0	0	1	0	0	0.02
Pa_6_800	1	0	0	0	0	1	0	0	0.31
Pa_6_8200	1	0	0	0	0	1	0	0	0.09
Pa_6_8310	1	0	0	0	0	1	0	0	0.06
Pa_6_8360	1	0	0	0	0	1	0	0	0
Pa_6_850	1	0	0	0	0	1	0	0	0.01
Pa_6_8540	1	0	0	0	0	1	0	0	0.02
Pa_6_8630	1	0.08	0.1	0.03	0.03	0.52	0.04	0.09	0
Pa_6_8680	1	0	0	0	0	0.99	0	0	0.15
Pa_6_8700	1	0	0	0	0	1	0	0	0.02
Pa_6_8740	1	0.02	0	0	0	0.95	0.01	0	0.01
Pa_6_8800	1	0.06	0.02	0.01	0.01	0.77	0.02	0.02	0.05
Pa_6_8820	1	0.07	0	0	0	0.9	0.01	0	0
Pa_6_890	1	0.08	0.01	0	0	0.89	0.01	0	0.03
Pa_6_8930	1	0.02	0.01	0	0	0.96	0.01	0	0.03
Pa_6_8991	1	0.09	0.17	0.03	0.03	0.4	0.04	0.12	0.22
Pa_6_9020	1	0	0	0	0	1	0	0	0.07
Pa_6_9040	1	0	0	0	0	1	0	0	0.23
Pa_6_9330	1	0	0	0	0	1	0	0	0
Pa_6_9340	1	0	0	0	0	1	0	0	0.05
Pa_6_9390	1	0	0	0	0	1	0	0	0.23
Pa_6_9440	1	0	0	0	0	1	0	0	0.01
Pa_6_960	1	0.3	0.01	0	0.01	0.63	0.03	0	0.03
Pa_6_9610	1	0	0	0	0	1	0	0	0.18
Pa_6_9796	1	0.02	0.01	0	0	0.95	0.01	0	0.25
Pa_6_9840	1	0	0	0	0	1	0	0	0.07
Pa_6_9850	1	0.06	0	0	0	0.93	0	0	0.08
Pa_6_9860	1	0	0	0	0	1	0	0	0.07
Pa_7_100	1	0	0	0	0	1	0	0	0.03
Pa_7_10020	1	0	0	0	0	1	0	0	0
Pa_7_10070	1	0.01	0	0	0	0.99	0	0	0
Pa_7_1010	1	0	0	0	0	1	0	0	0.02
Pa_7_10120	1	0.39	0	0	0	0.58	0.01	0	0
Pa_7_10140	1	0.02	0	0	0	0.98	0	0	0.23
Pa_7_10155	1	0	0	0	0	1	0	0	0
Pa_7_10170	1	0.47	0.01	0	0.01	0.48	0.02	0	0
Pa_7_10210	1	0.01	0	0	0	0.97	0	0	0.23
Pa_7_1030	1	0	0	0	0	1	0	0	0.05
Pa_7_10360	1	0.13	0.07	0.05	0.07	0.27	0.09	0.12	0.07
Pa_7_10390	1	0.13	0.03	0.02	0.03	0.41	0.06	0.03	0.18
Pa_7_10440	1	0	0	0	0	1	0	0	0.23
Pa_7_105	1	0.03	0	0	0	0.96	0	0	0.02
Pa_7_10500	1	0.04	0.02	0	0	0.91	0.01	0.01	0.25
Pa_7_10600	1	0.16	0.01	0	0	0.8	0.02	0	0.08
Pa_7_10730	1	0.36	0.01	0	0.01	0.53	0.06	0.01	0.04
Pa_7_10740	1	0	0	0	0	1	0	0	0.02
Pa_7_10770	1	0	0	0	0	1	0	0	0.12
Pa_7_10775	1	0	0	0	0	1	0	0	0.06
Pa_7_10805	1	0.11	0.18	0.04	0.04	0.3	0.13	0.09	0.05
Pa_7_10860	1	0	0	0	0	1	0	0	0
Pa_7_10990	1	0.25	0.12	0.03	0.15	0.3	0.04	0.06	0.01
Pa_7_11000	1	0	0	0	0	1	0	0	0
Pa_7_11050	1	0	0	0	0	1	0	0	0
Pa_7_11115	1	0.22	0.02	0.02	0.02	0.32	0.23	0.02	0.02
Pa_7_11120	1	0.16	0.04	0.01	0.01	0.62	0.07	0.02	0
Pa_7_1120	1	0.26	0.02	0.01	0.01	0.6	0.05	0.01	0.07
Pa_7_11210	1	0.12	0.28	0.02	0.04	0.41	0.04	0.05	0.02
Pa_7_11240	1	0	0	0	0	1	0	0	0.04
Pa_7_11310	1	0.06	0.01	0	0.01	0.87	0.01	0.01	0.07
Pa_7_11320	1	0.29	0.05	0.02	0.06	0.48	0.04	0.03	0.02
Pa_7_11340	1	0.37	0.03	0.01	0.02	0.52	0.03	0.01	0.02
Pa_7_11350	1	0	0	0	0	1	0	0	0.03
Pa_7_11360	1	0	0	0	0	1	0	0	0.15
Pa_7_11420	1	0.04	0	0	0	0.94	0	0	0.02
Pa_7_11430	1	0	0	0	0	1	0	0	0.23
Pa_7_1150	1	0.07	0	0	0	0.91	0	0	0
Pa_7_11550	1	0.23	0.08	0.04	0.18	0.25	0.08	0.06	0.01
Pa_7_11590	1	0.08	0.01	0	0.01	0.9	0.01	0	0.15
Pa_7_1190	1	0.01	0	0	0	0.99	0	0	0.23
Pa_7_120	1	0.08	0	0	0	0.9	0.01	0	0
Pa_7_1200	1	0	0	0	0	1	0	0	0.05
Pa_7_1240	1	0.1	0.1	0.03	0.02	0.39	0.09	0.07	0.01
Pa_7_1270	1	0.12	0.1	0.04	0.04	0.39	0.05	0.14	0.23
Pa_7_130	1	0.12	0.05	0.02	0.02	0.52	0.06	0.03	0
Pa_7_1330	1	0.03	0.01	0	0.01	0.94	0.01	0.01	0
Pa_7_1350	1	0.01	0	0	0	0.99	0	0	0.19
Pa_7_1370	1	0	0	0	0	1	0	0	0
Pa_7_1380	1	0.09	0.05	0.02	0.03	0.5	0.04	0.07	0.03
Pa_7_1390	1	0.1	0.13	0.02	0.04	0.58	0.02	0.06	0.01
Pa_7_140	1	0	0	0	0	1	0	0	0.01
Pa_7_1430	1	0	0	0	0	1	0	0	0.03
Pa_7_150	1	0	0	0	0	1	0	0	0
Pa_7_160	1	0	0	0	0	1	0	0	0.23
Pa_7_1600	1	0.05	0.04	0	0.01	0.87	0.01	0.01	0.07
Pa_7_1620	1	0	0	0	0	1	0	0	0.02
Pa_7_1660	1	0.06	0.3	0.03	0.03	0.38	0.04	0.09	0.07
Pa_7_1670	1	0.22	0.15	0.02	0.04	0.46	0.03	0.04	0
Pa_7_1750	1	0	0	0	0	1	0	0	0.03
Pa_7_1765	1	0.01	0	0	0	0.97	0	0	0.2
Pa_7_180	1	0	0	0	0	1	0	0	0
Pa_7_1870	1	0.01	0	0	0	0.98	0	0	0
Pa_7_1875	1	0.19	0.26	0.03	0.06	0.3	0.08	0.04	0
Pa_7_1950	1	0.01	0	0	0	0.99	0	0	0.02
Pa_7_1980	1	0.08	0	0	0	0.9	0.01	0	0
Pa_7_210	1	0.01	0	0	0	0.98	0	0	0.01
Pa_7_2100	1	0.05	0.01	0	0	0.93	0.01	0	0.12
Pa_7_2120	1	0	0	0	0	1	0	0	0.03
Pa_7_2150	1	0.32	0.01	0.01	0.01	0.5	0.1	0.01	0
Pa_7_2170	1	0.07	0.05	0.01	0.01	0.82	0.01	0.02	0.04
Pa_7_220	1	0.09	0.18	0.02	0.02	0.58	0.03	0.04	0
Pa_7_2300	1	0	0	0	0	1	0	0	0.03
Pa_7_2410	1	0	0	0	0	1	0	0	0
Pa_7_2530	1	0.32	0.02	0.01	0.01	0.48	0.1	0.01	0.06
Pa_7_2540	1	0.14	0.01	0	0	0.82	0.01	0	0
Pa_7_2550	1	0.24	0.01	0	0.01	0.71	0.02	0	0.1
Pa_7_2590	1	0	0	0	0	1	0	0	0.23
Pa_7_2610	1	0.01	0	0	0	0.98	0	0	0
Pa_7_2650	1	0	0	0	0	1	0	0	0.02
Pa_7_2680	1	0.03	0	0	0	0.95	0.01	0	0.14
Pa_7_2720	1	0	0	0	0	1	0	0	0.23
Pa_7_2740	1	0	0	0	0	1	0	0	0.05
Pa_7_2790	1	0.35	0.01	0	0.01	0.59	0.03	0	0.05
Pa_7_2890	1	0.09	0.01	0	0.01	0.88	0.01	0	0.03
Pa_7_2930	1	0.08	0	0	0	0.91	0	0	0.23
Pa_7_3010	1	0.29	0.01	0.01	0.01	0.56	0.04	0.01	0.03
Pa_7_3070	1	0	0	0	0	1	0	0	0.06
Pa_7_310	1	0	0	0	0	1	0	0	0
Pa_7_3120	1	0.09	0.04	0.02	0.03	0.68	0.02	0.05	0.05
Pa_7_3140	1	0.02	0	0	0	0.97	0	0	0.01
Pa_7_320	1	0.1	0.03	0.02	0.02	0.57	0.06	0.03	0.06
Pa_7_3210	1	0.17	0.01	0	0.01	0.77	0.02	0	0
Pa_7_3300	1	0.08	0.05	0.02	0.03	0.59	0.03	0.07	0
Pa_7_3430	1	0.07	0.15	0.03	0.03	0.45	0.04	0.11	0.08
Pa_7_3480	1	0	0	0	0	1	0	0	0
Pa_7_3620	1	0.14	0.05	0.03	0.04	0.46	0.04	0.08	0
Pa_7_3630	1	0.06	0	0	0	0.91	0.01	0	0.18
Pa_7_3650	1	0.06	0.03	0.01	0.01	0.82	0.03	0.02	0.06
Pa_7_3720	1	0	0	0	0	1	0	0	0.02
Pa_7_3760	1	0	0	0	0	1	0	0	0
Pa_7_380	1	0.24	0.01	0	0.01	0.66	0.04	0.01	0.1
Pa_7_3800	1	0	0	0	0	1	0	0	0.08
Pa_7_3810	1	0.04	0.02	0	0	0.91	0.01	0.01	0.02
Pa_7_3820	1	0.01	0	0	0	0.99	0	0	0.14
Pa_7_3850	1	0	0	0	0	1	0	0	0
Pa_7_40	1	0.01	0	0	0	0.99	0	0	0.23
Pa_7_4020	1	0.2	0.04	0.03	0.03	0.4	0.13	0.04	0.03
Pa_7_4080	1	0.18	0.01	0	0.01	0.73	0.03	0.01	0.2
Pa_7_410	1	0.39	0.07	0.01	0.03	0.42	0.05	0.02	0.17
Pa_7_4140	1	0	0	0	0	1	0	0	0
Pa_7_4180	1	0	0	0	0	1	0	0	0.02
Pa_7_4240	1	0.01	0	0	0	0.99	0	0	0.03
Pa_7_4320	1	0.21	0.01	0	0.01	0.7	0.03	0.01	0.02
Pa_7_4360	1	0.11	0.05	0.01	0.03	0.72	0.02	0.02	0.04
Pa_7_4370	1	0	0	0	0	1	0	0	0.15
Pa_7_4435	1	0	0	0	0	1	0	0	0
Pa_7_4470	1	0.16	0.02	0.01	0.01	0.76	0.02	0.01	0
Pa_7_4480	1	0	0	0	0	1	0	0	0.02
Pa_7_4485	1	0.08	0.05	0.01	0.01	0.8	0.01	0.02	0
Pa_7_4500	1	0	0	0	0	1	0	0	0.11
Pa_7_4520	1	0	0	0	0	1	0	0	0.02
Pa_7_4540	1	0	0	0	0	1	0	0	0.25
Pa_7_4560	1	0.16	0.11	0.04	0.18	0.29	0.04	0.1	0.06
Pa_7_4590	1	0	0	0	0	1	0	0	0.02
Pa_7_4610	1	0	0	0	0	1	0	0	0.03
Pa_7_470	1	0	0	0	0	1	0	0	0.03
Pa_7_4720	1	0	0	0	0	1	0	0	0.01
Pa_7_4730	1	0	0	0	0	1	0	0	0
Pa_7_4750	1	0.01	0	0	0	0.98	0	0	0.18
Pa_7_4870	1	0.11	0.01	0	0	0.84	0.02	0	0.07
Pa_7_4890	1	0	0	0	0	1	0	0	0.01
Pa_7_4900	1	0.3	0.02	0.01	0.01	0.59	0.03	0.01	0.03
Pa_7_4920	1	0	0	0	0	1	0	0	0.03
Pa_7_4990	1	0.01	0	0	0	0.98	0	0	0.06
Pa_7_500	1	0	0	0	0	1	0	0	0
Pa_7_5000	1	0	0	0	0	1	0	0	0.02
Pa_7_5010	1	0.22	0.01	0.01	0.01	0.66	0.03	0.01	0
Pa_7_5080	1	0.12	0.05	0.01	0.01	0.75	0.02	0.02	0
Pa_7_5100	1	0.3	0.03	0.01	0.01	0.61	0.02	0.01	0.01
Pa_7_5110	1	0	0	0	0	1	0	0	0.01
Pa_7_5140	1	0.03	0	0	0	0.97	0	0	0.04
Pa_7_5170	1	0.25	0.01	0	0.01	0.65	0.05	0.01	0.03
Pa_7_5230	1	0.24	0	0	0	0.74	0.01	0	0
Pa_7_5370	1	0.07	0	0	0	0.92	0	0	0.01
Pa_7_540	1	0.09	0.25	0.02	0.03	0.49	0.04	0.04	0
Pa_7_5410	1	0.06	0.19	0.04	0.03	0.29	0.05	0.14	0.03
Pa_7_5500	1	0.03	0	0	0	0.96	0	0	0.12
Pa_7_5590	1	0.18	0.01	0.01	0.01	0.69	0.06	0.01	0.01
Pa_7_5620	1	0.01	0	0	0	0.98	0	0	0.04
Pa_7_5660	1	0.09	0.21	0.04	0.05	0.33	0.03	0.18	0
Pa_7_5720	1	0.12	0.01	0	0.01	0.79	0.03	0.01	0.02
Pa_7_5760	1	0.06	0.05	0.01	0.01	0.81	0.02	0.02	0.02
Pa_7_5790	1	0.05	0	0	0	0.93	0.01	0	0.01
Pa_7_580	1	0	0	0	0	1	0	0	0.03
Pa_7_5800	1	0	0	0	0	1	0	0	0
Pa_7_5830	1	0.31	0.01	0	0.01	0.6	0.03	0.01	0
Pa_7_5850	1	0.05	0.01	0	0.01	0.87	0.02	0.01	0
Pa_7_5910	1	0	0	0	0	1	0	0	0.04
Pa_7_5930	1	0	0	0	0	1	0	0	0.01
Pa_7_5950	1	0.09	0.22	0.04	0.07	0.29	0.03	0.2	0.2
Pa_7_6130	1	0.25	0.11	0.03	0.17	0.28	0.05	0.05	0.09
Pa_7_6170	1	0.03	0	0	0	0.97	0	0	0.02
Pa_7_6200	1	0	0	0	0	1	0	0	0.02
Pa_7_6220	1	0.36	0.01	0.01	0.02	0.52	0.03	0.01	0.03
Pa_7_6470	1	0	0	0	0	1	0	0	0.29
Pa_7_6480	1	0.22	0.01	0	0	0.74	0.02	0	0.07
Pa_7_6500	1	0.18	0.18	0.04	0.03	0.28	0.16	0.05	0.1
Pa_7_6520	1	0	0	0	0	1	0	0	0.02
Pa_7_6610	1	0	0	0	0	1	0	0	0.03
Pa_7_6640	1	0.02	0	0	0	0.97	0	0	0.1
Pa_7_6670	1	0.07	0.09	0.01	0.01	0.74	0.02	0.03	0.23
Pa_7_6690	1	0	0	0	0	1	0	0	0
Pa_7_6810	1	0.01	0	0	0	0.99	0	0	0
Pa_7_6820	1	0.02	0	0	0	0.97	0	0	0.04
Pa_7_6910	1	0.1	0.01	0	0	0.85	0.02	0	0
Pa_7_6950	1	0	0	0	0	1	0	0	0.01
Pa_7_6990	1	0	0	0	0	1	0	0	0
Pa_7_7030	1	0.03	0.01	0	0	0.94	0.01	0	0.02
Pa_7_7050	1	0.4	0.05	0.01	0.02	0.44	0.04	0.01	0
Pa_7_720	1	0.22	0.01	0.01	0.01	0.65	0.06	0.01	0.23
Pa_7_7200	1	0.09	0.18	0.03	0.05	0.4	0.03	0.15	0.03
Pa_7_7220	1	0.01	0	0	0	0.99	0	0	0.06
Pa_7_7225	1	0	0	0	0	1	0	0	0.03
Pa_7_7250	1	0.31	0.01	0	0.01	0.63	0.02	0	0.02
Pa_7_7310	1	0.02	0	0	0	0.97	0	0	0.03
Pa_7_7340	1	0.04	0	0	0	0.94	0.01	0	0.21
Pa_7_7370	1	0.08	0.1	0.01	0.02	0.72	0.02	0.02	0.24
Pa_7_7380	1	0	0	0	0	1	0	0	0.15
Pa_7_7390	1	0	0	0	0	1	0	0	0.23
Pa_7_7400	1	0	0	0	0	1	0	0	0.01
Pa_7_7420	1	0	0	0	0	1	0	0	0.17
Pa_7_7430	1	0	0	0	0	1	0	0	0.02
Pa_7_7450	1	0.01	0	0	0	0.98	0	0	0.07
Pa_7_7500	1	0.17	0.11	0.03	0.04	0.46	0.04	0.08	0.04
Pa_7_7560	1	0.19	0.03	0.01	0.01	0.61	0.07	0.02	0.06
Pa_7_760	1	0.01	0	0	0	0.99	0	0	0.01
Pa_7_7660	1	0.06	0.02	0	0.01	0.89	0.01	0.01	0.12
Pa_7_7680	1	0.21	0.01	0.01	0.01	0.66	0.05	0.01	0
Pa_7_770	1	0.24	0.03	0.02	0.03	0.47	0.09	0.03	0
Pa_7_7700	1	0	0	0	0	1	0	0	0
Pa_7_7830	1	0.02	0.01	0	0	0.94	0.01	0	0
Pa_7_7840	1	0	0	0	0	1	0	0	0.05
Pa_7_790	1	0	0	0	0	1	0	0	0.01
Pa_7_7920	1	0	0	0	0	1	0	0	0.01
Pa_7_7950	1	0.01	0	0	0	0.99	0	0	0.01
Pa_7_7970	1	0.21	0.12	0.02	0.02	0.41	0.12	0.03	0.06
Pa_7_7990	1	0	0	0	0	1	0	0	0.02
Pa_7_800	1	0.11	0	0	0	0.86	0.01	0	0
Pa_7_8025	1	0	0	0	0	1	0	0	0.23
Pa_7_8080	1	0	0	0	0	1	0	0	0.03
Pa_7_8190	1	0.15	0.16	0.06	0.13	0.19	0.04	0.17	0
Pa_7_820	1	0	0	0	0	1	0	0	0.16
Pa_7_8200	1	0.16	0.12	0.06	0.13	0.19	0.04	0.18	0.05
Pa_7_8220	1	0.01	0	0	0	0.99	0	0	0.03
Pa_7_8310	1	0.01	0	0	0	0.99	0	0	0.02
Pa_7_8320	1	0	0	0	0	1	0	0	0.06
Pa_7_8370	1	0.2	0.13	0.04	0.17	0.25	0.05	0.07	0.02
Pa_7_8450	1	0	0	0	0	1	0	0	0.07
Pa_7_8460	1	0.11	0	0	0	0.87	0	0	0.04
Pa_7_8475	1	0.28	0.01	0	0.01	0.65	0.03	0.01	0.04
Pa_7_850	1	0.19	0.01	0	0.01	0.73	0.03	0.01	0.08
Pa_7_8530	1	0	0	0	0	1	0	0	0.05
Pa_7_8540	1	0	0	0	0	1	0	0	0
Pa_7_8600	1	0.14	0.09	0.01	0.02	0.67	0.03	0.02	0.21
Pa_7_8610	1	0	0	0	0	1	0	0	0.05
Pa_7_8630	1	0	0	0	0	1	0	0	0.23
Pa_7_8645	1	0	0	0	0	1	0	0	0.22
Pa_7_8710	1	0	0	0	0	1	0	0	0.05
Pa_7_8750	1	0.24	0.01	0	0	0.71	0.02	0	0.17
Pa_7_8800	1	0.02	0	0	0	0.96	0	0	0.1
Pa_7_8810	1	0	0	0	0	1	0	0	0.02
Pa_7_8820	1	0.28	0.1	0.03	0.04	0.36	0.06	0.05	0.03
Pa_7_8880	1	0	0	0	0	1	0	0	0.01
Pa_7_8930	1	0	0	0	0	1	0	0	0.06
Pa_7_8950	1	0.01	0	0	0	0.98	0	0	0.12
Pa_7_8980	1	0.03	0	0	0	0.97	0	0	0.01
Pa_7_8990	1	0.08	0.02	0	0.01	0.85	0.02	0.01	0.23
Pa_7_9000	1	0	0	0	0	1	0	0	0.11
Pa_7_9110	1	0.01	0	0	0	0.99	0	0	0.07
Pa_7_9130	1	0.11	0.11	0.02	0.02	0.62	0.04	0.03	0.31
Pa_7_9140	1	0.27	0.09	0.02	0.03	0.28	0.23	0.03	0.03
Pa_7_9165	1	0	0	0	0	1	0	0	0.03
Pa_7_9230	1	0.06	0.01	0	0.01	0.87	0.01	0.01	0.3
Pa_7_9250	1	0	0	0	0	1	0	0	0.02
Pa_7_9270	1	0.07	0	0	0	0.92	0.01	0	0
Pa_7_930	1	0	0	0	0	1	0	0	0
Pa_7_9310	1	0	0	0	0	1	0	0	0
Pa_7_9470	1	0	0	0	0	1	0	0	0.14
Pa_7_9510	1	0.21	0.01	0	0.01	0.72	0.03	0.01	0.06
Pa_7_9520	1	0.31	0.03	0.01	0.02	0.33	0.24	0.01	0.02
Pa_7_9690	1	0	0	0	0	1	0	0	0
Pa_7_970	1	0.01	0	0	0	0.99	0	0	0
Pa_7_9710	1	0.01	0	0	0	0.98	0	0	0.05
Pa_7_9920	1	0.26	0	0	0	0.71	0.01	0	0.07
Pa_7_9970	1	0	0	0	0	1	0	0	0
Pa_mito_atp6	1	0.09	0.04	0.01	0.01	0.73	0.05	0.02	0.02
Pa_mito_cox3	1	0.29	0.02	0.01	0.01	0.51	0.08	0.01	0
Pa_mito_nad6	1	0.05	0.01	0	0	0.91	0.01	0.01	0
Pa_0_1480	2	0	0.04	0.49	0.03	0	0.01	0.42	0
Pa_0_1500	2	0	0	0.99	0	0	0	0	0
Pa_0_240	2	0	0.06	0.81	0.02	0	0.01	0.08	0.24
Pa_0_340	2	0	0	0.99	0	0	0	0	0.02
Pa_1_10090	2	0	0	0.99	0	0	0	0	0.23
Pa_1_10280	2	0	0.02	0.66	0.05	0	0.01	0.23	0.05
Pa_1_10370	2	0.02	0.04	0.48	0.13	0.01	0.21	0.04	0.01
Pa_1_10510	2	0.01	0.02	0.79	0.11	0	0.01	0.05	0.01
Pa_1_10670	2	0	0	0.99	0	0	0	0	0
Pa_1_10730	2	0	0	0.99	0	0	0	0	0.13
Pa_1_10810	2	0	0	0.99	0	0	0	0	0.02
Pa_1_10820	2	0	0.02	0.78	0.09	0	0.01	0.06	0
Pa_1_10900	2	0.01	0.1	0.51	0.09	0	0.01	0.27	0
Pa_1_11020	2	0	0.07	0.52	0.05	0	0.01	0.32	0.22
Pa_1_11280	2	0	0	0.99	0	0	0	0	0
Pa_1_11340	2	0.02	0.04	0.54	0.04	0.01	0.17	0.05	0
Pa_1_11420	2	0	0.04	0.51	0.02	0	0.01	0.38	0.01
Pa_1_11530	2	0	0	0.97	0.01	0	0	0.01	0.01
Pa_1_11540	2	0	0	0.97	0	0	0	0.01	0.06
Pa_1_11620	2	0.01	0.02	0.54	0.33	0	0.02	0.05	0
Pa_1_11700	2	0	0.01	0.93	0.02	0	0.01	0.02	0.03
Pa_1_11750	2	0.02	0.02	0.54	0.15	0.01	0.14	0.03	0.04
Pa_1_11800	2	0.03	0.03	0.54	0.18	0.01	0.1	0.04	0.2
Pa_1_12080	2	0.03	0.04	0.35	0.04	0.01	0.34	0.06	0.02
Pa_1_12100	2	0.02	0.04	0.34	0.04	0.01	0.29	0.05	0.23
Pa_1_12300	2	0.1	0.04	0.25	0.25	0.02	0.22	0.05	0.03
Pa_1_12330	2	0	0	0.93	0.04	0	0	0.02	0.06
Pa_1_12400	2	0.02	0.02	0.73	0.1	0	0.06	0.03	0.02
Pa_1_12570	2	0	0	0.99	0	0	0	0	0.27
Pa_1_12800	2	0.02	0.02	0.5	0.2	0.01	0.04	0.09	0.05
Pa_1_12870	2	0	0	0.99	0	0	0	0	0.05
Pa_1_13020	2	0	0.02	0.86	0.02	0	0.01	0.06	0.05
Pa_1_13040	2	0.02	0.03	0.71	0.09	0.01	0.06	0.03	0.03
Pa_1_13050	2	0.01	0.02	0.78	0.08	0	0.05	0.03	0.03
Pa_1_13230	2	0.02	0.26	0.31	0.16	0.01	0.03	0.16	0.02
Pa_1_13235	2	0.01	0.15	0.51	0.04	0.01	0.04	0.18	0.23
Pa_1_13240	2	0.01	0.03	0.61	0.27	0	0.02	0.04	0.01
Pa_1_13450	2	0.01	0.11	0.45	0.05	0	0.02	0.34	0.06
Pa_1_13470	2	0.02	0.08	0.44	0.05	0.01	0.12	0.13	0
Pa_1_1350	2	0.01	0.03	0.38	0.04	0.01	0.02	0.35	0.12
Pa_1_13590	2	0	0	0.99	0	0	0	0	0.02
Pa_1_13660	2	0.01	0.04	0.71	0.03	0.01	0.07	0.07	0
Pa_1_13695	2	0	0	0.99	0	0	0	0	0.06
Pa_1_13720	2	0	0	0.99	0	0	0	0	0.05
Pa_1_13850	2	0.03	0.14	0.37	0.07	0.01	0.23	0.08	0.09
Pa_1_13940	2	0.03	0.15	0.35	0.07	0.02	0.05	0.16	0
Pa_1_140	2	0	0	0.99	0	0	0	0	0.04
Pa_1_1400	2	0	0	0.99	0	0	0	0	0.04
[truncated: 5,469 more rows]
