# Supplementary material for: A Genome-Wide Longitudinal Transcriptome Analysis of the Aging Model Podospora anserine
Source: PLoS One. 2013 Dec 20;8(12):e83109. doi: 10.1371/journal.pone.0083109 (PMC3869774; doi:10.1371/journal.pone.0083109)
Supplement: Table S6 — GO enrichment of transcript profiles in the individual clusters. (XLS) [file pone.0083109.s006.xls]

## Sheet: Legend
Supporting Table S5: GO enrichment of transcript profiles in the individual clusters. The first column lists the GO identifiers, the second the p-value for enrichment, the third column the number of counted terms in relation to the absolute number of genes which were assigned to the corresponding term in the fourth column. The fifth column contains the GO description, and the last column the clus…

## Sheet: Biological process
GOBPID	Pvalue	Count	Size	Term	cluster
GO:0009987	0.000957924	1052	5168	cellular process	1
GO:0043603	0.00209989	15	36	cellular amide metabolic process	1
GO:0055072	0.00249737	21	58	iron ion homeostasis	1
GO:0006457	0.00260874	53	187	protein folding	1
GO:0006566	0.00359837	7	12	threonine metabolic process	1
GO:0044237	0.00428121	860	4166	cellular metabolic process	1
GO:0009088	0.00439664	5	7	threonine biosynthetic process	1
GO:0006879	0.0044717	19	53	cellular iron ion homeostasis	1
GO:0043648	0.00495818	11	25	dicarboxylic acid metabolic process	1
GO:0044267	0.0055675	316	1427	cellular protein metabolic process	1
GO:0055088	0.00639694	4	5	lipid homeostasis	1
GO:0006106	0.00639694	4	5	fumarate metabolic process	1
GO:0043100	0.00770169	3	3	pyrimidine nucleobase salvage	1
GO:0006223	0.00770169	3	3	uracil salvage	1
GO:0002109	0.00770169	3	3	maturation of SSU-rRNA from tricistronic rRNA transcript (SSU-rRNA, LSU-rRNA,5S)	1
GO:0006304	0.00982169	5	8	DNA modification	1
GO:0034613	3.75783e-06	98	695	cellular protein localization	2
GO:0006996	4.30799e-06	147	1156	organelle organization	2
GO:0048583	4.98991e-06	41	218	regulation of response to stimulus	2
GO:0070727	8.59552e-06	98	708	cellular macromolecule localization	2
GO:0016044	1.78324e-05	42	237	cellular membrane organization	2
GO:0061024	1.78324e-05	42	237	membrane organization	2
GO:0008104	1.96794e-05	110	833	protein localization	2
GO:0022402	2.46851e-05	95	698	cell cycle process	2
GO:0051649	2.63722e-05	109	829	establishment of localization in cell	2
GO:0023052	2.78813e-05	82	582	signaling	2
GO:0007165	3.59522e-05	81	577	signal transduction	2
GO:0023051	4.29238e-05	32	168	regulation of signaling	2
GO:0000279	4.43703e-05	67	456	M phase	2
GO:0006886	4.56055e-05	75	527	intracellular protein transport	2
GO:0050794	5.05169e-05	189	1628	regulation of cellular process	2
GO:0051641	6.11244e-05	127	1017	cellular localization	2
GO:0009966	7.41471e-05	31	165	regulation of signal transduction	2
GO:0016043	7.55414e-05	187	1618	cellular component organization	2
GO:0007049	7.89146e-05	109	850	cell cycle	2
GO:0016192	9.98832e-05	66	459	vesicle-mediated transport	2
GO:0033036	0.000117602	116	925	macromolecule localization	2
GO:0016050	0.000121227	22	103	vesicle organization	2
GO:0000278	0.000121904	66	462	mitotic cell cycle	2
GO:0046907	0.000156069	99	769	intracellular transport	2
GO:0022403	0.000160364	72	520	cell cycle phase	2
GO:0007067	0.000175064	43	269	mitosis	2
GO:0051716	0.000183698	171	1479	cellular response to stimulus	2
GO:0000280	0.000207407	43	271	nuclear division	2
GO:0000087	0.000218961	44	280	M phase of mitotic cell cycle	2
GO:0048285	0.000218961	44	280	organelle fission	2
GO:0051056	0.000222177	20	93	regulation of small GTPase mediated signal transduction	2
GO:0007154	0.000227799	93	720	cell communication	2
GO:0007264	0.000234963	33	191	small GTPase mediated signal transduction	2
GO:0000070	0.000236893	26	137	mitotic sister chromatid segregation	2
GO:0035556	0.000253391	60	420	intracellular signal transduction	2
GO:0007163	0.000257678	32	184	establishment or maintenance of cell polarity	2
GO:0051726	0.00026047	64	456	regulation of cell cycle	2
GO:0071842	0.00028771	161	1390	cellular component organization at cellular level	2
GO:0050789	0.000289596	192	1706	regulation of biological process	2
GO:0000819	0.000301203	26	139	sister chromatid segregation	2
GO:0045184	0.000313402	87	670	establishment of protein localization	2
GO:0046578	0.000337997	17	75	regulation of Ras protein signal transduction	2
GO:0009894	0.000347601	20	96	regulation of catabolic process	2
GO:0015031	0.000378835	85	655	protein transport	2
GO:0051301	0.000400166	62	445	cell division	2
GO:0031577	0.000419174	11	38	spindle checkpoint	2
GO:0071174	0.000419174	11	38	mitotic cell cycle spindle checkpoint	2
GO:0000003	0.000427195	81	620	reproduction	2
GO:0080090	0.000458084	118	975	regulation of primary metabolic process	2
GO:0048610	0.000539527	64	468	cellular process involved in reproduction	2
GO:0007059	0.000564157	32	192	chromosome segregation	2
GO:0060255	0.000633161	113	934	regulation of macromolecule metabolic process	2
GO:0010646	0.000634747	16	72	regulation of cell communication	2
GO:0045786	0.000645035	35	218	negative regulation of cell cycle	2
GO:0007094	0.000665031	10	34	mitotic cell cycle spindle assembly checkpoint	2
GO:0071173	0.000665031	10	34	spindle assembly checkpoint	2
GO:0007265	0.000695119	20	101	Ras protein signal transduction	2
GO:0010948	0.000721151	25	139	negative regulation of cell cycle process	2
GO:0032502	0.000766721	63	465	developmental process	2
GO:0007114	0.000853077	21	110	cell budding	2
GO:0051784	0.000856074	10	35	negative regulation of nuclear division	2
GO:0045841	0.000856074	10	35	negative regulation of mitotic metaphase/anaphase transition	2
GO:0045839	0.000856074	10	35	negative regulation of mitosis	2
GO:0042176	0.000924748	8	24	regulation of protein catabolic process	2
GO:0080135	0.00105383	9	30	regulation of cellular response to stress	2
GO:0065007	0.00113423	207	1904	biological regulation	2
GO:0022414	0.00131969	64	484	reproductive process	2
GO:0009987	0.00134868	495	5168	cellular process	2
GO:0050896	0.0013583	209	1931	response to stimulus	2
GO:0032995	0.00140285	7	20	regulation of fungal-type cell wall biogenesis	2
GO:0007155	0.00160837	15	71	cell adhesion	2
GO:0032878	0.00160934	11	44	regulation of establishment or maintenance of cell polarity	2
GO:0019954	0.00181806	26	156	asexual reproduction	2
GO:0071841	0.00186236	189	1733	cellular component organization or biogenesis at cellular level	2
GO:0007050	0.00194056	28	173	cell cycle arrest	2
GO:0007010	0.00195807	44	310	cytoskeleton organization	2
GO:0051246	0.0021184	37	250	regulation of protein metabolic process	2
GO:0007243	0.00218878	14	66	intracellular protein kinase cascade	2
GO:0007266	0.00250262	12	53	Rho protein signal transduction	2
GO:0007091	0.00255401	13	60	mitotic metaphase/anaphase transition	2
GO:0030071	0.00255401	13	60	regulation of mitotic metaphase/anaphase transition	2
GO:0051276	0.00259575	60	460	chromosome organization	2
GO:0044248	0.00270057	102	863	cellular catabolic process	2
GO:0032505	0.00271889	39	271	reproduction of a single-celled organism	2
GO:0022610	0.00272001	16	82	biological adhesion	2
GO:0019222	0.00277429	120	1042	regulation of metabolic process	2
GO:0000083	0.00291526	5	12	regulation of transcription involved in G1/S phase of mitotic cell cycle	2
GO:0034410	0.00296106	6	17	cell wall beta-glucan biosynthetic process	2
GO:0034411	0.00296106	6	17	cell wall (1->3)-beta-D-glucan biosynthetic process	2
GO:0051235	0.00309219	16	83	maintenance of location	2
GO:0031323	0.00317006	115	996	regulation of cellular metabolic process	2
GO:0016236	0.0033866	11	48	macroautophagy	2
GO:0031321	0.00343556	9	35	ascospore-type prospore assembly	2
GO:0034406	0.00348008	7	23	cell wall beta-glucan metabolic process	2
GO:0015807	0.00362087	4	8	L-amino acid transport	2
GO:0051038	0.00362087	4	8	negative regulation of transcription during meiosis	2
GO:0006276	0.00362087	4	8	plasmid maintenance	2
GO:0000973	0.00362087	4	8	posttranscriptional tethering of RNA polymerase II gene DNA at nuclear periphery	2
GO:0043091	0.00362087	4	8	L-arginine import	2
GO:0043092	0.00362087	4	8	L-amino acid import	2
GO:0010033	0.0038015	28	181	response to organic substance	2
GO:0009653	0.00426073	48	359	anatomical structure morphogenesis	2
GO:0033365	0.00430574	40	287	protein localization to organelle	2
GO:0010564	0.0043245	41	296	regulation of cell cycle process	2
GO:0006914	0.00439703	21	125	autophagy	2
GO:0048284	0.0044689	16	86	organelle fusion	2
GO:0030010	0.00464987	17	94	establishment of cell polarity	2
GO:0071840	0.00492695	204	1925	cellular component organization or biogenesis	2
GO:0048585	0.00513151	9	37	negative regulation of response to stimulus	2
GO:0032989	0.00528729	31	211	cellular component morphogenesis	2
GO:0048856	0.00529	48	363	anatomical structure development	2
GO:0051179	0.00543827	208	1971	localization	2
GO:0031023	0.00580775	7	25	microtubule organizing center organization	2
GO:0051300	0.00580775	7	25	spindle pole body organization	2
GO:0000972	0.00604894	4	9	transcription-dependent tethering of RNA polymerase II gene DNA at nuclear periphery	2
GO:0051403	0.00604894	4	9	stress-activated MAPK cascade	2
GO:0030029	0.00604994	26	170	actin filament-based process	2
GO:0007346	0.0061441	42	311	regulation of mitotic cell cycle	2
GO:0071028	0.00631309	5	14	nuclear mRNA surveillance	2
GO:0010647	0.0064543	10	45	positive regulation of cell communication	2
GO:0044087	0.00651326	18	105	regulation of cellular component biogenesis	2
GO:0048869	0.00659724	51	395	cellular developmental process	2
GO:0040007	0.00663994	63	508	growth	2
GO:0032231	0.0066534	3	5	regulation of actin filament bundle assembly	2
GO:0051783	0.00683818	15	82	regulation of nuclear division	2
GO:0007088	0.00683818	15	82	regulation of mitosis	2
GO:0006900	0.00686755	8	32	membrane budding	2
GO:0010627	0.00686755	8	32	regulation of intracellular protein kinase cascade	2
GO:0044265	0.00716642	52	406	cellular macromolecule catabolic process	2
GO:0019953	0.00721721	43	323	sexual reproduction	2
GO:0034407	0.00731304	6	20	cell wall (1->3)-beta-D-glucan metabolic process	2
GO:0000075	0.00762732	21	131	cell cycle checkpoint	2
GO:0071156	0.00762732	21	131	regulation of cell cycle arrest	2
GO:0051234	0.00773465	193	1827	establishment of localization	2
GO:0007126	0.00778975	36	261	meiosis	2
GO:0051327	0.00778975	36	261	M phase of meiotic cell cycle	2
GO:0007047	0.007803	37	270	cellular cell wall organization	2
GO:0051321	0.007803	37	270	meiotic cell cycle	2
GO:0051302	0.0078707	13	68	regulation of cell division	2
GO:0051329	0.00792357	25	165	interphase of mitotic cell cycle	2
GO:0071852	0.00827564	37	271	fungal-type cell wall organization or biogenesis	2
GO:0051651	0.00829351	14	76	maintenance of location in cell	2
GO:0010963	0.00838861	2	2	regulation of L-arginine import	2
GO:0090338	0.00838861	2	2	positive regulation of formin-nucleated actin cable assembly	2
GO:0061025	0.00874433	18	108	membrane fusion	2
GO:0031399	0.00874433	18	108	regulation of protein modification process	2
GO:0006944	0.00874433	18	108	cellular membrane fusion	2
GO:0043934	0.00876231	35	254	sporulation	2
GO:0051274	0.00913675	7	27	beta-glucan biosynthetic process	2
GO:0030036	0.00921714	25	167	actin cytoskeleton organization	2
GO:0051325	0.00921714	25	167	interphase	2
GO:0030163	0.00922194	39	291	protein catabolic process	2
GO:0046685	0.00935916	4	10	response to arsenic-containing substance	2
GO:0050000	0.00946209	6	21	chromosome localization	2
GO:0031134	0.00946209	6	21	sister chromatid biorientation	2
GO:0007080	0.00946209	6	21	mitotic metaphase plate congression	2
GO:0006075	0.00946209	6	21	(1->3)-beta-D-glucan biosynthetic process	2
GO:0051310	0.00946209	6	21	metaphase plate congression	2
GO:0051303	0.00946209	6	21	establishment of chromosome localization	2
GO:0045229	0.00983883	37	274	external encapsulating structure organization	2
GO:0009987	1.81795e-06	557	5168	cellular process	3
GO:0044237	5.16697e-06	468	4166	cellular metabolic process	3
GO:0006139	6.90209e-05	285	2377	nucleobase-containing compound metabolic process	3
GO:0044260	8.857e-05	339	2912	cellular macromolecule metabolic process	3
GO:0090304	8.99834e-05	249	2040	nucleic acid metabolic process	3
GO:0016072	0.00013111	41	226	rRNA metabolic process	3
GO:0034641	0.000177469	297	2520	cellular nitrogen compound metabolic process	3
GO:0006364	0.000203392	40	223	rRNA processing	3
GO:0006807	0.000212443	302	2574	nitrogen compound metabolic process	3
GO:0042254	0.000409093	53	331	ribosome biogenesis	3
GO:0034470	0.000438147	52	324	ncRNA processing	3
GO:0006415	0.000535645	7	16	translational termination	3
GO:0016070	0.000667346	190	1542	RNA metabolic process	3
GO:0022613	0.000886477	57	374	ribonucleoprotein complex biogenesis	3
GO:0009058	0.00109773	298	2587	biosynthetic process	3
GO:0034660	0.00119802	63	428	ncRNA metabolic process	3
GO:0044249	0.00123607	283	2445	cellular biosynthetic process	3
GO:0006260	0.00128271	44	275	DNA replication	3
GO:0048519	0.0014076	76	540	negative regulation of biological process	3
GO:0006417	0.0014463	24	125	regulation of translation	3
GO:0032200	0.00172506	15	65	telomere organization	3
GO:0000723	0.00172506	15	65	telomere maintenance	3
GO:0060249	0.00172506	15	65	anatomical structure homeostasis	3
GO:0006312	0.00195816	11	41	mitotic recombination	3
GO:0009059	0.00213626	209	1755	macromolecule biosynthetic process	3
GO:0048523	0.00214402	72	514	negative regulation of cellular process	3
GO:0009892	0.00225533	48	315	negative regulation of metabolic process	3
GO:0051325	0.0024901	29	167	interphase	3
GO:0044085	0.00255285	124	975	cellular component biogenesis	3
GO:0010608	0.00259181	26	145	posttranscriptional regulation of gene expression	3
GO:0006311	0.00288927	5	11	meiotic gene conversion	3
GO:0034645	0.00310015	206	1739	cellular macromolecule biosynthetic process	3
GO:0000105	0.00346738	7	21	histidine biosynthetic process	3
GO:0000291	0.00346738	7	21	nuclear-transcribed mRNA catabolic process, exonucleolytic	3
GO:0009076	0.00346738	7	21	histidine family amino acid biosynthetic process	3
GO:0031324	0.00366177	45	298	negative regulation of cellular metabolic process	3
GO:0030466	0.00383174	13	57	chromatin silencing at silent mating-type cassette	3
GO:0006102	0.00383286	3	4	isocitrate metabolic process	3
GO:0051329	0.00411746	28	165	interphase of mitotic cell cycle	3
GO:0010467	0.00435703	217	1855	gene expression	3
GO:0006281	0.00455709	63	452	DNA repair	3
GO:0006547	0.00464896	7	22	histidine metabolic process	3
GO:0009075	0.00464896	7	22	histidine family amino acid metabolic process	3
GO:0007127	0.00481301	20	107	meiosis I	3
GO:0006450	0.00492249	6	17	regulation of translational fidelity	3
GO:0071842	0.00512836	167	1390	cellular component organization at cellular level	3
GO:0006259	0.00540176	107	842	DNA metabolic process	3
GO:0019222	0.00555114	129	1042	regulation of metabolic process	3
GO:0009890	0.00565768	40	264	negative regulation of biosynthetic process	3
GO:0031327	0.00565768	40	264	negative regulation of cellular biosynthetic process	3
GO:0000724	0.00651778	10	41	double-strand break repair via homologous recombination	3
GO:0034621	0.00659445	64	468	cellular macromolecular complex subunit organization	3
GO:0006267	0.00677679	5	13	pre-replicative complex assembly	3
GO:0065008	0.00694521	77	582	regulation of biological quality	3
GO:0006506	0.00728357	11	48	GPI anchor biosynthetic process	3
GO:0006396	0.00732976	74	557	RNA processing	3
GO:0071841	0.00764088	202	1733	cellular component organization or biogenesis at cellular level	3
GO:0045023	0.00779967	10	42	G0 to G1 transition	3
GO:0070316	0.00779967	10	42	regulation of G0 to G1 transition	3
GO:0070317	0.00779967	10	42	negative regulation of G0 to G1 transition	3
GO:0035822	0.00788853	7	24	gene conversion	3
GO:0040011	0.00788853	7	24	locomotion	3
GO:0042158	0.00811696	13	62	lipoprotein biosynthetic process	3
GO:0006497	0.00811696	13	62	protein lipidation	3
GO:0044087	0.00844447	19	105	regulation of cellular component biogenesis	3
GO:0000279	0.0084562	62	456	M phase	3
GO:0051806	0.00886088	3	5	entry into cell of other organism involved in symbiotic interaction	3
GO:0031507	0.00886088	3	5	heterochromatin assembly	3
GO:0030260	0.00886088	3	5	entry into host cell	3
GO:0000320	0.00926739	10	43	re-entry into mitotic cell cycle	3
GO:0000725	0.00926739	10	43	recombinational repair	3
GO:0042157	0.00930979	13	63	lipoprotein metabolic process	3
GO:0061077	0.00967668	5	14	chaperone-mediated protein folding	3
GO:0022403	0.00980076	69	520	cell cycle phase	3
GO:0006301	0.00984983	9	37	postreplication repair	3
GO:0046148	0.000338363	14	62	pigment biosynthetic process	4
GO:0006364	0.000459812	33	223	rRNA processing	4
GO:0016072	0.000586944	33	226	rRNA metabolic process	4
GO:0034660	0.000981924	53	428	ncRNA metabolic process	4
GO:0042440	0.00106188	14	69	pigment metabolic process	4
GO:0034470	0.00137006	42	324	ncRNA processing	4
GO:0006396	0.00209291	64	557	RNA processing	4
GO:0010604	0.0030593	28	201	positive regulation of macromolecule metabolic process	4
GO:0016070	0.00329747	151	1542	RNA metabolic process	4
GO:0022613	0.00414713	45	374	ribonucleoprotein complex biogenesis	4
GO:0042493	0.00446092	43	355	response to drug	4
GO:0030969	0.00468627	3	5	UFP-specific transcription factor mRNA processing involved in endoplasmic reticulum unfolded protein response	4
GO:0016116	0.00468627	3	5	carotenoid metabolic process	4
GO:0016117	0.00468627	3	5	carotenoid biosynthetic process	4
GO:0016108	0.00468627	3	5	tetraterpenoid metabolic process	4
GO:0016109	0.00468627	3	5	tetraterpenoid biosynthetic process	4
GO:0030490	0.00636358	14	83	maturation of SSU-rRNA	4
GO:0090304	0.0063952	191	2040	nucleic acid metabolic process	4
GO:0010557	0.00640884	23	164	positive regulation of macromolecule biosynthetic process	4
GO:0006720	0.00657396	9	43	isoprenoid metabolic process	4
GO:0006783	0.00669932	6	22	heme biosynthetic process	4
GO:0042168	0.00845644	6	23	heme metabolic process	4
GO:0036293	0.00890107	4	11	response to decreased oxygen levels	4
GO:0070482	0.00890107	4	11	response to oxygen levels	4
GO:0000462	0.00980356	12	70	maturation of SSU-rRNA from tricistronic rRNA transcript (SSU-rRNA, 5.8S rRNA, LSU-rRNA)	4
GO:0008299	0.00983651	8	38	isoprenoid biosynthetic process	4
GO:0006314	1.06318e-06	10	32	intron homing	5
GO:0006090	0.000544429	7	32	pyruvate metabolic process	5
GO:0015669	0.0018024	3	6	gas transport	5
GO:0015671	0.0018024	3	6	oxygen transport	5
GO:0070458	0.00216388	2	2	cellular detoxification of nitrogen compound	5
GO:0046210	0.00216388	2	2	nitric oxide catabolic process	5
GO:0046209	0.00216388	2	2	nitric oxide metabolic process	5
GO:0071500	0.00216388	2	2	cellular response to nitrosative stress	5
GO:0051410	0.00216388	2	2	detoxification of nitrogen compound	5
GO:0052565	0.00216388	2	2	response to defense-related host nitric oxide production	5
GO:0052551	0.00216388	2	2	response to defense-related nitric oxide production by other organism involved in symbiotic interaction	5
GO:0060623	0.00216388	2	2	regulation of chromosome condensation	5
GO:0006950	0.00254882	79	1273	response to stress	5
GO:0009067	0.00360541	9	67	aspartate family amino acid biosynthetic process	5
GO:0006067	0.00433675	5	24	ethanol metabolic process	5
GO:0046165	0.00449006	10	82	alcohol biosynthetic process	5
GO:0009085	0.00538157	4	16	lysine biosynthetic process	5
GO:0044283	0.00610664	34	470	small molecule biosynthetic process	5
GO:0046451	0.00629137	2	3	diaminopimelate metabolic process	5
GO:2000242	0.00629137	2	3	negative regulation of reproductive process	5
GO:0009089	0.00629137	2	3	lysine biosynthetic process via diaminopimelate	5
GO:0060240	0.00629137	2	3	negative regulation of signal transduction involved in conjugation with cellular fusion	5
GO:0006198	0.00629137	2	3	cAMP catabolic process	5
GO:0051409	0.00629137	2	3	response to nitrosative stress	5
GO:0009214	0.00629137	2	3	cyclic nucleotide catabolic process	5
GO:0042125	0.00681821	3	9	protein galactosylation	5
GO:0000955	0.00681821	3	9	amino acid catabolic process via Ehrlich pathway	5
GO:0000947	0.00681821	3	9	amino acid catabolic process to alcohol via Ehrlich pathway	5
GO:0006979	0.00692203	15	159	response to oxidative stress	5
GO:0045454	0.00706627	7	49	cell redox homeostasis	5
GO:0006553	0.00840742	4	18	lysine metabolic process	5
GO:0043043	0.0094081	3	10	peptide biosynthetic process	5
GO:0046146	0.00254106	3	5	tetrahydrobiopterin metabolic process	6
GO:0006729	0.00254106	3	5	tetrahydrobiopterin biosynthetic process	6
GO:0034313	0.004299	2	2	diol catabolic process	6
GO:0019614	0.004299	2	2	catechol-containing compound catabolic process	6
GO:0019615	0.004299	2	2	catechol catabolic process, ortho-cleavage	6
GO:0042952	0.004299	2	2	beta-ketoadipate pathway	6
GO:0044267	8.1464e-07	196	1427	cellular protein metabolic process	7
GO:0030447	9.70182e-07	78	448	filamentous growth	7
GO:0016043	9.78311e-07	217	1618	cellular component organization	7
GO:0016192	1.32106e-06	79	459	vesicle-mediated transport	7
GO:0040007	1.68857e-06	85	508	growth	7
GO:0071842	1.90785e-06	190	1390	cellular component organization at cellular level	7
GO:0071841	3.21894e-06	227	1733	cellular component organization or biogenesis at cellular level	7
GO:0036211	1.97628e-05	93	604	protein modification process	7
GO:0006464	1.97628e-05	93	604	cellular protein modification process	7
GO:0006996	2.17684e-05	158	1156	organelle organization	7
GO:0006793	2.88279e-05	60	349	phosphorus metabolic process	7
GO:0006796	2.88279e-05	60	349	phosphate-containing compound metabolic process	7
GO:0007049	4.39164e-05	121	850	cell cycle	7
GO:0006406	4.76193e-05	18	64	mRNA export from nucleus	7
GO:0006405	5.30532e-05	21	82	RNA export from nucleus	7
GO:0015931	5.31439e-05	26	113	nucleobase-containing compound transport	7
GO:0051028	9.35189e-05	21	85	mRNA transport	7
GO:0051236	0.000114484	24	105	establishment of RNA localization	7
GO:0050658	0.000114484	24	105	RNA transport	7
GO:0051641	0.000125601	138	1017	cellular localization	7
GO:0050657	0.000134035	24	106	nucleic acid transport	7
GO:0051649	0.000140132	116	829	establishment of localization in cell	7
GO:0042787	0.000149555	11	31	protein ubiquitination involved in ubiquitin-dependent protein catabolic process	7
GO:0043412	0.000245088	99	695	macromolecule modification	7
GO:0051726	0.000258891	70	456	regulation of cell cycle	7
GO:0016310	0.000265051	42	238	phosphorylation	7
GO:0030163	0.000268099	49	291	protein catabolic process	7
GO:0071840	0.000282029	236	1925	cellular component organization or biogenesis	7
GO:0022402	0.00028816	99	698	cell cycle process	7
GO:0019538	0.000309292	221	1788	protein metabolic process	7
GO:0044248	0.000324564	118	863	cellular catabolic process	7
GO:0051301	0.00036448	68	445	cell division	7
GO:0006412	0.000371546	85	585	translation	7
GO:0044257	0.000418166	47	281	cellular protein catabolic process	7
GO:0032879	0.000431173	24	114	regulation of localization	7
GO:0016574	0.000479984	5	8	histone ubiquitination	7
GO:0051128	0.000481514	56	353	regulation of cellular component organization	7
GO:0071596	0.000503382	4	5	ubiquitin-dependent protein catabolic process via the N-end rule pathway	7
GO:0006511	0.000518887	43	253	ubiquitin-dependent protein catabolic process	7
GO:0044249	0.000522151	289	2445	cellular biosynthetic process	7
GO:0030448	0.00052402	34	186	hyphal growth	7
GO:0000910	0.000525609	41	238	cytokinesis	7
GO:0006409	0.00057563	7	16	tRNA export from nucleus	7
GO:0051603	0.00059908	45	270	proteolysis involved in cellular protein catabolic process	7
GO:0019941	0.000615336	43	255	modification-dependent protein catabolic process	7
GO:0006403	0.000740489	25	125	RNA localization	7
GO:0070882	0.000840981	53	337	cellular cell wall organization or biogenesis	7
GO:0018106	0.00101127	8	22	peptidyl-histidine phosphorylation	7
GO:0043632	0.00102759	44	269	modification-dependent macromolecule catabolic process	7
GO:0000278	0.00105295	68	462	mitotic cell cycle	7
GO:0046907	0.00116404	104	769	intracellular transport	7
GO:0006897	0.00118324	26	136	endocytosis	7
GO:0048523	0.00119532	74	514	negative regulation of cellular process	7
GO:0071852	0.00120036	44	271	fungal-type cell wall organization or biogenesis	7
GO:0048583	0.00129114	37	218	regulation of response to stimulus	7
GO:0016567	0.00132572	18	82	protein ubiquitination	7
GO:0051031	0.00133328	7	18	tRNA transport	7
GO:0010564	0.00134027	47	296	regulation of cell cycle process	7
GO:0046686	0.00138023	11	39	response to cadmium ion	7
GO:0010390	0.00138743	4	6	histone monoubiquitination	7
GO:0007034	0.00151766	29	160	vacuolar transport	7
GO:0050789	0.0015847	207	1706	regulation of biological process	7
GO:0033036	0.00158976	121	925	macromolecule localization	7
GO:0071822	0.00160471	43	267	protein complex subunit organization	7
GO:0071555	0.00162415	44	275	cell wall organization	7
GO:0006368	0.00164324	15	64	transcription elongation from RNA polymerase II promoter	7
GO:0045128	0.00181206	5	10	negative regulation of reciprocal meiotic recombination	7
GO:0044265	0.0018876	60	406	cellular macromolecule catabolic process	7
GO:0051049	0.00189225	20	98	regulation of transport	7
GO:0006513	0.00193263	8	24	protein monoubiquitination	7
GO:0048519	0.00195554	76	540	negative regulation of biological process	7
GO:0007047	0.00200605	43	270	cellular cell wall organization	7
GO:0009058	0.00206825	299	2587	biosynthetic process	7
GO:0051168	0.00216939	22	113	nuclear export	7
GO:0080134	0.00227843	15	66	regulation of response to stress	7
GO:0000209	0.00233726	9	30	protein polyubiquitination	7
GO:0032446	0.0024027	19	93	protein modification by small protein conjugation	7
GO:0006997	0.00243103	14	60	nucleus organization	7
GO:0071241	0.00266535	15	67	cellular response to inorganic substance	7
GO:0045229	0.00267547	43	274	external encapsulating structure organization	7
GO:0044085	0.00281077	125	975	cellular component biogenesis	7
GO:0016049	0.00282059	28	159	cell growth	7
GO:0006101	0.00297522	4	7	citrate metabolic process	7
GO:0006282	0.003044	5	11	regulation of DNA repair	7
GO:0042546	0.00309697	28	160	cell wall biogenesis	7
GO:0045934	0.00322672	39	245	negative regulation of nucleobase-containing compound metabolic process	7
GO:0071248	0.0033623	14	62	cellular response to metal ion	7
GO:0010038	0.0034715	18	89	response to metal ion	7
GO:0048193	0.00359979	32	192	Golgi vesicle transport	7
GO:0007346	0.0037251	47	311	regulation of mitotic cell cycle	7
GO:0051172	0.00373146	39	247	negative regulation of nitrogen compound metabolic process	7
GO:0031505	0.00377186	34	208	fungal-type cell wall organization	7
GO:0065007	0.00387893	225	1904	biological regulation	7
GO:0030100	0.00395118	10	38	regulation of endocytosis	7
GO:0046497	0.0039659	3	4	nicotinate nucleotide metabolic process	7
GO:0019365	0.0039659	3	4	pyridine nucleotide salvage	7
GO:0019357	0.0039659	3	4	nicotinate nucleotide biosynthetic process	7
GO:0019358	0.0039659	3	4	nicotinate nucleotide salvage	7
GO:0042275	0.0039659	3	4	error-free postreplication DNA repair	7
GO:0046516	0.0039659	3	4	hypusine metabolic process	7
GO:0008612	0.0039659	3	4	peptidyl-lysine modification to hypusine	7
GO:0006354	0.00416375	15	70	DNA-dependent transcription, elongation	7
GO:0007118	0.00442325	8	27	budding cell apical bud growth	7
GO:0010558	0.00461461	39	250	negative regulation of macromolecule biosynthetic process	7
GO:2000113	0.00461461	39	250	negative regulation of cellular macromolecule biosynthetic process	7
GO:0006414	0.00483772	10	39	translational elongation	7
GO:0006461	0.00490461	37	235	protein complex assembly	7
GO:0071844	0.00507257	83	620	cellular component assembly at cellular level	7
GO:0045892	0.00513044	34	212	negative regulation of transcription, DNA-dependent	7
GO:0070647	0.00520094	22	121	protein modification by small protein conjugation or removal	7
GO:0034724	0.00521816	6	17	DNA replication-independent nucleosome organization	7
GO:0000082	0.00534261	12	52	G1/S transition of mitotic cell cycle	7
GO:0072350	0.00547046	4	8	tricarboxylic acid metabolic process	7
GO:0031571	0.00547046	4	8	mitotic cell cycle G1/S transition DNA damage checkpoint	7
GO:0090087	0.00547046	4	8	regulation of peptide transport	7
GO:0090088	0.00547046	4	8	regulation of oligopeptide transport	7
GO:0090089	0.00547046	4	8	regulation of dipeptide transport	7
GO:1901137	0.00556565	27	159	carbohydrate derivative biosynthetic process	7
GO:0048610	0.00566999	65	468	cellular process involved in reproduction	7
GO:0070887	0.00585502	50	343	cellular response to chemical stimulus	7
GO:0050790	0.00586283	24	137	regulation of catalytic activity	7
GO:0010605	0.00591439	44	294	negative regulation of macromolecule metabolic process	7
GO:0051253	0.00595175	34	214	negative regulation of RNA metabolic process	7
GO:0009987	0.00595197	549	5168	cellular process	7
GO:0022607	0.0059968	86	650	cellular component assembly	7
GO:0046394	0.00619985	50	344	carboxylic acid biosynthetic process	7
GO:0016053	0.00619985	50	344	organic acid biosynthetic process	7
GO:0065009	0.00638928	26	153	regulation of molecular function	7
GO:0070271	0.0064887	37	239	protein complex biogenesis	7
GO:0040008	0.00657946	21	116	regulation of growth	7
GO:0060627	0.00671931	13	60	regulation of vesicle-mediated transport	7
GO:0009890	0.00689328	40	264	negative regulation of biosynthetic process	7
GO:0031327	0.00689328	40	264	negative regulation of cellular biosynthetic process	7
GO:0043467	0.00712484	5	13	regulation of generation of precursor metabolites and energy	7
GO:2000045	0.00716059	6	18	regulation of G1/S transition of mitotic cell cycle	7
GO:0010604	0.00727693	32	201	positive regulation of macromolecule metabolic process	7
GO:0051130	0.00737985	23	132	positive regulation of cellular component organization	7
GO:0048518	0.00751811	57	406	positive regulation of biological process	7
GO:0031324	0.00754827	44	298	negative regulation of cellular metabolic process	7
GO:0050794	0.0075861	193	1628	regulation of cellular process	7
GO:0043623	0.00764958	30	186	cellular protein complex assembly	7
GO:0010629	0.00794853	35	226	negative regulation of gene expression	7
GO:0031325	0.00795247	36	234	positive regulation of cellular metabolic process	7
GO:0022414	0.00811029	66	484	reproductive process	7
GO:0043161	0.00842522	24	141	proteasomal ubiquitin-dependent protein catabolic process	7
GO:0010035	0.00842522	24	141	response to inorganic substance	7
GO:0010498	0.00842522	24	141	proteasomal protein catabolic process	7
GO:0022403	0.00873586	70	520	cell cycle phase	7
GO:0009059	0.00875234	206	1755	macromolecule biosynthetic process	7
GO:0008654	0.00883758	21	119	phospholipid biosynthetic process	7
GO:0018193	0.00883758	21	119	peptidyl-amino acid modification	7
GO:0080135	0.00885359	8	30	regulation of cellular response to stress	7
GO:0043933	0.00906286	67	495	macromolecular complex subunit organization	7
GO:0043173	0.00915968	3	5	nucleotide salvage	7
GO:0033260	0.00915968	3	5	DNA replication involved in S phase	7
GO:0045901	0.00915968	3	5	positive regulation of translational elongation	7
GO:0009101	0.00916326	16	83	glycoprotein biosynthetic process	7
GO:0009966	0.00916865	27	165	regulation of signal transduction	7
GO:0007010	0.0094076	45	310	cytoskeleton organization	7
GO:0009272	0.00967848	23	135	fungal-type cell wall biogenesis	7
GO:0009893	0.00970216	36	237	positive regulation of metabolic process	7
GO:0051716	0.00981667	176	1479	cellular response to stimulus	7
GO:0051641	0.000259982	128	1017	cellular localization	8
GO:0016192	0.000935381	64	459	vesicle-mediated transport	8
GO:0033036	0.00137571	114	925	macromolecule localization	8
GO:0008104	0.00149633	104	833	protein localization	8
GO:0034613	0.00159163	89	695	cellular protein localization	8
GO:0034622	0.00172663	54	382	cellular macromolecular complex assembly	8
GO:0065003	0.00183095	58	418	macromolecular complex assembly	8
GO:0051649	0.001866	103	829	establishment of localization in cell	8
GO:0046513	0.00226883	4	7	ceramide biosynthetic process	8
GO:0090407	0.0022691	36	233	organophosphate biosynthetic process	8
GO:0070727	0.00279917	89	708	cellular macromolecule localization	8
GO:0009987	0.00306174	513	5168	cellular process	8
GO:1901293	0.00319541	34	221	nucleoside phosphate biosynthetic process	8
GO:2000771	0.00321092	3	4	positive regulation of establishment or maintenance of cell polarity regulating cell shape	8
GO:0022607	0.00376167	82	650	cellular component assembly	8
GO:0043933	0.00390896	65	495	macromolecular complex subunit organization	8
GO:0034621	0.00392755	62	468	cellular macromolecular complex subunit organization	8
GO:0051236	0.00442119	19	105	establishment of RNA localization	8
GO:0050658	0.00442119	19	105	RNA transport	8
GO:0015931	0.00460205	20	113	nucleobase-containing compound transport	8
GO:0050657	0.00492222	19	106	nucleic acid transport	8
GO:0046907	0.00493061	94	769	intracellular transport	8
GO:0009165	0.00495368	31	202	nucleotide biosynthetic process	8
GO:0071844	0.00507213	78	620	cellular component assembly at cellular level	8
GO:0090068	0.00566186	7	24	positive regulation of cell cycle process	8
GO:0034654	0.00649066	34	231	nucleobase-containing compound biosynthetic process	8
GO:0006672	0.00674571	6	19	ceramide metabolic process	8
GO:0048513	0.00745853	3	5	organ development	8
GO:0030989	0.00745853	3	5	dynein-driven meiotic oscillatory nuclear movement	8
GO:0045184	0.00840289	82	670	establishment of protein localization	8
GO:0051179	0.00876508	214	1971	localization	8
GO:0070632	0.00908804	2	2	establishment of spindle pole body localization	8
GO:0042886	0.00908804	2	2	amide transport	8
GO:0015840	0.00908804	2	2	urea transport	8
GO:0071790	0.00908804	2	2	establishment of spindle pole body localization to nuclear envelope	8
GO:0071786	0.00908804	2	2	endoplasmic reticulum tubular network organization	8
GO:0071789	0.00908804	2	2	spindle pole body localization to nuclear envelope	8

## Sheet: Molecular function
GOMFID	Pvalue	Count	Size	Term	cluster
GO:0016859	0.000228084	17	37	cis-trans isomerase activity	1
GO:0003755	0.000228084	17	37	peptidyl-prolyl cis-trans isomerase activity	1
GO:0003735	0.000985804	69	250	structural constituent of ribosome	1
GO:0031386	0.00143733	4	4	protein tag	1
GO:0004371	0.00143733	4	4	glycerone kinase activity	1
GO:0005546	0.00210868	9	17	phosphatidylinositol-4,5-bisphosphate binding	1
GO:0015181	0.00412624	5	7	arginine transmembrane transporter activity	1
GO:0015174	0.0058868	8	16	basic amino acid transmembrane transporter activity	1
GO:0004845	0.00738819	3	3	uracil phosphoribosyltransferase activity	1
GO:0004333	0.00738819	3	3	fumarate hydratase activity	1
GO:0005515	2.92921e-05	188	1667	protein binding	2
GO:0030234	4.2061e-05	42	256	enzyme regulator activity	2
GO:0030695	0.000265383	26	144	GTPase regulator activity	2
GO:0060589	0.000268953	28	160	nucleoside-triphosphatase regulator activity	2
GO:0005096	0.000313424	15	64	GTPase activator activity	2
GO:0005083	0.000841995	20	107	small GTPase regulator activity	2
GO:0005488	0.00139224	539	5839	binding	2
GO:0034450	0.001636	4	7	ubiquitin-ubiquitin ligase activity	2
GO:0008047	0.00292912	18	102	enzyme activator activity	2
GO:0030674	0.00456559	9	38	protein binding, bridging	2
GO:0003677	0.00531583	137	1287	DNA binding	2
GO:0005254	0.00582013	3	5	chloride channel activity	2
GO:0005247	0.00582013	3	5	voltage-gated chloride channel activity	2
GO:0015108	0.00582013	3	5	chloride transmembrane transporter activity	2
GO:0005099	0.00634345	8	33	Ras GTPase activator activity	2
GO:0003714	0.00720066	5	15	transcription corepressor activity	2
GO:0042389	0.00763713	2	2	omega-3 fatty acid desaturase activity	2
GO:0050184	0.00763713	2	2	phosphatidylcholine desaturase activity	2
GO:0031956	0.00763713	2	2	medium-chain fatty acid-CoA ligase activity	2
GO:0016720	0.00763713	2	2	delta12-fatty acid dehydrogenase activity	2
GO:0033765	0.00763713	2	2	steroid dehydrogenase activity, acting on the CH-CH group of donors	2
GO:0003865	0.00763713	2	2	3-oxo-5-alpha-steroid 4-dehydrogenase activity	2
GO:0003843	0.00763713	2	2	1,3-beta-D-glucan synthase activity	2
GO:0016717	0.00792866	4	10	oxidoreductase activity, acting on paired donors, with oxidation of a pair of donors resulting in the reduction of molecular oxygen to two molecules of water	2
GO:0004725	0.0087899	7	28	protein tyrosine phosphatase activity	2
GO:0060090	0.00912213	9	42	binding, bridging	2
GO:0016887	3.54161e-05	68	434	ATPase activity	3
GO:0042623	9.25366e-05	55	341	ATPase activity, coupled	3
GO:0016787	0.000266022	314	2788	hydrolase activity	3
GO:0004004	0.000299756	13	46	ATP-dependent RNA helicase activity	3
GO:0008186	0.000299756	13	46	RNA-dependent ATPase activity	3
GO:0003724	0.000378217	13	47	RNA helicase activity	3
GO:0003676	0.000764863	252	2207	nucleic acid binding	3
GO:0005515	0.00124635	195	1667	protein binding	3
GO:0008094	0.00128111	20	100	DNA-dependent ATPase activity	3
GO:0033170	0.00140066	7	19	protein-DNA loading ATPase activity	3
GO:0003688	0.00242527	8	26	DNA replication origin binding	3
GO:0008026	0.0024372	24	135	ATP-dependent helicase activity	3
GO:0070035	0.0024372	24	135	purine NTP-dependent helicase activity	3
GO:0004450	0.00338269	3	4	isocitrate dehydrogenase (NADP+) activity	3
GO:0004448	0.00338269	3	4	isocitrate dehydrogenase activity	3
GO:0003677	0.00345637	152	1287	DNA binding	3
GO:0016863	0.0039773	6	17	intramolecular oxidoreductase activity, transposing C=C bonds	3
GO:0003879	0.00448287	4	8	ATP phosphoribosyltransferase activity	3
GO:0016788	0.00704522	106	874	hydrolase activity, acting on ester bonds	3
GO:0043141	0.00745427	4	9	ATP-dependent 5'-3' DNA helicase activity	3
GO:0043139	0.00745427	4	9	5'-3' DNA helicase activity	3
GO:0032138	0.0078464	3	5	single base insertion or deletion binding	3
GO:0016758	0.00796297	22	132	transferase activity, transferring hexosyl groups	3
GO:0003689	0.00808479	5	14	DNA clamp loader activity	3
GO:0034061	0.00939304	21	126	DNA polymerase activity	3
GO:0008942	0.00941518	2	2	nitrite reductase [NAD(P)H] activity	3
GO:0045309	0.00941518	2	2	protein phosphorylated amino acid binding	3
GO:0034458	0.00941518	2	2	3'-5' RNA helicase activity	3
GO:0034459	0.00941518	2	2	ATP-dependent 3'-5' RNA helicase activity	3
GO:0050815	0.00941518	2	2	phosphoserine binding	3
GO:0004721	0.00955144	14	73	phosphoprotein phosphatase activity	3
GO:0016872	0.00146818	5	12	intramolecular lyase activity	4
GO:0004812	0.00388704	17	107	aminoacyl-tRNA ligase activity	4
GO:0016875	0.00388704	17	107	ligase activity, forming carbon-oxygen bonds	4
GO:0016876	0.00388704	17	107	ligase activity, forming aminoacyl-tRNA and related compounds	4
GO:0050193	0.00617416	2	2	phosphoketolase activity	4
GO:0015137	0.00617416	2	2	citrate transmembrane transporter activity	4
GO:0009905	0.00617416	2	2	ent-copalyl diphosphate synthase activity	4
GO:0003993	0.00737611	9	45	acid phosphatase activity	4
GO:0005515	0.00838823	155	1667	protein binding	4
GO:0042803	0.00849468	10	54	protein homodimerization activity	4
GO:0008171	0.00854942	9	46	O-methyltransferase activity	4
GO:0004364	4.34491e-05	5	10	glutathione transferase activity	5
GO:0009055	0.000293753	35	409	electron carrier activity	5
GO:0016972	0.000382834	3	4	thiol oxidase activity	5
GO:0005267	0.00141779	5	19	potassium channel activity	5
GO:0020037	0.0015973	30	366	heme binding	5
GO:0005216	0.00168473	8	49	ion channel activity	5
GO:0046906	0.00173883	30	368	tetrapyrrole binding	5
GO:0022838	0.00192638	8	50	substrate-specific channel activity	5
GO:0071949	0.00214801	2	2	FAD binding	5
GO:0008941	0.00214801	2	2	nitric oxide dioxygenase activity	5
GO:0016708	0.00214801	2	2	oxidoreductase activity, acting on paired donors, with incorporation or reduction of molecular oxygen, NADH or NADPH as one donor, and incorporation of two atoms of oxygen into one donor	5
GO:0008839	0.00214801	2	2	dihydrodipicolinate reductase activity	5
GO:0004155	0.00214801	2	2	6,7-dihydropteridine reductase activity	5
GO:0016670	0.00301627	3	7	oxidoreductase activity, acting on a sulfur group of donors, oxygen as acceptor	5
GO:0005261	0.00428173	5	24	cation channel activity	5
GO:0005249	0.00532051	4	16	voltage-gated potassium channel activity	5
GO:0016491	0.00563943	110	1920	oxidoreductase activity	5
GO:0005087	0.00624577	2	3	Ran guanyl-nucleotide exchange factor activity	5
GO:0003961	0.00624577	2	3	O-acetylhomoserine aminocarboxypropyltransferase activity	5
GO:0016662	0.00624577	2	3	oxidoreductase activity, acting on other nitrogenous compounds as donors, cytochrome as acceptor	5
GO:0004115	0.00624577	2	3	3',5'-cyclic-AMP phosphodiesterase activity	5
GO:0016966	0.00624577	2	3	nitric oxide reductase activity	5
GO:0022803	0.00691377	9	74	passive transmembrane transporter activity	5
GO:0015267	0.00691377	9	74	channel activity	5
GO:0022843	0.00831306	4	18	voltage-gated cation channel activity	5
GO:0016661	0.00831306	4	18	oxidoreductase activity, acting on other nitrogenous compounds as donors	5
GO:0022832	0.00989558	5	29	voltage-gated channel activity	5
GO:0022836	0.00989558	5	29	gated channel activity	5
GO:0004022	0.00989558	5	29	alcohol dehydrogenase (NAD) activity	5
GO:0015002	0.00989558	5	29	heme-copper terminal oxidase activity	5
GO:0016675	0.00989558	5	29	oxidoreductase activity, acting on a heme group of donors	5
GO:0016676	0.00989558	5	29	oxidoreductase activity, acting on a heme group of donors, oxygen as acceptor	5
GO:0005244	0.00989558	5	29	voltage-gated ion channel activity	5
GO:0004129	0.00989558	5	29	cytochrome-c oxidase activity	5
GO:0022804	0.00123962	38	361	active transmembrane transporter activity	6
GO:0016849	0.00155091	4	9	phosphorus-oxygen lyase activity	6
GO:0015297	0.00156086	10	53	antiporter activity	6
GO:0005198	0.00235256	38	374	structural molecule activity	6
GO:0018581	0.00400532	2	2	hydroxyquinol 1,2-dioxygenase activity	6
GO:0015291	0.00705338	17	140	secondary active transmembrane transporter activity	6
GO:0009975	0.00718157	4	13	cyclase activity	6
GO:0080146	0.00729581	3	7	L-cysteine desulfhydrase activity	6
GO:0015298	0.00870912	5	21	solute:cation antiporter activity	6
GO:0015299	0.00870912	5	21	solute:hydrogen antiporter activity	6
GO:0008175	0.000131708	11	33	tRNA methyltransferase activity	7
GO:0003743	0.000551244	27	148	translation initiation factor activity	7
GO:0005515	0.000569144	192	1667	protein binding	7
GO:0016426	0.000828977	3	3	tRNA (adenine) methyltransferase activity	7
GO:0016429	0.000828977	3	3	tRNA (adenine-N1-)-methyltransferase activity	7
GO:0008135	0.00129894	33	204	translation factor activity, nucleic acid binding	7
GO:0008173	0.00242788	11	45	RNA methyltransferase activity	7
GO:0016427	0.00308291	3	4	tRNA (cytosine) methyltransferase activity	7
GO:0000990	0.00736128	9	38	core RNA polymerase binding transcription factor activity	7
GO:0060589	0.00753399	25	160	nucleoside-triphosphatase regulator activity	7
GO:0046559	0.00883633	2	2	alpha-glucuronidase activity	7
GO:0008445	0.00883633	2	2	D-aspartate oxidase activity	7
GO:0015922	0.00883633	2	2	aspartate oxidase activity	7
GO:0003830	0.00883633	2	2	beta-1,4-mannosylglycoprotein 4-beta-N-acetylglucosaminyltransferase activity	7
GO:0000991	0.00976456	8	33	core RNA polymerase II binding transcription factor activity	7
GO:0005515	4.69695e-07	218	1667	protein binding	7
GO:0005198	0.000133956	59	374	structural molecule activity	7
GO:0003735	0.000163412	43	250	structural constituent of ribosome	7
GO:0003746	0.000430829	14	53	translation elongation factor activity	7
GO:0004872	0.000740324	39	236	receptor activity	7
GO:0043130	0.00208596	13	55	ubiquitin binding	7
GO:0000155	0.00340736	11	45	two-component sensor activity	7
GO:0004673	0.00340736	11	45	protein histidine kinase activity	7
GO:0016775	0.00340736	11	45	phosphotransferase activity, nitrogenous group as acceptor	7
GO:0032182	0.00344501	13	58	small conjugating protein binding	7
GO:0004573	0.0034962	3	4	mannosyl-oligosaccharide glucosidase activity	7
GO:0008113	0.0034962	3	4	peptide-methionine-(S)-S-oxide reductase activity	7
GO:0016881	0.00458895	24	140	acid-amino acid ligase activity	7
GO:0004693	0.00592348	5	13	cyclin-dependent protein kinase activity	7
GO:0003684	0.00628556	10	42	damaged DNA binding	7
GO:0004842	0.00711308	15	77	ubiquitin-protein ligase activity	7
GO:0004181	0.00810256	3	5	metallocarboxypeptidase activity	7
GO:0004316	0.00847499	8	31	3-oxoacyl-[acyl-carrier-protein] reductase (NADPH) activity	7
GO:0019787	0.00904479	15	79	small conjugating protein ligase activity	7
GO:0004582	0.00963023	2	2	dolichyl-phosphate beta-D-mannosyltransferase activity	7
GO:0048039	0.00963023	2	2	ubiquinone binding	7
GO:0070635	0.00963023	2	2	nicotinamide riboside hydrolase activity	7
GO:0070636	0.00963023	2	2	nicotinic acid riboside hydrolase activity	7
GO:0050263	0.00963023	2	2	ribosylpyrimidine nucleosidase activity	7
GO:0045437	0.00963023	2	2	uridine nucleosidase activity	7
GO:0008108	0.00963023	2	2	UDP-glucose:hexose-1-phosphate uridylyltransferase activity	7
GO:0031419	0.00963023	2	2	cobalamin binding	7
GO:0004307	0.00963023	2	2	ethanolaminephosphotransferase activity	7
GO:0004142	0.00963023	2	2	diacylglycerol cholinephosphotransferase activity	7

## Sheet: Cellular component
GOCCID	Pvalue	Count	Size	Term	cluster
GO:0005737	1.16668e-06	831	3805	cytoplasm	1
GO:0044444	2.86462e-06	757	3437	cytoplasmic part	1
GO:0030529	9.00209e-05	167	647	ribonucleoprotein complex	1
GO:0005840	0.000136738	102	367	ribosome	1
GO:0022627	0.000199133	18	39	cytosolic small ribosomal subunit	1
GO:0005623	0.000290828	1064	5141	cell	1
GO:0044464	0.000290828	1064	5141	cell part	1
GO:0005829	0.000304992	397	1738	cytosol	1
GO:0044424	0.00032702	992	4749	intracellular part	1
GO:0044445	0.000891214	56	189	cytosolic part	1
GO:0022626	0.00094708	32	94	cytosolic ribosome	1
GO:0044391	0.000975605	43	137	ribosomal subunit	1
GO:0015935	0.0011846	22	58	small ribosomal subunit	1
GO:0005622	0.00149457	1027	4964	intracellular	1
GO:0031597	0.00787352	11	26	cytosolic proteasome complex	1
GO:0034515	0.00787352	11	26	proteasome storage granule	1
GO:0043227	4.18848e-06	436	4174	membrane-bounded organelle	2
GO:0043231	4.18848e-06	436	4174	intracellular membrane-bounded organelle	2
GO:0043226	7.60932e-06	454	4402	organelle	2
GO:0043229	7.60932e-06	454	4402	intracellular organelle	2
GO:0044424	9.37626e-06	482	4749	intracellular part	2
GO:0030427	1.07477e-05	45	250	site of polarized growth	2
GO:0005622	1.66442e-05	498	4964	intracellular	2
GO:0005623	2.36135e-05	511	5141	cell	2
GO:0044464	2.36135e-05	511	5141	cell part	2
GO:0032153	0.000123799	42	251	cell division site	2
GO:0005937	0.000170035	24	117	mating projection	2
GO:0005935	0.000181694	31	169	cellular bud neck	2
GO:0044463	0.000227407	23	112	cell projection part	2
GO:0042995	0.00029095	24	121	cell projection	2
GO:0005768	0.00036566	27	145	endosome	2
GO:0000777	0.000417471	13	49	condensed chromosome kinetochore	2
GO:0000775	0.000467364	21	103	chromosome, centromeric region	2
GO:0000780	0.00051319	11	38	condensed nuclear chromosome, centromeric region	2
GO:0044422	0.000577611	283	2625	organelle part	2
GO:0044446	0.000577611	283	2625	intracellular organelle part	2
GO:0000776	0.000776186	13	52	kinetochore	2
GO:0043332	0.000794176	21	107	mating projection tip	2
GO:0034707	0.000822286	3	3	chloride channel complex	2
GO:0031090	0.000836643	143	1209	organelle membrane	2
GO:0005933	0.00084459	33	200	cellular bud	2
GO:0000779	0.000865033	14	59	condensed chromosome, centromeric region	2
GO:0000778	0.00161403	9	31	condensed nuclear chromosome kinetochore	2
GO:0043234	0.00183379	175	1550	protein complex	2
GO:0005797	0.0030588	3	4	Golgi medial cisterna	2
GO:0000794	0.00314112	13	60	condensed nuclear chromosome	2
GO:0000322	0.00330718	41	285	storage vacuole	2
GO:0000324	0.00330718	41	285	fungal-type vacuole	2
GO:0044431	0.00341463	35	234	Golgi apparatus part	2
GO:0000323	0.00426133	41	289	lytic vacuole	2
GO:0005737	0.00467097	385	3805	cytoplasm	2
GO:0019898	0.00490265	13	63	extrinsic to membrane	2
GO:0005773	0.00502756	45	327	vacuole	2
GO:0005856	0.0051733	59	454	cytoskeleton	2
GO:0000793	0.00525139	15	78	condensed chromosome	2
GO:0031981	0.00616373	89	740	nuclear lumen	2
GO:0005654	0.00643309	40	287	nucleoplasm	2
GO:0005794	0.0070751	56	433	Golgi apparatus	2
GO:0005815	0.00735822	27	177	microtubule organizing center	2
GO:0033565	0.00879155	2	2	ESCRT-0 complex	2
GO:0005816	0.00880844	26	171	spindle pole body	2
GO:0032991	3.68553e-05	253	2048	macromolecular complex	3
GO:0044424	6.2244e-05	517	4749	intracellular part	3
GO:0005622	9.8944e-05	535	4964	intracellular	3
GO:0005623	0.000107774	550	5141	cell	3
GO:0044464	0.000107774	550	5141	cell part	3
GO:0043234	0.000134566	196	1550	protein complex	3
GO:0043226	0.000818899	479	4402	organelle	3
GO:0043229	0.000818899	479	4402	intracellular organelle	3
GO:0043228	0.000951416	165	1317	non-membrane-bounded organelle	3
GO:0043232	0.000951416	165	1317	intracellular non-membrane-bounded organelle	3
GO:0005844	0.00095323	9	27	polysome	3
GO:0044422	0.00102198	303	2625	organelle part	3
GO:0044446	0.00102198	303	2625	intracellular organelle part	3
GO:0005737	0.00143538	420	3805	cytoplasm	3
GO:0044444	0.00178896	383	3437	cytoplasmic part	3
GO:0005657	0.00193434	16	72	replication fork	3
GO:0043233	0.00229069	128	1005	organelle lumen	3
GO:0043227	0.00245351	454	4174	membrane-bounded organelle	3
GO:0043231	0.00245351	454	4174	intracellular membrane-bounded organelle	3
GO:0031974	0.00318154	132	1050	membrane-enclosed lumen	3
GO:0005829	0.00354903	206	1738	cytosol	3
GO:0070013	0.00371177	126	1000	intracellular organelle lumen	3
GO:0045239	0.00530401	4	8	tricarboxylic acid cycle enzyme complex	3
GO:0000775	0.00708678	19	103	chromosome, centromeric region	3
GO:0031981	0.00725827	95	740	nuclear lumen	3
GO:0005694	0.00772504	55	393	chromosome	3
GO:0043596	0.00833425	13	62	nuclear replication fork	3
GO:0005634	0.00850567	317	2841	nucleus	3
GO:0030684	0.000165538	23	124	preribosome	4
GO:0030686	0.00115461	15	76	90S preribosome	4
GO:0033101	0.00210186	3	4	cellular bud membrane	4
GO:0030687	0.00213115	10	43	preribosome, large subunit precursor	4
GO:0005952	0.00493242	3	5	cAMP-dependent protein kinase complex	4
GO:0043226	0.00706387	386	4402	organelle	4
GO:0043229	0.00706387	386	4402	intracellular organelle	4
GO:0005730	0.00805108	38	310	nucleolus	4
GO:0005622	0.00866311	428	4964	intracellular	4
GO:0017053	0.00926253	3	6	transcriptional repressor complex	4
GO:0030445	0.00929667	6	38	yeast-form cell wall	5
GO:0030446	0.00973165	8	62	hyphal cell wall	5
GO:0005822	0.00246968	3	5	inner plaque of spindle pole body	6
GO:0016586	0.00271459	5	16	RSC complex	6
GO:0070603	0.00357842	6	24	SWI/SNF-type complex	6
GO:0005823	0.0042154	2	2	central plaque of spindle pole body	6
GO:0005737	0.00464122	271	3805	cytoplasm	6
GO:0044444	0.00622291	247	3437	cytoplasmic part	6
GO:0005787	0.00783401	3	7	signal peptidase complex	6
GO:0051286	0.00887459	21	186	cell tip	6
GO:0060187	0.00887459	21	186	cell pole	6
GO:0016585	0.008969	14	107	chromatin remodeling complex	6
GO:0044444	6.99262e-10	423	3437	cytoplasmic part	7
GO:0005737	1.7834e-07	448	3805	cytoplasm	7
GO:0005829	1.67244e-06	230	1738	cytosol	7
GO:0043226	3.62636e-05	493	4402	organelle	7
GO:0043229	3.62636e-05	493	4402	intracellular organelle	7
GO:0044422	5.31405e-05	316	2625	organelle part	7
GO:0044446	5.31405e-05	316	2625	intracellular organelle part	7
GO:0044424	5.36185e-05	524	4749	intracellular part	7
GO:0031982	6.64652e-05	30	140	vesicle	7
GO:0031090	0.00010153	161	1209	organelle membrane	7
GO:0005794	0.000105229	69	433	Golgi apparatus	7
GO:0044391	0.000110504	29	137	ribosomal subunit	7
GO:0031410	0.000110504	29	137	cytoplasmic vesicle	7
GO:0005623	0.000120188	557	5141	cell	7
GO:0044464	0.000120188	557	5141	cell part	7
GO:0022625	0.000137188	14	46	cytosolic large ribosomal subunit	7
GO:0043227	0.000150027	468	4174	membrane-bounded organelle	7
GO:0043231	0.000150027	468	4174	intracellular membrane-bounded organelle	7
GO:0005622	0.000162052	541	4964	intracellular	7
GO:0016023	0.000182698	28	134	cytoplasmic membrane-bounded vesicle	7
GO:0031988	0.000182698	28	134	membrane-bounded vesicle	7
GO:0015934	0.000250703	20	84	large ribosomal subunit	7
GO:0030137	0.000342904	6	11	COPI-coated vesicle	7
GO:0031975	0.000405032	89	617	envelope	7
GO:0071944	0.0005266	128	956	cell periphery	7
GO:0012506	0.000640342	18	77	vesicle membrane	7
GO:0030659	0.000640342	18	77	cytoplasmic vesicle membrane	7
GO:0044445	0.000771689	34	189	cytosolic part	7
GO:0043234	0.000838878	193	1550	protein complex	7
GO:0030135	0.000960528	19	86	coated vesicle	7
GO:0030126	0.00101176	5	9	COPI vesicle coat	7
GO:0008023	0.00104471	8	22	transcription elongation factor complex	7
GO:0032991	0.00104672	246	2048	macromolecular complex	7
GO:0012505	0.00113546	106	782	endomembrane system	7
GO:0022626	0.0011751	20	94	cytosolic ribosome	7
GO:0030120	0.00128661	10	33	vesicle coat	7
GO:0044433	0.00128727	19	88	cytoplasmic vesicle part	7
GO:0005739	0.00139586	144	1121	mitochondrion	7
GO:0005840	0.00141654	56	367	ribosome	7
GO:0030427	0.00157824	41	250	site of polarized growth	7
GO:0031967	0.00159641	82	584	organelle envelope	7
GO:0030663	0.00185282	5	10	COPI coated vesicle membrane	7
GO:0030660	0.00199466	8	24	Golgi-associated vesicle membrane	7
GO:0005933	0.00211526	34	200	cellular bud	7
GO:0005798	0.00265906	10	36	Golgi-associated vesicle	7
GO:0030530	0.00402295	3	4	heterogeneous nuclear ribonucleoprotein complex	7
GO:0051286	0.00444413	31	186	cell tip	7
GO:0060187	0.00444413	31	186	cell pole	7
GO:0000323	0.00470654	44	289	lytic vacuole	7
GO:0005635	0.00482243	31	187	nuclear envelope	7
GO:0030662	0.00517741	13	58	coated vesicle membrane	7
GO:0032153	0.00537086	39	251	cell division site	7
GO:0000322	0.00609961	43	285	storage vacuole	7
GO:0000324	0.00609961	43	285	fungal-type vacuole	7
GO:0048475	0.00636532	14	66	coated membrane	7
GO:0030117	0.00636532	14	66	membrane coat	7
GO:0043234	2.14283e-05	191	1550	protein complex	8
GO:0032991	0.000495727	233	2048	macromolecular complex	8
GO:0005737	0.000497366	401	3805	cytoplasm	8
GO:0005622	0.000824415	502	4964	intracellular	8
GO:0044444	0.00125689	364	3437	cytoplasmic part	8
GO:0044424	0.00240536	481	4749	intracellular part	8
GO:0048475	0.00338316	14	66	coated membrane	8
GO:0030117	0.00338316	14	66	membrane coat	8
GO:0016282	0.00430324	4	8	eukaryotic 43S preinitiation complex	8
GO:0070993	0.00430324	4	8	translation preinitiation complex	8
GO:0005634	0.00433362	303	2841	nucleus	8
GO:0005669	0.00453134	7	23	transcription factor TFIID complex	8
GO:0044451	0.00503328	37	251	nucleoplasm part	8
GO:0005746	0.00518201	13	62	mitochondrial respiratory chain	8
GO:0005829	0.00539164	194	1738	cytosol	8
GO:0071540	0.00716246	4	9	eukaryotic translation initiation factor 3 complex, eIF3e	8
GO:0030131	0.00750274	7	25	clathrin adaptor complex	8
GO:0044428	0.00898615	122	1048	nuclear part	8
GO:0017087	0.00921245	2	2	mitochondrial processing peptidase complex	8
GO:0043226	0.00924896	446	4402	organelle	8
GO:0043229	0.00924896	446	4402	intracellular organelle	8
GO:0030119	0.00943676	7	26	AP-type membrane coat adaptor complex	8
