# Supplementary material for: A Genome-Wide Longitudinal Transcriptome Analysis of the Aging Model Podospora anserine
Source: PLoS One. 2013 Dec 20;8(12):e83109. doi: 10.1371/journal.pone.0083109 (PMC3869774; doi:10.1371/journal.pone.0083109)
Supplement: Table S7 — Compilation of continuously down- and up-regulated genes. (XLS) [file pone.0083109.s007.xls]

## Sheet: Legend
Supporting Table S6: Compilation of continuously down- and up-regulated genes. The gene accession numbers and the corresponding description provided by the P. anserina genome project are listed. The third column shows the Pearson correlation coefficients (pcc) for each gene followed by the p-value for differential expression when comparing day 6 with day 14. The last two columns indicate the fold…

## Sheet: down-regulated
gene	description	pcc	p_value_day14_to_day6	factor_day14_to_day6	diff_day14_to_day6_in_tpm
Pa_2_11680	Put. protein of unknown function	-0.966531	2.71399e-23	0.280618	9.17427
Pa_5_1800	Put. protein of unknown function	-0.952282	3.53919e-21	0.252039	7.71554
Pa_1_980	Put. monooxygenase	-0.942904	4.2534e-18	0.0617494	3.91389
Pa_6_4860	Put. protein of unknown function	-0.94247	2.38541e-17	0.538798	13.1116
Pa_5_6760	Put. protein of unknown function	-0.939763	4.33759e-27	0.24969	9.97987
Pa_5_6940	Put. acetyltransferase	-0.938263	5.18212e-37	0.312148	16.1958
Pa_3_1790	Put. Ribosomal RNA-processing protein 1	-0.935802	5.34829e-18	0.484169	11.6943
Pa_3_1660	Put. Peroxisomal 2,4-dienoyl-CoA reductase SPS19	-0.935075	5.02023e-17	0.42952	9.50606
Pa_4_7120	Put. 3 (2 ),5 -bisphosphate nucleotidase	-0.933293	8.4174e-74	0.430537	44.7079
Pa_5_12000	Put. protein of unknown function	-0.930481	4.45244e-45	0.493668	31.8617
Pa_6_1570	Put. Kinesin heavy chain	-0.927785	2.92555e-18	0.394855	9.38495
Pa_3_9030	Put. mitochondrial LSU ribosomal protein L9 precur	-0.925101	5.77577e-50	0.18715	16.1698
Pa_2_6730	Put. protein of unknown function	-0.918082	1.78013e-14	0.135064	3.78294
Pa_6_5470	Put. protein of unknown function	-0.914893	5.07937e-22	0.413376	12.058
Pa_0_1090	Put. 3-hydroxyisobutyrate dehydrogenase mitochondr	-0.908274	4.35564e-14	0.284989	5.35962
Pa_7_2650	Put. cellobiose dehydrogenase precursor	-0.907282	2.16006e-34	0.449704	21.3078
Pa_7_9740	Put. DNA-directed RNA polymerases I, II, and III s	-0.905538	5.954e-26	0.638475	27.7615
Pa_2_860	Put. protein similar to CCG6 of Neurospora crassa	-0.903314	0	0.654937	2875.88
Pa_1_20700	Put. protein of unknown function	-0.903246	2.08492e-14	0.64353	14.8867
Pa_5_6540	Put. serine/threonine-protein kinase	-0.901674	2.6249e-14	0.324356	6.00946
Pa_7_11350	Put. phosphomethylpyrimidine kinase	-0.89995	1.01685e-27	0.491149	18.9716
Pa_3_10060	Put. heat shock protein family 70 protein	-0.89962	3.39952e-24	0.270361	9.31518
Pa_4_8902	Put. acetyl-hydrolase	-0.899162	3.35348e-24	0.378631	12.2082
Pa_2_3880	Put. protein of unknown function	-0.898844	3.2253e-44	0.403637	24.5647
Pa_1_6690	Put. geranylgeranyltransferase beta subunit	-0.898647	8.98177e-24	0.363318	11.5195
Pa_3_4645	Put. protein of unknown function	-0.898508	4.22141e-20	0.431144	11.4368
Pa_5_7570	Put. protein of unknown function	-0.897596	4.1938e-15	0.162178	4.25825
Pa_7_580	Put. protein of unknown function	-0.8941	3.08384e-17	0.548727	13.4051
Pa_5_11950	Put. methyltransferase	-0.893952	3.84E-317	0.307804	143.534
Pa_4_3900	Put. Casein kinase II	-0.89391	8.58438e-29	0.404175	15.6802
Pa_5_8470	Put. mitochondrial thiazole biosynthetic enzyme pr	-0.891673	3.25614e-232	0.287765	99.702
Pa_5_4910	Put. cytosolic translation elongation factor 1B (e	-0.888854	0	0.54183	457.673
Pa_4_4390	Put. 2,4-dihydroxyhept-2-ene-1,7-dioic acid aldola	-0.887637	5.62995e-33	0.15403	9.62014
Pa_1_12250	Put. proteasome subunit beta type	-0.88714	2.53301e-134	0.470435	91.5971
Pa_1_6310	Put. protein of unknown function	-0.886769	2.41284e-14	0.243866	4.9411
Pa_5_1410	Put. protein of unknown function	-0.886657	4.24332e-25	0.428318	14.416
Pa_2_630	Put. dual specificity protein kinase	-0.88645	2.80439e-27	0.359443	13.2142
Pa_6_11630	Put. Glycosyltransferase Family 31	-0.886071	8.28126e-14	0.301687	5.4614
Pa_3_3400	Put. protein of unknown function	-0.885826	1.05474e-37	0.234522	13.609
Pa_7_1200	Put. protein of unknown function	-0.88559	4.8124e-18	0.345362	8.17656
Pa_2_2860	Put. imidazoleglycerol-phosphate dehydratase	-0.885488	2.24443e-45	0.475892	30.5392
Pa_1_7345	Put. protein of unknown function	-0.884657	5.20927e-267	0.362856	138.579
Pa_6_6030	Put. Nuclear control of ATPase protein	-0.884437	3.67978e-32	0.348531	15.3043
Pa_1_1240	Put. voltage-gated potassium channel subunit beta	-0.884287	3.02525e-84	0.265126	33.6901
Pa_1_150	Put. protein of unknown function	-0.884105	4.10785e-29	0.320988	12.8594
Pa_5_11970	Put. ferric reductase transmembrane component	-0.883878	3.37762e-136	0.389952	75.1761
Pa_2_960	Put. protein similar to OTU2 of Saccharomyces cere	-0.882863	2.58284e-13	0.315284	5.42255
Pa_3_11290	Put. Aspartate aminotransferase mitochondrial prec	-0.882814	4.38183e-47	0.667313	57.5899
Pa_5_8530	Put. protein of unknown function	-0.882506	1.26534e-21	0.163235	6.30263
Pa_3_11270	Put. NADP-dependent alcohol dehydrogenase	-0.880675	1.56972e-114	0.192528	38.3445
Pa_4_660	Put. Serine hydroxymethyltransferase	-0.880616	2.09187e-20	0.730196	30.5199
Pa_3_4920	Put. NADPH-dependent alpha-keto amide reductase	-0.879906	6.84689e-44	0.310464	19.2681
Pa_1_4080	Put. quinone oxidoreductase	-0.879605	9.70857e-56	0.169352	17.2835
Pa_7_9165	Put. protein of unknown function	-0.879471	1.96606e-17	0.51426	12.2818
Pa_4_2215	Put. protein of unknown function	-0.878828	1.11758e-229	0.701662	331.111
Pa_2_3760	Heat shock protein 90 homolog encoded by the mod-E	-0.877863	2.66112e-126	0.546366	106.64
Pa_2_8290	Put. protein of unknown function	-0.877732	2.0845e-14	0.235158	4.85916
Pa_1_19860	Put. protein of unknown function	-0.877296	0	0.405729	1106.32
Pa_6_8310	Put. protein of unknown function	-0.876713	1.25105e-15	0.276322	5.88237
Pa_1_3520	Put. protein of unknown function	-0.876215	1.81514e-13	0.769649	23.1583
Pa_6_2180	Put. Vacuolar ATP synthase subunit D	-0.876069	3.9869e-38	0.542291	30.7359
Pa_3_6600	Put. tRNA-specific adenosine deaminase subunit	-0.875792	5.64696e-11	0.545928	8.0099
Pa_2_7300	Put. fatty acid synthase subunit beta involved in	-0.875317	2.10165e-77	0.392846	42.5755
Pa_6_3610	Put. Oxidoreductase	-0.875229	8.85881e-67	0.450743	42.5626
Pa_1_9260	Put. rRNA-processing protein	-0.874877	4.24443e-32	0.503398	22.9408
Pa_1_4480	Put. protein of unknown function	-0.874846	1.69987e-14	0.584929	12.3563
Pa_4_1580	Put. protein of unknown function	-0.873211	1.3442e-47	0.1899	15.4863
Pa_1_16000	Put. oxalate decarboxylase	-0.872106	0	0.447745	687.824
Pa_6_1370	Put. Mitochondrial precursor of adrenodoxin oxidor	-0.871826	3.1992e-40	0.38771	21.3526
Pa_1_4860	Put. transporter	-0.871148	1.48543e-47	0.431069	28.4528
Pa_2_11980	Put. protein of unknown function	-0.870806	3.41826e-30	0.371462	15.1676
Pa_5_7630	Put. deaminase	-0.870329	4.25617e-16	0.469491	9.93878
Pa_7_6810	Put. cytosolic 40S ribosomal protein Rps18	-0.869884	0	0.325586	1521.4
Pa_4_6860	Put. protein of unknown function	-0.868983	4.28347e-61	0.273976	24.7734
Pa_3_6290	Put. mitochondrial SSU ribosomal protein S25 precu	-0.868627	2.02831e-44	0.327776	20.3621
Pa_1_6962	Put. 4-coumarate--CoA ligase	-0.868514	3.07398e-53	0.454758	34.0361
Pa_1_2190	Put. protein of unknown function	-0.86806	0	0.368416	183.416
Pa_3_11120	Put. MFS transporter	-0.867855	9.14455e-19	0.418412	10.2734
Pa_5_2360	Put. protein of unknown function	-0.867727	0	0.355654	244.772
Pa_5_9460	Put. protein of unknown function	-0.867154	6.68024e-184	0.393465	102.822
Pa_2_3770	Put. FK506-binding protein	-0.86712	0	0.214379	1220.08
Pa_1_1270	Put. protein of unknown function	-0.866823	0	0.23735	656.05
Pa_2_13960	Put. protein of unknown function	-0.866034	1.21116e-14	0.388761	7.24671
Pa_7_10170	Put. cytosolic 40S ribosomal protein Rps15a	-0.865979	0	0.647943	392.28
Pa_1_3020	Put. protein of unknown function	-0.865558	6.23445e-81	0.435864	49.8353
Pa_7_2930	Put. microtubule integrity protein mal3	-0.865385	6.14704e-100	0.378111	53.2396
Pa_6_1890	Put. Transmembrane protein 42	-0.864704	2.26568e-57	0.340134	27.3847
Pa_2_13010	Put. protein of unknown function	-0.864579	1.85962e-31	0.263984	12.1131
Pa_5_2060	Put. protein of unknown function	-0.864005	9.48204e-37	0.336755	17.0933
Pa_1_14700	Put. short-chain-fatty-acid--CoA ligase	-0.863449	9.76719e-21	0.406757	11.11
Pa_4_780	Put. protein of unknown function	-0.86335	7.52708e-45	0.464786	29.2689
Pa_5_6640	Put. cytochrome P450 E-class, group I	-0.863307	2.56345e-103	0.332808	49.126
Pa_1_24190	Put. uridine/cytidine kinase	-0.862426	6.48897e-36	0.423619	20.8182
Pa_4_4770	low-affinity copper transporter encoded by the ctr	-0.862378	0	0.239327	276.619
Pa_1_17010	Put. protein of unknown function	-0.862233	6.79456e-33	0.429765	19.2939
Pa_5_12970	Put. protein of unknown function	-0.862096	3.38598e-35	0.603018	34.0465
Pa_2_4600	Put. protein of unknown function	-0.861566	3.7534e-33	0.441449	20.0582
Pa_6_150	Put. protein of unknown function	-0.861428	2.13528e-70	0.34913	34.5749
Pa_2_12250	Put. glycoprotein endopeptidase KAE1	-0.861228	3.8428e-59	0.168259	18.3185
Pa_4_4400	Put. Eukaryotic membrane protein	-0.861227	1.06693e-12	0.573393	10.277
Pa_1_8475	Put. protein of unknown function	-0.861175	1.07544e-102	0.334909	49.0862
Pa_4_4070	Put. RNA polymerase II transcription factor B subu	-0.860973	5.91269e-41	0.290657	17.0559
Pa_1_18480	Put. prefoldin subunit 5	-0.860815	1.54958e-19	0.34839	8.98017
Pa_1_21830	Put. biphenyl-2,3-diol 1,2-dioxygenase	-0.860796	7.93143e-12	0.112454	2.84621
Pa_6_6550	Put. Transcriptional adapter ADA2	-0.860728	1.2316e-29	0.243583	10.8037
Pa_5_5230	Put. protein similar to MEMO1	-0.8599	1.04175e-47	0.388806	25.5909
Pa_1_18540	Put. prefoldin subunit 1	-0.85938	4.72471e-146	0.350884	73.0518
Pa_7_4460	Put. cytosolic arginyl-tRNA synthetase	-0.85925	1.40258e-70	0.541365	58.0179
Pa_1_21310	Put. protein of unknown function	-0.858043	2.41003e-46	0.336537	21.7613
Pa_5_6040	Put. metallo-beta-lactamase domain protein	-0.857979	2.31271e-12	0.457909	7.17184
Pa_7_11000	Put. protein of unknown function	-0.857765	1.62674e-27	0.31651	11.9777
Pa_5_5300	Put. protein of unknown function	-0.857721	8.62387e-12	0.423253	6.20564
Pa_1_13980	Put. U6 snRNA-associated Sm-like protein LSm6	-0.857381	4.58524e-35	0.458187	22.2438
Pa_3_3170	Put. protein of unknown function	-0.857331	1.22974e-17	0.467661	10.9348
Pa_5_1190	Put. protein of unknown function	-0.8556	8.44519e-50	0.150504	14.6357
Pa_1_23170	Put. protein of unknown function	-0.855488	3.15856e-19	0.471646	12.1463
Pa_2_6910	Put. protein similar to C1002.18 of Schizosaccharo	-0.855362	0	0.206476	124.826
Pa_3_5490	Put. protein of unknown function	-0.854776	4.15367e-12	0.519927	8.3117
Pa_2_7720	Put. protein of unknown function	-0.854283	1.75973e-68	0.246732	26.0247
Pa_7_6220	Put. NAD-specific glutamate dehydrogenase	-0.853359	8.29779e-287	0.390856	159.941
Pa_4_2650	Put. aldehyde dehydrogenase	-0.853081	5.67011e-12	0.691948	14.44
Pa_2_4470	Put. protein of unknown function	-0.853041	0	0.216587	662.891
Pa_7_970	Put. fungistatic metabolite similar to PFM of Chae	-0.85259	0	0.172489	901.578
Pa_2_11240	Put. Ubiquitin-related modifier 1	-0.852205	1.08554e-13	0.303612	5.43552
Pa_6_4150	Put. Transcription initiation factor TFIID subunit	-0.851713	1.1912e-21	0.197061	6.88487
Pa_7_800	Put. MFS transporter	-0.8515	0	0.39029	307.101
Pa_2_4460	Put. superoxide dismutase [Mn], mitochondrial prec	-0.851302	0	0.183868	551.761
Pa_1_9780	Put. protein of unknown function	-0.851154	3.04757e-14	0.242952	4.89078
Pa_3_8910	Put. protein of unknown function	-0.850626	1.27374e-120	0.367191	62.7107
Pa_4_4590	Put. Methylase involved in ubiquinone/menaquinone	-0.850208	4.1616e-112	0.417968	66.3109
Pa_5_5380	Put. protein of unknown function	-0.84994	2.44694e-128	0.522198	101.027
Pa_7_10120	Put. protein of unknown function	-0.84943	4.99578e-14	0.539351	10.378
Pa_1_1070	Put. protein of unknown function	-0.849331	7.45176e-125	0.257895	49.372
Pa_6_10380	Put. Dehydrogenase	-0.849181	7.11996e-186	0.300253	82.1705
Pa_6_7130	Put. Ubiquitin-conjugating enzyme E2	-0.848621	9.3419e-51	0.451665	32.1473
Pa_5_13070	Put. cytochrome P450 E-class, group I	-0.847931	1.47006e-12	0.175289	3.58704
Pa_1_710	Put. transporter	-0.847819	7.95279e-12	0.320511	4.80556
Pa_3_5900	Put. aminotransferase	-0.847775	2.87498e-12	0.510246	8.20839
Pa_1_24030	Put. protein of unknown function	-0.847218	2.95753e-18	0.15869	5.18936
Pa_4_1570	Put. multidrug efflux system protein	-0.847173	9.02827e-44	0.437963	26.5716
Pa_1_23840	Put. molybdopterin binding domain protein	-0.845753	3.58703e-20	0.423391	11.2579
Pa_2_11960	Put. protein of unknown function	-0.845487	7.76162e-20	0.250491	7.16271
Pa_6_5900	Put. Mitochondrial precursorATP-dependent RNA heli	-0.845243	1.3066e-22	0.287751	9.04513
Pa_1_18150	Put. acetamidase	-0.845064	8.89575e-15	0.20399	4.62371
Pa_3_6220	Put. protein of unknown function	-0.844785	6.70276e-25	0.478369	16.3473
Pa_2_9750	Put. protein of unknown function	-0.843758	1.12479e-26	0.252841	9.89534
Pa_2_13050	Put. Methyltransferase-like protein 7B precursor	-0.84343	5.84286e-168	0.299625	74.007
Pa_7_1370	Put. candidapepsin	-0.843034	9.99187e-62	0.24289	23.1667
Pa_3_4390	Put. protein of unknown function	-0.842611	3.41658e-29	0.105653	7.41357
Pa_6_11200	Put. ATP-binding cassette multidrug transport prot	-0.842324	0	0.157418	323.706
Pa_2_5310	Put. cytosolic 40S ribosomal protein Rps3a	-0.842193	0	0.361008	295.968
Pa_2_1700	Put. Glycoside Hydrolase Family 61	-0.842141	4.09544e-20	0.173805	5.99162
Pa_7_11590	Put. transporter	-0.841709	7.47283e-17	0.379276	8.2627
Pa_5_10190	Put. Glycosyltransferase Family 1	-0.841699	9.52063e-17	0.390493	8.44318
Pa_4_4510	Put. Salicylate hydroxylase	-0.841512	5.12683e-46	0.317052	20.574
Pa_1_4380	Put. multiple RNA-binding domain-containing protei	-0.841403	4.33932e-16	0.541997	12.1806
Pa_2_460	Put. protein similar to CECR1 of Danio rerio	-0.840479	1.32184e-13	0.295256	5.28754
Pa_3_500	Mod-A	-0.84037	1.32872e-19	0.506265	13.649
Pa_1_14230	Put. non-histone chromosomal protein 6	-0.840202	0	0.58293	478.98
Pa_1_12140	Put. NAD-dependent deacetylase	-0.840129	5.91751e-11	0.193508	3.22066
Pa_2_4100	Put. protein similar to LYRM5 of Mus musculus	-0.839837	1.52496e-22	0.464619	14.1561
Pa_2_1150	Put. cytochrome b5	-0.83981	5.92023e-75	0.247714	28.6204
Pa_2_4820	Put. protein of unknown function	-0.839792	9.7568e-35	0.523392	26.3866
Pa_4_4500	Put. protein of unknown function	-0.839643	7.43382e-50	0.148482	14.5749
Pa_3_7070	Put. protein of unknown function	-0.839517	0	0.29856	282.778
Pa_1_19290	Put. protein of unknown function	-0.839468	0	0.218563	241.705
Pa_1_23660	Put. Pre-mRNA-splicing factor	-0.839369	2.89014e-37	0.346571	17.7744
Pa_6_9850	Put. Exopolyphosphatase	-0.839326	1.47765e-180	0.260043	72.1726
Pa_2_7460	Put. protein similar to YAR1 of Saccharomyces cere	-0.839125	1.51339e-42	0.230605	15.2853
Pa_3_9010	Put. protein of unknown function	-0.839066	1.22773e-30	0.46315	19.5546
Pa_6_11210	Put. Transcriptional regulatory protein	-0.839059	1.90819e-34	0.553919	28.6007
Pa_6_11010	Put. GNAT family acetyltransferase	-0.838939	2.40681e-63	0.226449	22.8299
Pa_0_1200	Put. protein of unknown function	-0.838818	1.75886e-24	0.192778	7.76588
Pa_7_2120	Put. protein of unknown function	-0.838767	9.84733e-11	0.333007	4.43699
Pa_6_9360	Put. GPI-anchor transamidase precursor	-0.838457	8.05036e-30	0.584625	26.9811
Pa_6_11260	Put. Aminopeptidase precursor	-0.838428	0	0.308214	354.769
Pa_6_10010	Put. Mitochondrial Isocitrate lyase	-0.838388	3.64276e-194	0.135141	56.2018
Pa_7_5500	Put. protein of unknown function	-0.838128	3.13447e-28	0.535487	21.9271
Pa_1_18560	Put. mitochondrial carrier	-0.8379	2.86695e-178	0.386079	97.7685
Pa_4_1910	Put. protein of unknown function	-0.837865	3.63044e-21	0.588073	18.9038
Pa_4_290	Put. protein of unknown function	-0.837671	8.75018e-30	0.313219	12.9223
Pa_4_640	Put. transcription factor	-0.837586	1.04832e-103	0.387688	56.6234
Pa_1_7370	Put. protein phosphatase methylesterase	-0.837572	2.71866e-33	0.354846	16.116
Pa_5_4690	Put. peroxiredoxin	-0.837496	0	0.46402	255.563
Pa_7_4720	Put. type IB cation-transporting ATPase	-0.837366	2.08106e-36	0.152189	10.6187
Pa_6_3410	Put. Inorganic phosphate transporter PHO	-0.836716	6.64373e-36	0.609345	35.5117
Pa_6_11440	Put. 26S protease regulatory subunit 8	-0.835762	1.52772e-37	0.728335	57.9312
Pa_5_5240	Put. protein of unknown function	-0.83542	1.30338e-12	0.417794	6.60457
Pa_1_14290	Put. ubiquitin carboxyl-terminal hydrolase 16	-0.835318	4.30288e-11	0.47461	6.63028
Pa_6_6615	Put. protein of unknown function	-0.835098	3.4194e-16	0.390915	8.14462
Pa_5_2730	Put. Glycoside Hydrolase Family 13/Glycosyltransfe	-0.834574	0	0.373915	191.337
Pa_7_780	Put. protein of unknown function	-0.834446	1.99582e-56	0.699629	78.5906
Pa_5_7020	Put. tannase precursor	-0.834318	0	0.298141	166.626
Pa_2_11010	Put. C-8 sterol isomerase	-0.834095	7.38727e-243	0.524299	193.811
Pa_1_9860	Put. maintenance of ploidy protein mob2	-0.833899	1.03611e-11	0.55653	8.90539
Pa_7_2550	Put. histone H4	-0.833489	0	0.404269	640.379
Pa_1_5655	Put. protein of unknown function	-0.833158	2.83511e-86	0.352245	42.921
Pa_3_7010	Put. protein of unknown function	-0.833059	1.71673e-33	0.564987	28.7093
Pa_7_10070	Put. mitochondrial LSU ribosomal protein L12 precu	-0.832978	2.47719e-102	0.333818	48.7729
Pa_1_14260	Put. mitochondrial oligoribonuclease precursor	-0.832868	8.03494e-29	0.528806	22.0066
Pa_4_3120	Put. protein of unknown function	-0.832754	3.76893e-14	0.51346	9.72738
Pa_4_1050	Put. Heterokaryon incompatibility protein	-0.83258	3.0644e-146	0.506239	110.233
Pa_7_2890	Put. protein of unknown function	-0.83255	1.51169e-31	0.442796	19.1025
Pa_1_22000	Put. vacuolar protein-sorting-associated protein	-0.832475	3.3449e-27	0.648771	30.2701
Pa_3_7690	Put. GTP-binding protein ypt1	-0.832333	1.01726e-304	0.324633	143.801
Pa_2_12230	Put. Calcineurin subunit B	-0.831927	1.66043e-257	0.258452	102.868
Pa_5_1260	Put. cytochrome P450 pisatin demethylase-like	-0.831562	1.02133e-36	0.776863	71.001
Pa_3_5050	Put. GTP-binding protein Rab-11B	-0.831284	2.39756e-101	0.668421	127.193
Pa_6_1780	Put. Mitochondrial division protein 1 MDV1	-0.831012	5.78321e-89	0.386811	48.3415
Pa_3_8990	Put. cyclophilin	-0.830836	2.55774e-45	0.213642	15.6374
Pa_4_1625	Put. protein of unknown function	-0.830345	1.08079e-137	0.391951	76.404
Pa_4_2340	Put. Fimbrin	-0.830313	0	0.239783	168.155
Pa_0_900	Put. protein of unknown function	-0.83015	1.35904e-34	0.29712	14.5351
Pa_6_4500	Put. protein of unknown function	-0.830132	1.21863e-138	0.174847	44.4592
Pa_7_9260	Put. protein of unknown function	-0.830019	7.03594e-42	0.513907	31.2352
Pa_1_14090	Put. protein of unknown function	-0.829843	3.85715e-33	0.38032	17.1179
Pa_1_22630	Put. DNA topoisomerase 2	-0.82966	2.15557e-128	0.225586	46.8542
Pa_2_2340	Put. ubiquitin-conjugating enzyme E2 J1	-0.829519	3.21991e-42	0.461686	27.2706
Pa_2_7370	Put. ketoreductase involved in aflatoxin biosynthe	-0.829273	0	0.532547	270.505
Pa_1_12490	Put. cytochrome P450 E-class, group I	-0.828947	3.3126e-21	0.298985	8.68069
Pa_1_15480	Put. protein of unknown function	-0.828933	2.29523e-229	0.345709	113.8
Pa_2_5713	Put. protein of unknown function	-0.828855	1.64834e-24	0.336702	11.1365
Pa_7_1190	Patrx1 thioredoxine encoded by the PaTrx1 gene	-0.828638	0	0.246019	256.555
Pa_1_18670	Put. protein of unknown function	-0.828627	1.88783e-143	0.449043	92.4418
Pa_6_10080	Put. protein of unknown function	-0.82858	1.05561e-17	0.423412	9.76023
Pa_6_2170	Put. Small nuclear ribonucleoprotein	-0.828453	3.35902e-32	0.342866	15.1068
Pa_3_3080	Put. Translation machinery-associated protein 20	-0.828415	1.67329e-30	0.65611	35.088
Pa_6_10100	Put. Hybrid NRPS/PKS enzyme	-0.828353	2.33083e-19	0.405713	10.2777
Pa_1_24450	Put. bifunctional cytochrome P450 E-class, group I	-0.828241	0	0.230086	756.999
Pa_5_12900	Put. protein of unknown function	-0.827963	1.07665e-14	0.318704	6.10084
Pa_1_12040	Put. mitotic control protein	-0.827882	4.82097e-86	0.240694	32.3844
Pa_1_24210	Put. protein of unknown function	-0.827794	1.21606e-42	0.620339	44.0476
Pa_5_580	Put. protein of unknown function	-0.827482	4.79183e-245	0.299067	108.298
Pa_6_10660	Put. ABC transporter	-0.827465	1.54295e-49	0.367329	25.1805
Pa_5_805	Put. protein of unknown function	-0.827301	1.48751e-14	0.398679	7.38173
Pa_2_10240	Put. hydrolase	-0.827103	6.24968e-81	0.325838	37.6256
Pa_4_8380	Put. protein of unknown function	-0.827094	1.62927e-25	0.241883	9.18197
Pa_3_3490	Put. mitochondrial LSU ribosomal protein L19 precu	-0.826914	4.67491e-24	0.444731	14.3861
Pa_2_7780	Put. cytochrome P450 pisatin demethylase-like	-0.826845	1.32759e-23	0.141906	6.54193
Pa_3_4840	Put. protein of unknown function	-0.826801	2.05214e-79	0.136698	22.7745
Pa_3_1690	Put. Mitochondrial distribution and morphology pro	-0.826724	1.43055e-80	0.215094	28.3865
Pa_7_7990	Put. protein of unknown function	-0.826052	7.43702e-78	0.483002	54.3675
Pa_7_3210	Put. delta(14)-sterol reductase	-0.826039	1.50257e-239	0.362388	124.066
Pa_3_5510	Put. protein of unknown function	-0.825966	3.92254e-25	0.249559	9.21231
Pa_3_9900	Put. protein of unknown function	-0.825871	0	0.171068	118.409
Pa_5_11980	Put. protein of unknown function	-0.825778	0	0.135494	90.0159
Pa_5_10080	Put. charged multivesicular body protein	-0.825719	2.5118e-43	0.517675	32.7099
Pa_7_6640	Put. zinc protease	-0.825708	9.43377e-110	0.33034	51.9239
Pa_1_13380	Put. gluconokinase	-0.825665	1.824e-106	0.506516	79.9049
Pa_4_4850	Put. protein of unknown function	-0.825197	1.39867e-49	0.205388	16.8084
Pa_5_4840	Put. protein of unknown function	-0.825049	1.30599e-17	0.477417	11.2105
Pa_1_6770	Put. cystathionine gamma-synthase	-0.824659	3.35611e-26	0.122835	6.94056
Pa_4_700	Put. Guanine nucleotide-binding protein	-0.824533	0	0.319085	424.284
Pa_6_5930	Put. Activating signal cointegrator 1 complex subu	-0.824497	1.44223e-51	0.302801	22.3471
Pa_2_12650	Put. protein of unknown function	-0.824297	1.85956e-53	0.288606	22.3737
Pa_7_5140	Put. protein of unknown function	-0.824012	2.29997e-88	0.346581	43.3574
Pa_6_3830	Put. Protein RNA12	-0.823962	5.13393e-26	0.364704	12.7311
Pa_1_19560	Put. protein of unknown function	-0.823849	4.54287e-21	0.434301	12.1413
Pa_1_20400	Put. protein of unknown function	-0.823456	3.09229e-14	0.451548	8.26773
Pa_1_15250	Put. protein of unknown function	-0.82345	1.23686e-17	0.582294	15.2133
Pa_2_3080	Put. 1-aminocyclopropane-1-carboxylate deaminase	-0.823308	2.76901e-18	0.363133	8.67353
Pa_7_4480	Put. protein of unknown function	-0.823058	0	0.174206	891.639
Pa_1_11260	Put. protein of unknown function	-0.822794	1.43076e-22	0.508959	16.0142
Pa_6_5020	Put. protein of unknown function	-0.822678	2.18319e-273	0.305786	122.977
Pa_2_9040	Put. small nuclear ribonucleoprotein Sm D3	-0.82262	2.08847e-47	0.428838	28.1961
Pa_1_7450	Put. protein similar to protein FMP42 of Saccharom	-0.822168	8.53731e-14	0.599845	12.2574
Pa_1_4830	Put. heat shock protein	-0.822094	1.0967e-222	0.462449	149.52
Pa_3_520	Put. Phosphatidate cytidylyltransferase	-0.821947	5.11956e-239	0.187186	79.623
Pa_5_6290	Put. 26S proteasome regulatory subunit RPN12	-0.821824	1.31923e-188	0.183311	62.0622
Pa_1_17870	Put. U6 snRNA-associated Sm-like protein LSm2	-0.820789	3.64572e-46	0.43604	27.9537
Pa_2_4980	Put. 3-hydroxybutyryl-CoA dehydrogenase	-0.820632	3.12356e-293	0.310276	133.461
Pa_7_6170	Put. protein of unknown function	-0.820612	4.44603e-35	0.464612	22.6418
Pa_1_22300	Put. glycine dehydrogenase	-0.820454	3.03387e-35	0.324858	15.8814
Pa_3_4990	Put. protein of unknown function	-0.820352	0	0.106038	98.7349
Pa_2_5490	Put. nucleosome assembly protein	-0.820221	1.27706e-52	0.500195	38.1057
Pa_7_4730	Put. protein of unknown function	-0.820165	5.67872e-54	0.216223	18.861
Pa_3_4950	Put. peptidyl-tRNA hydrolase 2	-0.820153	3.0668e-75	0.284178	31.4728
Pa_1_6370	Put. protein of unknown function	-0.820063	4.57433e-23	0.428575	13.1878
Pa_1_13410	Put. golgi SNAP receptor complex member 1	-0.820051	2.10681e-58	0.395655	32.1055
Pa_1_8430	Put. dipeptidyl aminopeptidase	-0.819994	2.20733e-92	0.253452	35.9534
Pa_2_2800	Put. protein of unknown function	-0.819845	1.49492e-70	0.380843	37.5496
Pa_1_12920	Put. mitochondrial protein SCO1 precursor	-0.819691	3.21473e-32	0.46398	20.6679
Pa_4_9690	Put. cytochrome c heme lyase	-0.819254	1.45878e-67	0.277086	27.6879
Pa_1_19920	Put. protein of unknown function	-0.819072	1.33711e-22	0.0963717	5.50656
Pa_1_11290	Put. protein of unknown function	-0.819025	1.72983e-19	0.28219	7.60061
Pa_2_2660	Put. mitochondrial presequence protease	-0.818981	3.28578e-34	0.46635	22.1577
Pa_4_6440	Put. T-complex protein 1 subunit epsilon	-0.818784	1.50829e-77	0.488928	55.0386
Pa_1_3490	Put. protein similar to UPF0010 protein YMR099C of	-0.81855	7.05393e-209	0.365644	108.944
Pa_1_18180	Put. protein of unknown function	-0.818499	2.68861e-15	0.471822	9.45412
Pa_1_24280	Put. protein of unknown function	-0.818354	0	0.254346	214.302
Pa_3_4440	Put. fusion protein: ubiquitin - cytosolic 60S rib	-0.818156	0	0.189169	880.236
Pa_4_9060	Put. protein of unknown function	-0.81815	3.32204e-140	0.552779	120.868
Pa_6_4280	Put. Protein similar to protein YBL036C of Sacchar	-0.818049	2.79413e-22	0.496043	15.2341
Pa_1_2680	Put. translation initiation factor 4E-1	-0.817994	0	0.359334	175.719
Pa_2_5810	Put. protein similar to YBR235W of Saccharomyces c	-0.817845	1.35209e-11	0.390911	5.60279
Pa_3_2710	Put. protein of unknown function	-0.81725	3.25481e-11	0.359972	4.98897
Pa_7_7430	Put. cytosolic 60S ribosomal protein Rpl39	-0.816996	0	0.201575	891.138
Pa_1_880	Put. mitochondrial proline oxidase precursor	-0.816987	1.19873006808683e-312	0.0839627	78.3502
Pa_2_7810	Put. mitochondrial import protein 1	-0.816433	6.44929e-22	0.612723	21.2533
Pa_1_23200	Put. protein of unknown function	-0.816398	3.52944e-13	0.358765	5.97279
Pa_2_11910	Put. Emopamil-binding protein-like	-0.815973	2.10259e-42	0.350844	20.5637
Pa_2_10620	Put. Farnesyl pyrophosphate synthetase	-0.815851	9.03908e-72	0.620754	75.6416
Pa_2_8080	Put. choline kinase	-0.815818	7.25829e-66	0.17317	20.7275
Pa_6_3690	Put. Protein similar to C3H7.02 of Schizosaccharom	-0.815799	6.79034e-33	0.284248	13.3522
Pa_2_9340	Put. mono- and diacylglycerol lipase	-0.815764	0	0.186035	238.506
Pa_6_11140	Put. Carbohydrate Esterase Family 5	-0.815653	4.84677e-14	0.0643286	2.9973
Pa_3_1260	Put. glutaminyl-tRNA synthetase	-0.815522	6.01353e-146	0.268925	59.4931
Pa_1_13520	Put. ATP synthase subunit H	-0.81533	9.08237e-181	0.178224	58.6727
Pa_5_12520	Put. protein of unknown function	-0.815178	7.89095e-13	0.652335	13.4792
Pa_3_8710	Put. mRNA export protein	-0.815158	2.05026e-142	0.481579	100.202
Pa_3_220	Put. Carboxypeptidase Y inhibitor	-0.815138	3.0688e-38	0.379951	19.8689
Pa_1_9680	Put. ER-derived vesicles protein ERV29	-0.815049	5.34898e-69	0.65755	82.4843
Pa_1_20030	Put. phosphatidylinositol 3-kinase	-0.815013	3.22273e-12	0.55998	9.44003
Pa_2_6400	Put. protein of unknown function	-0.815012	7.39331e-69	0.240214	25.7332
Pa_5_5390	Histone H2A	-0.814783	0	0.431336	526.228
Pa_2_5828	Put. U6 SnRNA-associated SM-like protein LSM5	-0.814647	5.62563e-270	0.114224	73.9075
Pa_1_19770	Put. protein of unknown function	-0.814638	4.72812e-13	0.133037	3.35723
Pa_2_12665	Put. protein of unknown function	-0.81437	9.20474e-81	0.161929	24.7965
Pa_1_23210	Put. cytosolic 40S ribosomal protein Rps17	-0.814223	0	0.154328	774.325
Pa_1_18030	Put. tyrosinase	-0.813895	2.43443e-262	0.148248	78.8667
Pa_2_4080	Put. glucose-repressible alcohol dehydrogenase tra	-0.813605	5.89378e-160	0.239264	60.6048
Pa_4_8580	Put. protein of unknown function	-0.813565	3.95066e-33	0.214699	11.306
Pa_5_11195	Put. protein of unknown function	-0.813486	6.22966e-234	0.17397	75.2741
Pa_5_590	Put. opsin	-0.813394	0	0.146129	135.461
Pa_7_9180	Put. 4-nitrophenylphosphatase	-0.81294	1.72336e-23	0.56264	19.5532
Pa_6_7090	Put. protein of unknown function	-0.812732	1.20547e-32	0.107011	8.3687
Pa_6_10820	Put. Protein NipSnap	-0.812639	0	0.115845	140.185
Pa_1_18200	Put. protein of unknown function	-0.812419	9.64039e-184	0.085041	46.0048
Pa_6_700	Put. protein of unknown function	-0.812407	1.32875e-26	0.194677	8.52445
Pa_2_3300	Put. cystinosin	-0.812374	2.37666e-47	0.259517	18.3645
Pa_4_4820	Put. protein of unknown function	-0.81232	7.05687e-48	0.235344	17.4861
Pa_7_6480	Put. mitochondrial import receptor subunit tom-22	-0.812233	7.83113e-43	0.506752	31.3368
Pa_3_6790	Put. Rpb7-binding protein	-0.812165	1.12682e-18	0.620972	18.3554
Pa_3_7820	Put. replication factor C subunit 5	-0.812144	2.14563e-20	0.480415	13.2606
Pa_6_1360	Put. Electron transfer flavoprotein alpha-subunit	-0.812122	0	0.315891	251.942
Pa_2_5540	Put. serine/threonine-protein phosphatase 5	-0.812033	1.23482e-46	0.258211	18.0159
Pa_1_20420	Put. protein of unknown function	-0.812005	0	0.13408	137.276
Pa_3_7030	Put. protein of unknown function	-0.811771	9.18889e-42	0.352497	20.3267
Pa_7_1980	Put. protein of unknown function	-0.811768	4.52389e-64	0.587781	60.4811
Pa_6_11780	Put. DNA repair protein rad14	-0.811643	2.27666e-24	0.363842	11.8477
Pa_2_1130	Put. Replication factor-A protein	-0.811631	4.28868e-16	0.664893	18.1731
Pa_1_11940	Put. aldolase	-0.811509	5.03101e-55	0.099048	14.0582
Pa_6_3250	Put. mitochondrial LSU ribosomal protein L23 precu	-0.811461	3.95727e-56	0.246444	21.1818
Pa_2_5030	Put. protein of unknown function	-0.811332	1.47994e-65	0.204347	22.3585
Pa_6_11250	Put. 5 -nucleotidase precursor	-0.811262	3.53751e-189	0.216947	67.8706
Pa_4_740	Put. mitochondrial LSU ribosomal protein L22 precu	-0.811197	9.14136e-104	0.526742	82.4633
Pa_3_10440	Copper transport encoded by the Pactr3 gene	-0.811062	7.68645e-242	0.0377528	51.8225
Pa_1_8330	Put. pyruvate carboxylase	-0.811037	0	0.155984	234.545
Pa_7_1750	Put. transcription factor	-0.810817	1.26671e-28	0.373137	14.3957
Pa_1_12700	Put. protein of unknown function	-0.810812	2.64823e-52	0.390449	28.2672
Pa_4_8260	Put. homoserine dehydrogenase	-0.810797	9.2071e-92	0.185523	30.0501
Pa_1_2870	Put. oxysterol-binding protein	-0.810646	4.99694e-67	0.212886	23.3772
Pa_1_1830	Put. Glycosyltransferase Family 2	-0.810571	2.07848e-43	0.146241	12.5513
Pa_1_18220	Put. proteasome component PRE4	-0.810542	2.27685e-189	0.344133	93.4514
Pa_2_12750	Put. Cytochrome b-c1 complex subunit 8 precursor	-0.810042	0	0.442548	229.324
Pa_7_6690	Put. serine/threonine-protein phosphatase 2A	-0.809625	3.17764e-30	0.327192	13.5803
Pa_4_8250	Put. tRNA methyltransferase	-0.809456	5.63836e-27	0.473942	17.5806
Pa_3_10240	Put. Diphthamide biosynthesis protein 3	-0.809419	1.40243e-56	0.209139	19.4413
Pa_5_6110	Put. protein of unknown function	-0.809371	4.20085e-19	0.0959539	4.59484
Pa_5_8570	Put. exodeoxyribonuclease	-0.809322	3.6314e-22	0.259132	8.2482
Pa_1_19320	Put. mitochondrial fumarate hydratase precursor	-0.809218	2.58716e-210	0.385413	115.364
Pa_5_2880	Put. protein of unknown function	-0.809191	6.4516e-100	0.421171	59.4687
Pa_7_790	Put. protein of unknown function	-0.809079	0	0.242143	463.924
Pa_1_15090	Put. protein of unknown function	-0.808734	4.9887e-12	0.638184	11.9262
Pa_3_5610	Put. protein of unknown function	-0.808436	6.90468e-31	0.298513	12.9455
Pa_1_7400	Put. protein of unknown function	-0.808412	6.99531e-56	0.441934	34.6049
Pa_2_13190	Put. cytosolic 60S ribosomal protein Rpl10	-0.808192	0	0.415133	1825.59
Pa_1_890	Put. protein cgi-121	-0.807966	1.95207e-17	0.538016	13.153
Pa_1_15330	Put. protein of unknown function	-0.807752	1.43815e-37	0.435424	22.5107
Pa_0_1150	Put. protein of unknown function	-0.8077	0	0.130091	119.355
Pa_2_3970	Put. protein of unknown function	-0.807552	5.14736e-36	0.268818	14.124
Pa_1_20150	Put. protein of unknown function	-0.807196	7.20346e-21	0.666565	24.2825
Pa_1_860	Put. protein of unknown function	-0.807149	1.60607e-36	0.42516	21.2723
Pa_4_4460	Put. protein of unknown function	-0.807145	1.35779e-42	0.648673	48.5101
Pa_6_10845	Put. protein of unknown function	-0.807048	3.38844e-102	0.132172	29.09
Pa_5_10260	Put. carbonic anhydrase	-0.806996	7.79563e-128	0.536758	104.964
Pa_1_22210	Put. protein of unknown function	-0.806926	2.67004e-20	0.307697	8.46152
Pa_7_9470	Put. sexual differentiation process protein	-0.806765	1.52844e-13	0.502378	8.9707
Pa_7_3720	Put. protein of unknown function	-0.806692	1.20365e-11	0.41194	5.94203
Pa_3_710	Put. Phosphomevalonate kinase	-0.806602	3.91439e-100	0.367498	51.9023
Pa_1_1770	Put. adenylate kinase	-0.806476	0	0.12165	208.278
Pa_1_10250	Put. protein of unknown function	-0.806315	3.40591e-34	0.355972	16.6336
Pa_6_1680	Put. Single-stranded TG1-3 DNA-binding protein	-0.806161	3.02732e-117	0.597139	115.51
Pa_1_14550	Put. protein of unknown function	-0.80601	1.45124e-44	0.230184	16.0231
Pa_4_3570	Put. protein of unknown function	-0.805863	1.17833e-49	0.38059	26.1201
Pa_1_4220	Put. protein of unknown function	-0.805846	3.13055e-299	0.147209	89.8313
Pa_3_9840	Put. protein of unknown function	-0.805758	8.22151e-103	0.136867	29.6503
Pa_7_4640	Put. protein of unknown function	-0.805541	4.11139e-95	0.503946	70.7139
Pa_1_7670	Put. calnexin homolog precursor	-0.805406	0	0.362071	284.893
Pa_6_10390	Put. protein of unknown function	-0.805382	2.40014e-58	0.312794	26.0245
Pa_3_5360	S19 (=Rps23) cytosolic 40S ribosomal protein encod	-0.805382	0	0.310981	1025.95
Pa_6_3050	Put. protein of unknown function	-0.805365	7.26701e-11	0.161479	2.94268
Pa_3_5680	Put. protein of unknown function	-0.805188	1.19057e-44	0.187408	14.4003
Pa_5_10300	Put. protein of unknown function	-0.805138	4.87268e-24	0.164272	7.07646
Pa_3_6260	Put. non-specific lipid-transfer protein	-0.805001	4.99727e-12	0.597894	10.4334
Pa_7_2790	Put. protein of unknown function	-0.80484	1.25925e-119	0.372931	63.0969
Pa_4_460	Put. Pyridine nucleotide-disulphide oxidoreductase	-0.804565	1.00226e-254	0.344592	126.126
Pa_5_11190	Put. protein of unknown function	-0.804136	8.98463e-256	0.431311	158.272
Pa_4_4950	Put. Nucleotide-sugar transporter	-0.804064	1.05667e-148	0.202777	51.3104
Pa_3_7360	Put. protein of unknown function	-0.804044	2.66976e-103	0.222675	37.2865
Pa_7_9270	Put. protein of unknown function	-0.803959	4.10156e-70	0.452452	44.9547
Pa_0_560	Put. protein of unknown function	-0.803822	1.51873e-20	0.517896	14.841
Pa_2_870	Put. acetyl coenzyme A synthetase	-0.803413	3.36195e-42	0.334048	19.6164
Pa_4_50	Put. hydroxylase	-0.803289	6.55426e-296	0.0669536	70.2609
Pa_6_1275	Put. protein of unknown function	-0.803276	3.59009e-60	0.191418	19.8031
Pa_7_10140	Put. protein of unknown function	-0.803217	5.33726e-27	0.218701	9.20211
Pa_7_3140	Put. protein of unknown function	-0.803151	4.09636e-182	0.250737	71.1231
Pa_2_8715	Put. protein of unknown function	-0.80302	4.858e-25	0.293952	10.2456
Pa_7_120	Put. siderophore iron transporter	-0.802936	8.22891e-36	0.43588	21.4334
Pa_4_5950	Put. protein of unknown function	-0.80282	7.97681e-13	0.479777	7.93215
Pa_3_120	Put. protein of unknown function	-0.802733	1.47044e-84	0.231298	31.0696
Pa_1_5800	Put. protein of unknown function	-0.802465	1.08004e-12	0.160682	3.49829
Pa_4_5720	Put. protein of unknown function	-0.802313	4.04313e-28	0.275959	11.0837
Pa_1_19340	Put. structural maintenance of chromosomes protein	-0.802246	4.65e-104	0.236874	38.9365
Pa_4_8840	Put. mitochondrial 2-oxoisovalerate dehydrogenase	-0.80219	0	0.063084	239.48
Pa_1_7660	Put. mitochondrial methylmalonate-semialdehyde deh	-0.802096	0	0.221992	238.05
Pa_2_5580	Put. phosphoserine aminotransferase	-0.801777	1.05533e-86	0.511716	65.7605
Pa_1_20940	Put. ARP2/3 complex 20 kDa subunit	-0.801662	1.71134e-129	0.510036	98.4845
Pa_2_13020	Put. ATP-dependent RNA helicase	-0.801435	3.75888e-26	0.360836	12.6782
Pa_1_14350	Put. cytosolic 60S ribosomal protein Rpl14	-0.801294	0	0.235201	1076.77
Pa_2_2770	Put. protein similar to YGR149W of Saccharomyces c	-0.801071	1.41399e-20	0.378781	10.2571
Pa_2_7820	Put. protein similar to UBX3 of Schizosaccharomyce	-0.801068	5.39452e-305	0.142701	90.4128
Pa_1_7250	Put. protein similar to PRO41 protein of Sordaria	-0.801055	5.36043e-35	0.507546	25.4224
Pa_3_8470	Put. 4-hydroxyphenylpyruvate dioxygenase	-0.800876	0	0.118838	140.751
Pa_7_8540	Put. protein of unknown function	-0.800867	1.87297e-14	0.0190299	2.65565
Pa_5_9810	Put. protein of unknown function	-0.800858	3.01278e-69	0.202485	23.5372
Pa_1_3960	Put. ubiquitin-conjugating enzyme E2-20 kDa	-0.800841	3.82232e-98	0.348062	48.4401
Pa_7_7620	Put. protein of unknown function	-0.800825	9.72473e-14	0.666827	15.3411
Pa_2_800	Put. protein of unknown function	-0.800817	8.51816e-21	0.539686	16.0148
Pa_5_6330	Put. protein of unknown function	-0.800769	1.60867e-18	0.566157	15.2851
Pa_7_2300	Put. protein of unknown function	-0.800677	9.64445e-31	0.49771	21.5729
Pa_1_15720	Put. protein of unknown function	-0.800629	2.56728e-37	0.344764	17.7217
Pa_4_680	Put. protein of unknown function	-0.800578	2.80874e-40	0.386335	21.3246
Pa_1_18250	Put. protein of unknown function	-0.800435	9.55948e-77	0.041621	16.4487
Pa_1_14990	Put. aspartate-semialdehyde dehydrogenase	-0.800427	1.33309e-43	0.391565	23.4706
Pa_2_12510	Put. protein of unknown function	-0.800391	3.78655e-73	0.392169	40.1149
Pa_3_9280	Put. mitochondrial LSU ribosomal protein L33 precu	-0.800207	1.89238e-71	0.312433	32.0241
Pa_3_270	Put. N-acetyltransferase	-0.800192	5.14284e-192	0.132552	55.1778
Pa_7_10740	Put. protein of unknown function	-0.800191	1.49264e-87	0.164356	27.1011
Pa_1_23340	Put. protein of unknown function	-0.799992	2.68871e-73	0.423484	43.5856
Pa_3_3160	Put. Galactokinase	-0.799933	8.92665e-235	0.279807	98.857
Pa_5_3910	Put. protein of unknown function	-0.799912	5.50783e-56	0.230907	20.3278
Pa_7_7950	Put. UPF0327 protein similar to U327 of Neurospora	-0.799572	6.71816795685538e-310	0.328392	147.559
Pa_1_7280	Put. 26S proteasome non-ATPase regulatory subunit	-0.799528	6.54114e-43	0.244183	15.9564
Pa_5_4520	Put. arabinose-proton symporter	-0.79928	2.27372e-104	0.297458	45.4413
Pa_2_60	Put. Glycoside Hydrolase Family 31	-0.799225	0	0.127769	546.69
Pa_7_5800	Put. protein VTS1	-0.799164	0	0.280971	211.999
Pa_1_15990	Put. protein of unknown function	-0.799164	0	0.0784443	102.241
Pa_4_3470	Put. protein of unknown function	-0.799121	7.01112e-20	0.177382	5.97283
Pa_0_710	Put. fructose-bisphosphate aldolase : dihydroxyace	-0.799085	0	0.2973	795.575
Pa_7_4990	Put. protein of unknown function	-0.798783	2.11158e-56	0.300058	24.3469
Pa_4_3010	Put. D-tyrosyl-tRNA(Tyr) deacylase	-0.798662	8.80132e-58	0.35203	28.4083
Pa_3_8840	Put. Allantoicase	-0.798616	0	0.115926	1055.05
Pa_2_7760	Put. cytosolic Fe-S cluster assembling factor CFD1	-0.798613	2.67541e-81	0.17263	25.6785
Pa_2_8830	Put. protein similar to C1827.07c of Schizosacchar	-0.798572	1.15406e-50	0.30614	22.1226
Pa_7_6990	Put. Hsp90 co-chaperone Cdc37	-0.798453	6.78697e-125	0.216494	44.5219
Pa_3_5010	Put. mitochondral SSU ribosomal protein S27 precur	-0.798411	2.21582e-156	0.32301	73.0261
Pa_1_17790	Put. protein of unknown function	-0.798217	8.5009e-16	0.150176	4.33388
Pa_3_7470	Put. actin-related protein 3	-0.798187	0	0.259024	163.916
Pa_3_11170	Put. Biotin synthase	-0.797888	1.41371e-94	0.53946	77.8585
Pa_5_12370	Put. O-methyltransferase	-0.797877	1.71785e-92	0.265752	37.1006
Pa_1_13950	Put. protein of unknown function	-0.797696	1.7551e-14	0.351294	6.51338
Pa_6_11100	Put. Carboxypeptidase S1	-0.797593	1.59893e-58	0.203502	19.84
Pa_2_1030	Put. protein of unknown function	-0.797462	0	0.21938	185.036
Pa_7_10440	Put. mitochondrial metal transporter	-0.797447	7.72876e-64	0.171024	19.9601
Pa_1_19840	Put. transporter	-0.797312	4.66338e-191	0.140987	56.1857
Pa_5_8920	Put. protein similar to protein SNI2 of Saccharomy	-0.797227	5.38694e-21	0.544389	16.4096
Pa_5_9590	Put. DNA-repair protein rad2	-0.797107	8.58518e-54	0.362132	27.0645
Pa_3_3920	Put. protein of unknown function	-0.797059	2.88545e-53	0.051901	11.7321
Pa_1_22750	Put. protein of unknown function	-0.796883	0	0.09107	105.919
Pa_1_23610	Put. protein of unknown function	-0.796825	7.14562e-116	0.294638	50.1879
Pa_6_7080	Put. DNA-directed RNA polymerases I, II, and III s	-0.796782	6.83996e-90	0.2748	36.8798
Pa_5_250	Put. protein of unknown function	-0.79674	7.39713e-14	0.236175	4.66519
Pa_2_11860	Put. protein of unknown function	-0.796644	1.27621e-17	0.315822	7.40298
Pa_1_2880	Put. protein of unknown function	-0.796573	3.1478e-55	0.274147	22.3332
Pa_5_8550	Put. mitochondrial acidic protein MAM33	-0.796551	1.48208e-190	0.373863	101.379
Pa_2_670	Put. protein of unknown function	-0.796372	0	0.103134	88.3107
Pa_2_7020	Put. protein of unknown function	-0.796357	5.9812e-31	0.566429	26.5348
Pa_7_2720	Put. mediator of RNA polymerase II transcription s	-0.796333	5.84115e-39	0.0608168	8.75128
Pa_1_3560	Put. protein of unknown function	-0.796281	3.20975e-30	0.392543	16.0189
Pa_6_1880	Put. Transcription initiation factor IIA small cha	-0.796263	2.99996660154805e-320	0.310281	145.796
Pa_6_1960	Put. protein of unknown function	-0.79626	1.40566e-16	0.519931	11.8088
Pa_6_10160	Put. Dioxygenase	-0.7962	3.32507e-181	0.074496	43.9046
Pa_5_980	Put. protein of unknown function	-0.796154	2.37397e-31	0.0870079	7.56812
Pa_1_11690	Put. protein of unknown function	-0.796104	5.43792e-149	0.0966167	38.5356
Pa_2_7010	Put. succinate dehydrogenase cytochrome B subunit,	-0.795861	0	0.184797	244.985
Pa_2_4375	Put. protein of unknown function	-0.795808	1.20786e-16	0.0946039	3.94432
Pa_3_6660	Put. protein of unknown function	-0.795545	1.13479e-39	0.228079	14.1226
Pa_7_5370	Put. cytochrome P450 E-class, group I	-0.795174	2.28904e-28	0.355414	13.6349
Pa_1_17500	Put. protein of unknown function	-0.795136	1.93759e-135	0.451956	87.894
Pa_6_800	Put. Importin beta subunit	-0.795122	3.81956e-115	0.126975	32.3732
Pa_6_9860	Put. Glutamine amidotransferase	-0.795038	0	0.117307	223.617
Pa_4_5080	Put. protein of unknown function	-0.795007	4.98685e-36	0.565999	31.0938
Pa_2_12990	Put. DNA-3-methyladenine glycosylase	-0.794951	7.10934e-17	0.437828	9.62234
Pa_5_3670	Put. transporter	-0.794909	7.29851e-46	0.418236	26.4999
Pa_0_1070	Put. protein of unknown function	-0.794879	5.90219e-20	0.515829	14.2867
Pa_2_7030	Put. high-affinity methionine permease	-0.794763	2.23298e-13	0.473756	8.18316
Pa_2_11090	Put. Glutaminase	-0.794678	5.94817e-22	0.497725	15.0625
Pa_4_5810	Put. L-asparaginase	-0.794526	7.05101e-29	0.435137	17.0488
Pa_3_6520	Put. vesicular-fusion protein sec17	-0.79447	1.90411e-26	0.642712	28.7608
Pa_2_8430	Put. protein similar to HOB3 of Schizosaccharomyce	-0.794172	6.40186e-126	0.425874	76.1868
Pa_4_8640	Put. Methylene-fatty-acyl-phospholipid synthase	-0.793963	0	0.0581851	131.03
Pa_4_7950	Put. mitochondrial NADH-ubiquinone oxidoreductase	-0.793723	0	0.168064	262.258
Pa_5_11560	Put. quinate permease	-0.793718	8.58674e-35	0.324467	15.6524
Pa_7_930	Put. acyl-protein thioesterase	-0.793678	9.11521e-11	0.457816	6.12521
Pa_5_7190	Put. 2-hydroxyacid dehydrogenase	-0.793541	1.5001e-109	0.0873706	27.4443
Pa_2_11080	Put. RNA-binding protein	-0.793531	6.43671e-275	0.371199	145.792
Pa_7_3800	Put. acetyl-CoA carboxylase	-0.793416	0	0.158687	239.789
Pa_7_7420	Put. suppressor of kinetochore protein SKP1	-0.793274	0	0.0852642	527.229
Pa_1_11480	Put. Glycoside Hydrolase Family 47	-0.793257	1.35714e-138	0.20186	47.6647
Pa_1_16650	S12 (=Rps15) cytosolic 40S ribosomal protein encod	-0.793168	0	0.18092	5555.8
Pa_7_7250	Put. cleavage and polyadenylation specificity fact	-0.793127	9.12846e-20	0.654122	21.8869
Pa_1_1290	Put. protein of unknown function	-0.793097	0	0.324957	195.018
Pa_5_10050	Put. protein of unknown function	-0.793083	5.27163e-42	0.469979	27.7402
Pa_7_4180	Put. protein of unknown function	-0.792736	1.94118e-11	0.241058	3.80617
Pa_5_1290	Put. cytochrome P450 E-class, group IV	-0.792181	0	0.117883	143.272
Pa_1_690	Put. metacaspase	-0.792167	4.67892e-220	0.453801	144.346
Pa_3_11280	Put. protein of unknown function	-0.792104	3.51106e-23	0.0493643	4.89404
Pa_2_7880	Put. SAM-dependent O-methyltranferase encoded by t	-0.792062	0	0.384446	6259.02
Pa_5_5280	Put. protein of unknown function	-0.792018	3.07386e-37	0.148559	10.7672
Pa_1_23460	Put. protein of unknown function	-0.792008	3.69384e-15	0.489292	9.81855
Pa_5_5700	Put. Uroporphyrinogen-III synthase	-0.7919	7.43541e-21	0.217178	6.95734
Pa_5_2550	Put. protein of unknown function	-0.791873	1.95459e-31	0.347834	14.9137
Pa_5_2180	Put. protein of unknown function	-0.791861	1.60196e-65	0.406765	37.1748
Pa_4_4110	Put. Fumarylacetoacetase	-0.791818	0	0.141784	104.25
Pa_6_11710	Put. protein of unknown function	-0.791651	1.10336e-25	0.395961	13.5906
Pa_7_3850	Put. peptidyl-prolyl cis-trans isomerase ssp-1	-0.791608	3.09894e-292	0.234849	110.067
Pa_1_16250	Put. protein of unknown function	-0.791599	1.70649e-19	0.342855	8.83368
Pa_1_18590	Put. protein of unknown function	-0.791591	8.80287e-12	0.464144	6.90688
Pa_2_13180	Put. cytosolic 60S ribosomal protein Rpl30	-0.791542	0	0.0978655	1058.25
Pa_6_10350	Put. MFS toxin efflux pump	-0.791529	4.23124e-12	0.501763	7.89148
Pa_1_20810	Put. protein of unknown function	-0.791454	5.02277e-58	0.436674	35.4803
Pa_6_8700	Put. AP-3 complex subunit beta	-0.791316	1.02692e-113	0.187759	37.6034
Pa_5_1710	Put. bilirubin oxidase precursor	-0.791309	6.17724e-16	0.338089	7.00642
Pa_1_21010	Put. protein of unknown function	-0.790985	0	0.0759109	92.3542
Pa_1_5390	Put. L-lactate dehydrogenase	-0.790763	2.01372e-299	0.321982	140.348
Pa_1_2130	Put. protein of unknown function	-0.790753	2.52963e-95	0.250647	36.8619
Pa_3_10300	Put. protein of unknown function	-0.790524	1.08196e-94	0.391106	52.0903
Pa_7_6520	Put. uracil phosphoribosyltransferase	-0.79027	0	0.0798446	95.5436
Pa_3_7630	Put. cytosolic 40S ribosomal protein Rps6	-0.790172	0	0.0722884	960.73
Pa_1_2890	Put. splicing factor U2AF 23 kDa subunit	-0.790091	7.21967e-34	0.416043	19.1909
Pa_3_1680	Put. Pre-rRNA-processing protein PNO1	-0.790079	1.27514e-49	0.391176	26.8178
Pa_4_3460	Put. protein of unknown function	-0.790067	0	0.101321	263.317
Pa_6_7870	Put. Catechol O-methyltransferase	-0.789919	0	0.127283	1014.5
Pa_1_5680	Put. Glycosyltransferase Family 20	-0.789834	7.71602e-204	0.196731	69.4993
Pa_0_120	Put. protein of unknown function	-0.789825	4.12839e-43	0.338861	20.2891
Pa_7_9250	Put. protein similar to Ku80 of Chaetomium globosu	-0.789296	1.73296e-12	0.479962	7.70274
Pa_1_16420	Put. serine protease	-0.789159	2.17369e-31	0.445204	19.1226
Pa_6_7790	Put. protein of unknown function	-0.789129	1.79226e-36	0.0968698	9.12572
Pa_1_11990	Put. protein of unknown function	-0.788949	1.13844e-69	0.13974	20.0858
Pa_7_2590	Put. NADH-cytochrome b5 reductase	-0.788943	0	0.207369	245.965
Pa_2_11340	Put. protein of unknown function	-0.788909	9.37861e-18	0.171924	5.21079
Pa_6_5650	Put. Ubiquitin fusion degradation protein 1	-0.788708	2.7645e-111	0.320957	51.4378
Pa_4_9740	Put. aminopeptidase	-0.788525	4.35716e-251	0.0445938	55.1869
Pa_1_21300	Put. protein of unknown function	-0.788444	1.35256e-46	0.434889	28.1464
Pa_0_870	Put. high-affinity nicotinic acid transporter	-0.788435	0	0.44354	574.443
Pa_1_2050	Put. Glycoside Hydrolase Family 37	-0.788358	5.65404e-183	0.434407	113.78
Pa_6_2490	Put. protein of unknown function	-0.788227	3.9112e-144	0.303913	64.1031
Pa_1_8190	Put. protein of unknown function	-0.78811	1.0489e-215	0.101314	56.7857
Pa_3_9410	Put. PAB1-binding protein	-0.787901	0	0.0502128	104.071
Pa_7_8710	Put. 1,2-dihydroxy-3-keto-5-methylthiopentene diox	-0.787763	0	0.179614	122.821
Pa_1_2530	Put. protein of unknown function	-0.787755	0	0.117149	107.278
Pa_5_5600	Put. phospholipid:diacylglycerol acyltransferase	-0.787729	4.26617e-41	0.249044	15.441
Pa_6_9080	Put. protein of unknown function	-0.787686	2.44151296123634e-310	0.632234	347.33
Pa_2_3230	Put. urease accessory protein	-0.787551	3.2061e-70	0.21799	24.8385
Pa_5_1220	Put. protein of unknown function	-0.787454	1.39515e-63	0.087085	15.7328
Pa_7_8080	Put. PEX3 peroxisomal biogenesis factor 3	-0.78742	1.87824e-85	0.323454	39.5388
Pa_1_6850	Put. protein of unknown function	-0.787362	4.67973e-104	0.315579	47.3705
Pa_4_7790	Put. Ubiquitin	-0.787322	0	0.272597	1532.3
Pa_6_1000	Put. Tagatose-1,6-bisphosphate aldolase	-0.78714	1.47945e-101	0.0406642	21.7954
Pa_7_1150	Put. transporter	-0.787016	6.41746e-13	0.240787	4.36403
Pa_4_4560	Put. zeaxanthin epoxidase	-0.786911	1.15161e-13	0.395938	6.83267
Pa_4_3580	Put. protein of unknown function	-0.786842	1.72408e-15	0.518732	10.9199
Pa_5_1480	Put. protein of unknown function	-0.786801	4.66787e-19	0.54516	14.803
Pa_2_11620	Put. protein of unknown function	-0.786717	1.05831e-172	0.13157	49.4407
Pa_1_200	Put. protein of unknown function	-0.786498	0	0.0616708	76.8163
Pa_4_8310	Put. protein of unknown function	-0.786301	5.64778e-21	0.362063	10.0391
Pa_2_7520	Put. tRNA-splicing endonuclease subunit sen-2	-0.785963	6.09246e-116	0.148726	34.5983
Pa_1_12600	Put. nucleoporin nup107	-0.785857	4.22514e-150	0.153617	45.5261
Pa_7_760	Put. indoleamine 2,3-dioxygenase	-0.785805	1.05869e-51	0.135293	14.5972
Pa_6_6870	Put. Protein similar to aminopeptidase YDR415C pre	-0.785736	0	0.0701446	207.882
Pa_5_4970	Put. protein similar to oryzin precursor	-0.785681	5.4685e-93	0.382375	49.9747
Pa_6_2540	Put. protein of unknown function	-0.785611	8.01547e-92	0.32589	42.8168
Pa_2_6620	Put. protein similar to PNS1 of Neurospora crassa	-0.785608	3.05693e-19	0.36281	9.15585
Pa_1_20570	Put. cytochrome c oxidase polypeptide VIa	-0.785577	1.10797e-256	0.623089	278.127
Pa_2_4300	Put. protein of unknown function	-0.785463	5.52953e-126	0.32334	58.6994
Pa_2_2370	Put. protein of unknown function	-0.78504	1.56026e-16	0.508083	11.3885
Pa_7_7380	Put. protein of unknown function	-0.784996	4.00193e-122	0.261964	48.7961
Pa_7_8310	Put. candidapepsin precursor	-0.784907	1.48e-41	0.275752	16.6869
Pa_1_220	Put. protein of unknown function	-0.784838	5.32875e-26	0.0834584	6.14763
Pa_1_2160	Put. protein of unknown function	-0.784834	1.07376e-69	0.411666	40.1401
Pa_5_5250	Put. DNA polymerase kappa	-0.784826	5.8002e-19	0.249754	6.80919
Pa_5_11330	Put. protein of unknown function	-0.784783	1.25471e-17	0.321334	7.50759
Pa_1_2090	Put. glutaminyl-peptide cyclotransferase	-0.784642	4.34063e-41	0.221956	14.4229
Pa_1_6500	Put. protein of unknown function	-0.78457	1.74831e-150	0.0900573	38.172
Pa_2_9490	Put. dolichyldiphosphatase	-0.784518	5.13248e-46	0.20081	15.3772
Pa_1_2410	PaNox1 NADPH oxidase catalytic subunit encoded by	-0.784517	2.86973e-69	0.394991	38.2017
Pa_2_13790	Put. NADH dehydrogenase [ubiquinone] 1 beta subcom	-0.784462	8.46094e-129	0.60752	131.503
Pa_2_13840	Put. protein of unknown function	-0.784455	3.35826e-16	0.0780797	3.64971
Pa_5_2990	Put. protein of unknown function	-0.784403	2.44061e-76	0.12652	21.2688
Pa_2_6180	Put. protein of unknown function	-0.784234	6.91059e-89	0.0387675	18.9038
Pa_7_5000	Put. protein of unknown function	-0.784077	1.27153e-44	0.47123	29.6437
Pa_4_6120	Put. Activator of HSP90 ATPase	-0.784026	0	0.447043	281.642
Pa_3_9020	Put. protein of unknown function	-0.783947	2.72431e-107	0.151681	32.2315
Pa_1_2270	Put. protein sym-1	-0.783684	3.97195e-77	0.243965	29.1943
Pa_6_8360	Put. pyridoxine biosynthesis protein PDX1	-0.783656	0	0.0526363	373.484
Pa_5_12810	Put. protein of unknown function	-0.783554	0	0.110197	4526.02
Pa_4_9770	Put. D-arabinose 1-dehydrogenase	-0.783553	8.33958e-88	0.262359	34.8861
Pa_5_3210	Put. protein of unknown function	-0.783503	1.01293338710372e-319	0.118344	88.6575
Pa_4_5750	Put. protein of unknown function	-0.783488	9.31075e-64	0.0272148	12.8903
Pa_1_7430	Put. phosphomannomutase	-0.783304	0	0.123361	161.487
Pa_5_11930	Put. protein of unknown function	-0.783242	4.78064e-115	0.237779	43.2229
Pa_4_670	Put. protein of unknown function	-0.783236	9.59305e-132	0.37276	69.5638
Pa_5_11200	Put. protein of unknown function	-0.783216	8.78045e-110	0.516166	84.7235
Pa_5_7220	Put. protein of unknown function	-0.783097	0	0.172695	310.698
Pa_3_7410	CRO1 protein involved in sexual reproduction encod	-0.783009	3.63195e-22	0.61375	21.5837
Pa_2_12760	Put. Prohibitin-1	-0.782951	1.6624e-130	0.429224	79.6962
Pa_2_11560	Put. 3-hydroxyisobutyryl-CoA hydrolase, mitochondr	-0.7829	5.73734e-79	0.215164	27.8114
Pa_5_810	Put. protein of unknown function	-0.78257	4.72971e-27	0.265696	10.3647
Pa_7_8530	Put. 60S ribosome subunit biogenesis protein NIP7	-0.78257	6.29052e-26	0.270127	10.0222
Pa_1_12480	Put. Glycosyltransferase Family 39	-0.782537	5.57384e-200	0.480044	140.757
Pa_2_9840	Put. protein of unknown function	-0.782492	1.6799e-35	0.264951	13.7873
Pa_7_5790	Put. cytosolic 60S ribosomal protein Rpl29	-0.782448	0	0.282672	640.428
Pa_6_1020	Put. Ribose/Galactose phosphate isomerase	-0.782401	4.45942e-19	0.610807	18.1516
Pa_3_280	Put. 5 -nucleotidase precursor	-0.782348	2.91287e-128	0.278502	53.4625
Pa_2_11250	Put. centromere protein mis6	-0.782342	1.65939e-22	0.229429	7.78628
Pa_1_1050	Put. Glycoside Hydrolase Family 43	-0.78228	5.40431e-56	0.0448984	12.0549
Pa_6_11400	Put. Amidase	-0.782254	1.46406e-19	0.496847	13.2541
Pa_5_6160	Put. formamidase	-0.781985	3.55113e-49	0.238315	18.1121
Pa_7_820	Put. protein of unknown function	-0.781912	3.94104e-236	0.118134	65.2983
Pa_2_12770	Put. RNA exonuclease 3	-0.781895	2.89267e-59	0.212595	20.5818
Pa_2_10920	Put. UPF0220 protein	-0.781781	5.33706e-43	0.733024	68.0691
Pa_5_5420	Put. protein of unknown function	-0.78171	2.92963e-111	0.16768	34.897
Pa_2_7565	Put. protein of unknown function	-0.781439	4.69651e-121	0.0702025	28.793
Pa_7_8220	Put. adenosine kinase	-0.781264	9.8376e-108	0.368824	56.1405
Pa_1_1980	Put. succinate-semialdehyde dehydrogenase [NADP+]	-0.781119	0	0.183178	112.362
Pa_0_110	Put. esterase/lipase	-0.781083	5.98777e-169	0.212594	59.875
Pa_2_13100	Put. protein of unknown function	-0.78107	3.58563e-57	0.256043	22.1238
Pa_2_2570	Put. protein of unknown function	-0.780976	3.44753e-186	0.19624	63.3432
Pa_2_13870	Put. cytosolic 40S ribosomal protein Rps24	-0.780963	3.48857e-212	0.70433	308.949
Pa_6_4000	Put. Methyltransferase	-0.780836	1.16752e-18	0.560939	15.1637
Pa_4_1690	Put. protein of unknown function	-0.780787	5.03306e-45	0.562619	38.8481
Pa_5_6140	Put. importin beta-3 subunit	-0.780724	0	0.0311026	128.387
Pa_1_17825	Put. protein of unknown function	-0.780648	7.51854e-19	0.507772	13.1343
Pa_3_1810	Put. NMDA receptor-regulated protein 1	-0.780644	5.88689e-65	0.531199	51.7125
Pa_1_7330	Put. prefoldin subunit 2	-0.780469	0	0.0812389	90.6922
Pa_2_9160	Put. methylenetetrahydrofolate reductase	-0.780437	1.27509e-151	0.225873	55.4995
Pa_2_10660	Put. Vacuolar protein sorting-associated protein 1	-0.780308	1.06648e-12	0.434015	6.94207
Pa_1_6660	Put. protein of unknown function	-0.780256	2.21133e-14	0.355514	6.53116
Pa_2_3550	Put. saccharopine dehydrogenase [NADP+, L-glutamat	-0.7801	1.56158e-295	0.177375	96.1264
Pa_7_5930	Put. eukaryotic translation initiation factor 5	-0.780098	0	0.0846214	223.765
Pa_2_12850	Put. hydrolase	-0.780081	1.3469e-72	0.111213	19.3506
Pa_1_20040	Put. mitochondrial trans-2-enoyl-CoA reductase pre	-0.780067	5.27761e-15	0.529857	10.882
Pa_2_10880	Put. Mitochondrial import receptor subunit TOM7	-0.780004	9.17653e-274	0.0777317	67.2363
Pa_5_4960	Put. squalene synthetase	-0.779938	9.60918e-20	0.699918	25.9918
Pa_7_470	Put. protein of unknown function	-0.779805	0	0.0940924	16134.5
Pa_5_7420	Put. protein of unknown function	-0.779559	0	0.222163	198.793
Pa_4_5220	Put. Proteasome component	-0.77944	1.34657e-57	0.645538	65.626
Pa_2_13030	Put. Peroxisomal-coenzyme A synthetase	-0.779402	2.20984e-59	0.173232	18.6362
Pa_2_11890	Put. cytosolic 60S ribosomal protein Rpl37a isofor	-0.779347	3.98963e-75	0.0234647	15.008
Pa_6_4240	Put. Orotidine 5 -phosphate decarboxylase	-0.779316	1.35276e-112	0.0584096	25.7449
Pa_5_13020	Put. protein of unknown function	-0.779301	1.46253e-282	0.0668897	67.0235
Pa_1_4180	Put. protein of unknown function	-0.779033	2.70739e-44	0.367362	22.421
Pa_3_1820	Put. protein of unknown function	-0.779017	6.52847e-181	0.194305	61.2225
Pa_2_4050	Put. ribonuclease T2 precursor	-0.779012	2.75366e-27	0.572666	23.6652
Pa_3_4740	Put. protein of unknown function	-0.778965	0	0.131897	217.791
Pa_4_8620	Put. Piwi_Agonaute like protein	-0.778946	2.36116e-39	0.205252	13.2185
Pa_1_14560	Put. exosome complex exonuclease RRP43	-0.778795	1.42363e-12	0.315146	5.08266
Pa_3_6490	Put. protein of unknown function	-0.778752	1.02899e-40	0.414704	23.1942
Pa_5_12250	Put. protein of unknown function	-0.778727	8.21036e-16	0.781258	29.38
Pa_4_6370	Put. alcohol dehydrogenase	-0.77855	3.11018e-145	0.0999906	37.9295
Pa_1_11520	Put. transcription initiation factor TFIID subunit	-0.778519	2.56582e-42	0.227099	15.0664
Pa_1_21980	Put. transcriptional activator	-0.778483	0	0.213517	484.992
Pa_6_2130	Put. DNA-directed RNA polymerases I, II, and III	-0.778465	1.30511e-17	0.499126	11.9007
Pa_3_9450	Put. protein of unknown function	-0.778444	1.40155e-15	0.505913	10.5992
Pa_1_18890	Put. exosome complex exonuclease RRP40	-0.77844	2.4846e-14	0.479209	8.96524
Pa_1_16410	Put. Ferric reductase transmembrane component	-0.778432	0	0.0399564	85.3239
Pa_1_2045	Put. protein of unknown function	-0.778395	6.7749e-33	0.419129	18.7631
Pa_5_3280	Put. fusion protein: ubiquitin - cytosolic 40S rib	-0.77808	0	0.387236	429.021
Pa_1_13160	Put. RNA 3 -terminal phosphate cyclase-like protei	-0.777993	4.23572e-29	0.201906	9.54324
Pa_2_11300	Put. Glycosyltransferase Family 3	-0.777831	1.31529e-50	0.389185	27.2318
Pa_1_22290	Put. nucleoporin	-0.777689	2.7218e-39	0.48519	26.9542
Pa_3_20	Put. Thiamin pyrophosphokinase	-0.777453	4.93383e-76	0.216456	26.8402
Pa_1_1450	Put. D-3-phosphoglycerate dehydrogenase	-0.777381	1.39839e-35	0.31597	15.6799
Pa_6_5980	Put. Eukaryotic translation initiation factor 2 su	-0.777323	7.30343e-120	0.471755	81.8833
Pa_2_8530	Put. protein of unknown function	-0.777222	7.99694e-32	0.0813872	7.55913
Pa_1_9250	Put. protein of unknown function	-0.777168	0	0.0684324	421.762
Pa_3_7170	Put. protein of unknown function	-0.777013	3.43938e-201	0.055089	45.7702
Pa_6_1010	Put. Dihydroxyacetone kinase	-0.77679	4.73574e-29	0.403421	15.7894
Pa_1_18240	Put. probable 26S protease subunit	-0.776782	3.28742e-282	0.293693	123.201
Pa_7_3480	Put. transporter	-0.776759	4.24957e-42	0.368316	21.3159
Pa_7_7310	Put. metal resistance protein similar to YCFI of S	-0.776722	7.01936e-174	0.427784	106.145
Pa_3_5690	Put. Amino-acid permease	-0.776673	3.67595e-216	0.154988	66.0989
Pa_7_2540	Put. trafficking protein particle complex subunit	-0.776554	3.91673e-26	0.490373	17.7895
Pa_3_8510	Put. protein of unknown function	-0.776509	1.45846e-273	0.025142	55.797
Pa_6_1470	Put. Increased sodium tolerance protein 1	-0.776492	1.94259e-298	0.049249	66.7651
Pa_3_4850	Put. DASH complex subunit dad4	-0.776374	1.73627e-17	0.630909	17.661
Pa_5_4830	Put. protein of unknown function	-0.776312	3.36337e-15	0.356746	6.96684
Pa_3_600	Put. protein of unknown function	-0.776301	4.39763e-282	0.0401811	61.036
Pa_7_3760	Put. permease	-0.776229	0	0.0363892	668.359
Pa_3_1800	Put. phingoid long chain base kinase	-0.776065	5.56198e-13	0.592501	11.1748
Pa_5_7090	Put. protein of unknown function	-0.776045	6.81953e-20	0.321069	8.55504
Pa_4_8540	Put. protein of unknown function	-0.776032	1.0854e-63	0.545629	52.8282
Pa_3_230	Put. protein of unknown function	-0.776009	1.8724e-18	0.122585	4.76891
Pa_3_8190	Put. DASH complex subunit DAD2	-0.775753	1.56617e-19	0.327317	8.51939
Pa_4_8700	Put. hexokinase	-0.775691	1.20327e-35	0.224123	12.4953
Pa_4_7570	Put. Glycoside Hydrolase Family 61	-0.775593	0	0.0317766	207.724
Pa_2_11040	Put. rRNA-processing protein FCF1 homolog	-0.77559	2.47537e-80	0.1003	20.7951
Pa_4_8290	Put. hydroxymethylglutaryl-CoA synthase	-0.77551	0	0.16073	173.811
Pa_1_23730	Put. protein of unknown function	-0.775414	3.82806e-24	0.450652	14.6783
Pa_1_16580	Put. protein of unknown function	-0.775412	5.80578e-144	0.245502	55.3301
Pa_2_2940	Put. transketolase : dihydroxyacetone synthase (DA	-0.775315	7.00793e-142	0.557263	123.992
Pa_6_4720	Put. Mitochondrial ATP synthase epsilon chain	-0.775244	0	0.0784541	285.544
Pa_2_13300	Put. proteasome subunit alpha type-6	-0.775133	2.82481e-124	0.492895	90.0423
Pa_3_10140	Put. cytosolic 40S ribosomal protein Rps25	-0.774999	0	0.266342	893.659
Pa_7_5110	Put. amino-acid permease	-0.774877	1.36482e-14	0.104884	3.51731
Pa_7_4410	Put. E3 ubiquitin-protein ligase MARCH6	-0.774591	2.97384e-14	0.609101	13.0991
Pa_1_5080	Put. protein of unknown function	-0.774534	1.67865e-201	0.137635	58.747
Pa_0_830	Put. signal recognition particle 54 kDa protein ho	-0.77452	1.27472e-33	0.580892	30.2526
Pa_3_10290	Put. Endothiapepsin precursor	-0.774517	5.84157e-183	0.107843	49.0118
Pa_1_2540	Put. protein of unknown function	-0.774498	0	0.0501215	118.197
Pa_5_8130	Put. protein of unknown function	-0.774427	3.61963e-47	0.316152	21.061
Pa_6_5670	Put. RuvB-like helicase 2	-0.774287	9.74374e-17	0.701222	21.7994
Pa_3_10550	Put. Protein FMP21 mitochondrial precursor	-0.774235	7.93993e-129	0.181958	42.0438
Pa_1_730	Put. protein of unknown function	-0.77416	2.40839e-21	0.668816	25.0885
Pa_2_760	Put. protein of unknown function	-0.774021	2.10622e-54	0.539765	44.1607
Pa_1_13570	Put. DNA repair protein RAD51	-0.774016	1.12677e-15	0.438653	8.89102
Pa_6_9330	Put. Zinc transporter	-0.773917	6.26877e-79	0.061277	18.099
Pa_2_7210	Put. esterase paralogous to A. nidulans stcI, poss	-0.773906	4.11295e-40	0.503021	28.9577
Pa_1_3550	Put. protein of unknown function	-0.773882	1.20545e-179	0.279499	75.3391
Pa_2_13930	Put. actin-related protein 2	-0.773731	3.53264e-221	0.363265	114.723
Pa_2_11880	Put. Transcription factor tau subunit sfc1	-0.773728	6.05082e-12	0.445355	6.67259
Pa_1_9690	Put. Glycosyltransferase Family 57	-0.773431	8.26343e-51	0.136921	14.3965
Pa_6_580	Put. SAC3/GANP domain protein	-0.77327	1.30066e-49	0.477433	33.6593
Pa_2_14240	Put. protein of unknown function	-0.773256	8.2883e-15	0.297102	5.83375
Pa_4_4930	Put. protein of unknown function	-0.773204	1.45318e-11	0.647789	11.7904
Pa_4_8064	Put. protein of unknown function	-0.773089	1.20627e-179	0	32.0695
Pa_6_10970	Put. Coactosin	-0.772779	0	0.203599	161.983
Pa_4_7640	Put. ABC transporter (GCN20 like)	-0.772262	3.73336e-59	0.171058	18.4575
Pa_4_4230	Put. Citrate synthase	-0.772259	4.78811e-201	0.338993	98.0028
Pa_3_2860	Put. protein of unknown function	-0.772131	4.85875e-80	0.0249505	16.1061
Pa_5_5270	FK506-binding protein 2 precursor	-0.77209	0	0.195418	151.071
Pa_6_1120	Put. protein of unknown function	-0.772039	3.19187e-34	0.632944	36.5061
Pa_7_8450	Put. protein of unknown function	-0.771931	1.17777e-15	0.0392442	3.11082
Pa_3_11300	Put. protein of unknown function	-0.771929	4.51746e-16	0.305922	6.52978
Pa_1_13710	Put. protein transport protein	-0.771924	9.15406e-165	0.157922	50.6366
Pa_5_1890	Put. protein of unknown function	-0.77181	1.12782e-43	0.189927	14.1652
Pa_3_4190	Put. Acyl-CoA desaturase	-0.771793	0	0.189892	1291.58
Pa_2_4720	Put. elongator complex protein similar to ELP3 of	-0.771779	3.82906e-18	0.524701	13.2191
Pa_1_3820	Put. hydrolase	-0.771769	1.08375e-11	0.559093	8.9568
Pa_5_8490	Put. protein of unknown function	-0.771694	0	0.185515	113.221
Pa_1_21520	Put. protein of unknown function	-0.771624	3.23266e-20	0.238092	7.08889
Pa_7_11310	Put. superoxide dismutase 1 copper chaperone	-0.771465	1.70015e-285	0.361247	147.567
Pa_5_5030	Put. cytosolic 40S ribosomal protein Rps30 isoform	-0.771286	0	0.46984	307.628
Pa_3_6140	Put. glutathione reductase	-0.771207	2.29107e-291	0.185363	96.752
Pa_5_4230	Put. guanyl-specific ribonuclease F1	-0.771071	1.37834e-91	0.426395	55.1648
Pa_5_4140	Put. laccase precursor	-0.770973	3.33913e-285	0.204388	99.4535
Pa_4_890	Put. signal transduction histidine-protein kinase	-0.77088	5.53182e-49	0.451662	30.9844
Pa_4_2770	Put. choline-phosphate cytidylyltransferase	-0.770812	4.67879e-96	0.200146	32.6937
Pa_3_4730	Put. protein of unknown function	-0.770777	7.80079e-290	0.0807232	71.8484
Pa_7_7700	Put. 4-aminobutyrate aminotransferase	-0.77059	0	0.19446	452.284
Pa_3_4150	Put. Mediator of RNA polymerase II transcription s	-0.770546	1.80414e-12	0.16975	3.51073
Pa_2_10600	Put. Methionine adenosyltransferase 2 subunit beta	-0.770514	5.55036e-12	0.595801	10.3192
Pa_4_2300	Put. protein of unknown function	-0.770333	1.91412e-14	0.554946	11.2291
Pa_2_7280	Put. protein of unknown possibly function involved	-0.770262	4.39296e-302	0.483311	215.089
Pa_6_3110	Put. 5-amino-6-(5-phosphoribosylamino)uracil reduc	-0.770223	1.33164e-20	0.218533	6.8899
Pa_1_20880	Put. protein of unknown function	-0.770166	1.07007e-36	0.478939	24.6833
Pa_2_7360	Put. transcription factor orthologous to A. nidula	-0.77011	2.08633e-137	0.432812	84.7227
Pa_7_4370	Put. Glycoside Hydrolase Family 10	-0.770084	6.06734e-76	0.0469862	16.5787
Pa_2_6450	Put. type IV phospholipid-transporting ATPase	-0.76992	2.5694e-18	0.505077	12.6338
Pa_3_8070	Put. protein of unknown function	-0.769785	2.6314e-17	0.332073	7.55737
Pa_3_290	Put. protein of unknown function	-0.769636	1.40701e-34	0.106256	8.86865
Pa_4_3260	Put. protein of unknown function	-0.769576	1.21605e-22	0.651538	25.1091
Pa_1_13640	Put. protein of unknown function	-0.769569	2.72181e-23	0.592133	21.2269
Pa_6_960	Put. Mago nashi	-0.769466	3.19154e-62	0.447221	39.2118
Pa_3_6820	Put. type IIIA plasma membrane ATPase	-0.769422	0	0.28447	1382.65
Pa_3_7220	Put. Elongator complex protein 1	-0.76909	8.34319e-238	0.167968	75.3321
Pa_4_9700	Put. protein of unknown function	-0.769076	1.13752e-31	0.532636	24.5877
Pa_6_6720	Put. protein of unknown function	-0.768981	3.1921e-47	0.073103	11.1045
Pa_3_5500	Put. protein of unknown function	-0.768724	1.40306e-22	0.364158	10.9262
Pa_1_21150	Put. protein of unknown function	-0.768638	8.90132e-24	0.496934	16.376
Pa_1_16010	Put. protein of unknown function	-0.7686	8.86547e-32	0.264944	12.2727
Pa_4_7100	Put. protein of unknown function	-0.768545	7.54074e-126	0.139812	36.7034
Pa_1_11030	Put. vesicle transport v-SNARE protein VTI1	-0.768517	7.57171e-44	0.570706	38.7339
Pa_1_24610	Put. protein of unknown function	-0.768306	1.6668e-105	0.419912	62.6153
Pa_1_1040	Put. protein of unknown function	-0.76817	4.92753e-12	0.346562	5.22557
Pa_4_1630	Put. protein of unknown function	-0.768007	1.84242e-14	0.652944	15.4529
Pa_4_1870	Put. protein of unknown function	-0.767932	6.5839e-13	0	2.17823
Pa_1_17320	Put. G1/S-specific cyclin pas1	-0.767907	0	0.247168	337.316
Pa_1_24490	Put. protein of unknown function	-0.76777	3.12937e-89	0.316449	40.5855
Pa_1_6900	Put. protein of unknown function	-0.767709	5.33113e-12	0.189208	3.53218
Pa_1_5830	Put. protein of unknown function	-0.767689	1.75425e-233	0.157692	71.9652
Pa_1_610	Put. cytosolic 60S ribosomal protein Rpl23	-0.767679	0	0.618425	428.154
Pa_1_14680	Put. dehydrogenase/reductase	-0.767623	8.16909e-116	0.197381	39.2712
Pa_5_2590	Put. protein of unknown function	-0.767572	0	0.358985	220.606
Pa_1_800	Put. endothiapepsin precursor	-0.767511	5.03064e-81	0.130429	22.8512
Pa_4_9010	Put. protein of unknown function	-0.767382	6.82717e-144	0.174357	46.1071
Pa_1_17140	Put. phosphoribosylaminoimidazole-succinocarboxami	-0.76734	4.03541e-35	0.128535	9.59369
Pa_5_9120	Put. histone acetyltransferase	-0.767313	1.20372e-77	0.139748	22.4304
Pa_3_3870	Put. DNA-directed RNA polymerases II 24 kDa polype	-0.767305	5.6976e-56	0.375656	29.1971
Pa_7_4610	Put. protein of unknown function	-0.767255	2.87236e-53	0.301517	23.0331
Pa_1_22920	Put. protein of unknown function	-0.767209	2.72793e-93	0.144538	27.4214
Pa_2_2230	Put. protein similar to YDL237W of Saccharomyces c	-0.767161	5.94448e-242	0.0938966	62.3735
Pa_1_22600	Put. Glycoside Hydrolase Family 76	-0.767042	1.38461e-13	0.648743	14.196
Pa_3_8430	Put. protein of unknown function	-0.766982	4.6937e-240	0.284084	102.182
Pa_2_5460	Put. adenylate kinase isoenzyme	-0.766914	2.04265e-22	0.333432	10.0379
Pa_7_7225	Put. cytosolic 60S ribosomal protein Rpl37a isofor	-0.766867	0	0.204113	1001.29
Pa_5_10540	Put. protein of unknown function	-0.766853	4.20056e-136	0.0404826	29.3054
Pa_4_5990	Put. proteasome activator complex subunit 4	-0.766246	1.66593e-44	0.54797	36.7101
Pa_5_9790	Put. protein of unknown function	-0.766228	3.18441e-31	0.0448124	6.58861
Pa_3_8050	Put. protein of unknown function	-0.766183	1.73017e-101	0.174219	32.3301
Pa_6_5050	Put. Small nuclear ribonucleoprotein F	-0.765373	4.60216e-16	0.467355	9.86003
Pa_6_10450	Put. protein of unknown function	-0.765289	2.73222e-11	0.335684	4.73032
Pa_2_9790	Put. protein of unknown function	-0.765158	9.21363e-53	0.387219	28.2898
Pa_2_13060	Put. DnaJ-related protein	-0.765151	3.55012e-97	0.287885	41.2544
Pa_5_12890	Put. protein of unknown function	-0.765074	7.19235e-14	0.127188	3.53529
Pa_6_2080	Put. Glycosyltransferase Family 62	-0.765052	1.61411e-65	0.379235	34.6584
Pa_1_8850	Put. cell division control protein	-0.76498	4.97735e-16	0.308454	6.55259
Pa_2_9670	Put. homoserine kinase	-0.764487	4.15003e-84	0.370142	43.7247
Pa_2_850	Put. quinone oxidoreductase	-0.764287	1.01338e-11	0.714271	15.4117
Pa_2_11170	Put. GTP-binding protein	-0.764202	2.31432e-165	0.203551	57.2471
Pa_1_7260	Put. protein of unknown function	-0.764101	0	0.228992	302.275
Pa_5_960	Put. Glycoside Hydrolase Family 3	-0.764012	2.08223e-150	0.0764811	36.5775
Pa_5_5200	Put. anaphase-promoting complex subunit	-0.76401	1.51315e-20	0.450201	12.3228
Pa_3_10	Put. v-SNARE protein Bos1	-0.763988	2.4308e-143	0.173734	45.831
Pa_2_9710	Put. syntaxin-like protein similar to PSY1 of Schi	-0.763925	0	0.143196	109.593
Pa_3_4600	Put. Caffeine-induced death protein 1	-0.763824	1.50137e-41	0.234384	15.0555
Pa_4_8765	Put. riboflavin kinase	-0.763736	2.07204e-54	0.415101	31.3777
Pa_2_9960	Put. protein of unknown function	-0.763673	1.26251e-27	0.43402	16.2075
Pa_1_310	Put. cytochrome P450 E-class , group I	-0.763647	4.16602e-86	0.267347	34.6249
Pa_3_1220	Put. protein of unknown function	-0.763553	9.05955e-27	0.269257	10.3462
Pa_7_7100	Put. protein of unknown function	-0.76355	1.44388e-42	0.503027	30.8097
Pa_5_9640	Put. allantoinase	-0.763537	0	0.107311	139.024
Pa_1_7310	Put. RNA polymerase I-specific transcription initi	-0.763479	6.01202e-25	0.554934	20.3778
Pa_2_13740	Put. protein of unknown function	-0.763161	2.08951e-23	0.33422	10.5359
Pa_2_5670	Put. protein transport sec22	-0.763098	1.11339e-12	0.522134	8.81378
Pa_7_2610	Put. protein of unknown function	-0.762974	4.79377e-284	0.21036	100.572
Pa_7_105	Put. protein of unknown function	-0.762966	2.17856e-60	0.322915	27.6534
Pa_7_11360	Put. ATP-dependent RNA helicase	-0.762696	0	0.185794	112.997
Pa_3_8110	Put. protein similar to meiotically up-regulated g	-0.762608	8.41971e-38	0.126624	10.3047
Pa_1_17370	Put. phosphopantothenate--cysteine ligase	-0.76237	7.34192e-106	0.213781	37.3746
Pa_4_3760	Put. protein of unknown function	-0.762326	7.88134e-11	0.51347	7.17855
Pa_1_17030	Put. 26S proteasome non-ATPase regulatory subunit	-0.762007	1.93936e-52	0.522344	40.3899
Pa_5_12280	Put. protein of unknown function	-0.761961	1.97818e-42	0.149072	12.3509
Pa_2_4650	Put. glutaredoxin	-0.761751	1.37991e-33	0.746452	55.8605
Pa_1_9940	Put. protein of unknown function	-0.761402	3.02775e-50	0.686906	66.3154
Pa_1_1180	Put. protein of unknown function	-0.761159	2.32134e-80	0.0537027	17.9734
Pa_1_10880	Put. Poly(rC)-binding protein 1	-0.761145	0	0.180404	157.396
Pa_2_2055	Put. protein of unknown function	-0.76109	1.75659e-138	0.159183	42.6127
Pa_6_4160	Put. protein of unknown function	-0.760746	7.38183e-288	0.18823	96.241
Pa_0_460	Put. protein of unknown function	-0.760651	3.61382e-94	0.271726	38.3757
Pa_7_310	Put. aldo-keto reductase	-0.760527	1.4538e-38	0.170607	11.8376
Pa_1_2495	Put. protein of unknown function	-0.760434	2.1044e-15	0.330586	6.62053
Pa_4_7390	Put. NAD-dependent deacetylase	-0.760378	9.40885e-50	0.33023	23.0566
Pa_7_4240	CATA large catalase encoded by the catA gene	-0.760121	5.77328e-44	0.170287	13.5548
Pa_2_9260	Put. protein of unknown function	-0.759996	2.38475e-26	0.487215	17.7916
Pa_3_10312	Put. Put. heat shock protein family 70 protein	-0.759944	5.45877e-227	0.132216	65.2773
Pa_7_9310	Put. protein of unknown function	-0.759316	1.12085e-71	0.190481	23.6452
Pa_3_10600	Put. protein of unknown function	-0.75927	5.43947e-104	0.227435	37.997
Pa_7_4520	Put. protease	-0.759213	3.39484e-11	0.461932	6.47689
Pa_5_6550	Put. condensin complex subunit 1	-0.759196	4.59929e-86	0.319497	39.4359
Pa_6_8640	Put. mitochondrial precursor of 3-hydroxyisobutyra	-0.759187	2.28599e-15	0.664145	17.215
Pa_1_22260	Put. protein of unknown function	-0.759056	4.9131e-69	0.31304	30.9615
Pa_6_11300	Put. Acid phosphatase precursor	-0.758855	2.03026e-95	0.312604	43.0701
Pa_4_3880	Put. protein of unknown function	-0.758628	2.45801e-105	0.491808	75.8537
Pa_5_7350	Put. protein of unknown function	-0.758413	2.29313e-60	0.186118	19.5995
Pa_2_13310	Put. protein of unknown function	-0.758166	2.42386e-46	0.233021	16.7977
Pa_5_10335	Put. protein of unknown function	-0.75815	3.1627e-19	0.513254	13.6309
Pa_2_11190	Put. nucleotide exchange factor FES1	-0.758136	2.97208e-100	0.374963	52.985
Pa_1_23750	Put. COP9 signalosome complex subunit 6	-0.758126	5.00297e-11	0.619386	10.1304
Pa_3_7685	Put. protein of unknown function	-0.75812	2.86528e-137	0.268425	55.8042
Pa_5_4610	Put. LYR motif-containing protein	-0.758039	4.72375e-35	0.369506	17.6629
Pa_1_8110	Put. protein of unknown function	-0.758001	0	0.224222	232.542
Pa_6_9840	Put. protein of unknown function	-0.757826	3.0491e-40	0.123995	10.9188
Pa_7_3630	Put. reductase	-0.75779	1.53532e-26	0.444613	15.9713
Pa_4_6780	Put. protein of unknown function	-0.757775	5.52755e-73	0.609572	74.1496
Pa_1_7020	Put. protein of unknown function	-0.757712	1.84082e-109	0.319082	50.3438
Pa_5_150	Put. protein of unknown function	-0.757694	1.07903e-114	0.0791192	28.0214
Pa_1_22580	Put. protein of unknown function	-0.757677	2.86323e-26	0.393527	13.8403
Pa_1_2500	Put. endoplasmic reticulum transmembrane protein	-0.757635	2.0854e-284	0.387713	157.337
Pa_1_22770	Put. NADH dehydrogenase	-0.757615	1.91643e-74	0.651999	87.4273
Pa_4_4780	Put. protein of unknown function	-0.757538	5.26385e-28	0.487625	18.9995
Pa_1_17290	Put. protein of unknown function	-0.757507	4.19987e-21	0.730673	31.7208
Pa_6_10620	Put. Protein similar to C4G9.14 of Schizosaccharom	-0.757392	1.46689e-36	0.381246	19.0188
Pa_6_20	Put. Cytochrome P450 E-class, group IV	-0.75737	5.98535e-31	0.531043	23.8843
Pa_1_16300	Put. Glycoside Hydrolase Family 61	-0.756725	2.44526e-14	0.140072	3.79529
Pa_3_8630	Put. protein of unknown function	-0.75663	9.95876e-19	0.447487	11.0636
Pa_1_12200	Put. protein of unknown function	-0.75637	1.92967e-28	0.244548	10.3761
Pa_1_18370	Put. protein of unknown function	-0.756369	4.7822e-12	0.373941	5.60632
Pa_4_5350	Put. protein of unknown function	-0.75628	1.41696e-88	0.355369	44.406
Pa_6_4920	Put. Vacuolar ATP synthase subunit d	-0.756221	7.98071e-40	0.611381	39.8539
Pa_7_6610	Put. transcription initiation factor IIF	-0.75614	1.77909e-17	0.670835	20.345
Pa_7_5620	Put. protein of unknown function	-0.755965	2.13368e-21	0.332273	9.51739
Pa_7_8750	Put. RING-box protein	-0.75587	4.39072e-40	0.608677	39.7488
Pa_1_20070	Put. protein of unknown function	-0.755665	3.26198e-40	0.133822	11.2034
Pa_1_13070	Put. cutinase G-box binding protein	-0.755622	1.23347e-133	0.588386	128.419
Pa_7_7450	Put. phenylalanyl-tRNA synthetase alpha chain	-0.755515	4.64651e-82	0.312553	36.916
Pa_7_9110	Put. poly(rC)-binding protein similar to PCBP3 of	-0.755459	3.17642e-209	0.490876	151.632
Pa_3_4060	Put. protein similar to Protein YIP4 of Schizosacc	-0.755382	3.41152e-41	0.474443	27.5174
Pa_1_12690	Put. Glycoside Hydrolase Family 13	-0.755369	9.40765e-13	0.71385	16.9217
Pa_3_1630	Put. protein of unknown function	-0.755246	5.74184e-20	0.338293	8.96838
Pa_1_6990	Put. protein of unknown function	-0.755009	0	0.354784	169.459
Pa_5_3970	Put. protein of unknown function	-0.754722	1.90713e-183	0.432551	113.518
Pa_1_2810	Put. protein of unknown function	-0.754509	1.7865e-27	0.110492	7.05053
Pa_1_7560	Put. protein of unknown function	-0.754504	2.81942e-18	0.45216	10.9065
Pa_7_8630	Put. protein of unknown function	-0.754501	0	0.144065	128.59
Pa_1_10160	Put. isotrichodermin C-15 hydroxylase	-0.754498	2.01514e-14	0.142504	3.84382
Pa_0_1010	Put. protein of unknown function	-0.754486	8.71276e-42	0.115202	11.0789
Pa_1_8790	Put. protein of unknown function	-0.75446	1.84385e-18	0.122985	4.77584
Pa_1_21370	Put. protein of unknown function	-0.754442	1.88598e-13	0.519397	9.34608
Pa_2_9660	Put. ATP-dependent permease	-0.754409	1.15652e-94	0.272755	38.6602
Pa_5_11210	Put. protein of unknown function	-0.754053	0	0.256466	2152.26
Pa_1_22990	Put. 5-formyltetrahydrofolate cyclo-ligase	-0.754031	4.34372e-68	0.400332	38.0317
Pa_1_16590	Put. protein of unknown function	-0.753824	7.51219e-153	0.225703	55.9307
Pa_2_4120	Put. protein of unknown function	-0.753813	0	0.0890952	110.041
Pa_6_3649	Put. protein of unknown function	-0.75373	2.72033e-81	0.411817	47.0128
Pa_3_1370	het-c2S	-0.753147	1.93694e-256	0.357897	131.394
Pa_5_2910	Put. oxysterol-binding protein	-0.75314	3.76056e-26	0.582516	23.3125
Pa_2_5890	Put. acetyltransferase	-0.752981	1.11594e-26	0.305057	11.2666
Pa_2_6480	Put. ATP-dependent bile acid permease	-0.752653	4.30351e-24	0.604951	22.9304
Pa_2_5823	Put. DNA-directed RNA polymerase II subunit RPB11-	-0.752337	4.20901e-24	0.599062	22.5126
Pa_2_4440	Put. oxidoreductase similar to ydgJ of Escherichia	-0.752261	1.32954e-54	0.644386	61.808
Pa_6_10870	Put. RNA-binding protein	-0.752196	5.0001e-22	0.47096	14.047
Pa_0_550	Put. protein of unknown function	-0.751843	4.53434e-37	0.116769	9.8192
Pa_7_4080	Put. protein of unknown function	-0.751791	1.48545e-82	0.221596	29.5818
Pa_2_13330	Put. low molecular weight phosphotyrosine protein	-0.751667	6.61852e-146	0.309629	65.8335
Pa_2_8740	Put. ubiquitin-conjugating enzyme E2	-0.751546	6.62509e-57	0.375282	29.6725
Pa_6_5995	Put. protein of unknown function	-0.750768	8.24113e-11	0.295983	4.08448
Pa_6_1380	Put. protein of unknown function	-0.750662	6.20463e-32	0.527771	24.455
Pa_3_6280	Put. protein of unknown function	-0.750654	5.78347e-21	0.471449	13.3341
Pa_4_7340	Put. protein of unknown function	-0.750462	9.87305e-12	0.391664	5.68621
Pa_6_7110	Put. Protein similar to C31F10.16 of Schizosacchar	-0.750338	4.57304e-46	0.515231	34.6328
Pa_6_4350	Put. protein of unknown function	-0.75032	8.34026e-83	0.692233	113.231
Pa_1_9360	Put. E3 ubiquitin-protein ligase ZNRF2	-0.750259	9.30054e-24	0.533148	18.1249
Pa_7_8810	Put. mitochondrial import inner membrane transloca	-0.750244	2.19037e-17	0.495177	11.6071
Pa_6_3870	Put. Dynactin, 150 kDa isoform	-0.75021	6.81004e-19	0.501297	12.932
Pa_1_12990	subtilisin-like proteinase	-0.750098	0	0.487372	448.133
Pa_6_5260	Put. inhibitory regulator protein IRA1/2	-0.75009	1.95625e-94	0.412167	54.8543
Pa_2_6250	Put. transport protein similar to trs31 of Schizos	-0.749811	2.52832e-30	0.301095	12.7708
Pa_2_4795	Put. protein of unknown function	-0.749784	1.94e-98	0.132891	28.0571
Pa_4_9300	PEX11 peroxisomal biogenesis factor 11 encoded by	-0.749703	4.20808e-89	0.427906	53.8475
Pa_1_2700	Put. protein of unknown function	-0.749599	1.92724e-16	0.454377	9.77014
Pa_6_1450	Put. DNA mismatch repair protein PMS1	-0.749554	2.07409e-28	0.237697	10.1882
Pa_5_2640	Put. protein of unknown function	-0.749125	3.10583e-16	0.346425	7.30233
Pa_4_4550	Put. Aldehyde dehydrogenase	-0.748969	2.71066e-188	0.4086	109.491
Pa_4_4740	Put. RNA-binding protein Luc7-like	-0.748937	1.95874e-22	0.446059	13.401
Pa_7_7390	Put. protein of unknown function	-0.74888	1.25635e-14	0.514651	10.1281
Pa_1_13220	Put. protein of unknown function	-0.748845	1.45579e-42	0.469952	28.1228
Pa_1_17740	Put. endonuclease	-0.748229	7.28437e-47	0.346899	22.5922
Pa_3_700	Put. aldehyde dehydrogenase	-0.747984	3.88628e-93	0.394258	51.6332
Pa_6_7190	Put. Signal peptidase complex catalytic subunit SE	-0.747827	1.12279e-17	0.388622	8.91513
Pa_2_5270	Put. uracil phosphoribosyltransferase	-0.74782	1.64019e-44	0.502035	32.167
Pa_7_6950	Put. siderophore iron transporter	-0.747721	1.70867e-40	0.200341	13.4481
Pa_1_17480	Put. protein of unknown function	-0.747431	3.79955e-34	0.688675	44.6072
Pa_6_9040	Put. Splicing factor 3A subunit	-0.747398	5.51775e-12	0.495257	7.66557
Pa_2_8500	Put. protein of unknown function	-0.747366	6.11789e-167	0.292051	72.1774
Pa_2_3660	Put. protein of unknown function	-0.747038	1.50294e-199	0.249825	77.787
Pa_3_5920	Put. protein of unknown function	-0.746966	0	0.497803	246.991
Pa_6_6280	Put. protein of unknown function	-0.746844	5.8005e-79	0.342958	38.2944
Pa_4_6990	Put. protein of unknown function	-0.746552	2.68391e-95	0.478612	66.0544
Pa_2_13000	Put. Protein ECM33 precursor	-0.746501	0	0.589319	744.181
Pa_1_6110	Put. protein of unknown function	-0.746438	2.3229e-13	0.581567	11.1563
Pa_7_1930	Put. aldehyde dehydrogenase	-0.746346	1.30054e-101	0.557373	88.3329
Pa_2_3730	Put. phosphatase similar to Q05924 of Saccharomyce	-0.746239	3.39715e-43	0.243825	16.0516
Pa_5_3050	Put. protein of unknown function	-0.745836	1.5618e-69	0.0894828	17.3678
Pa_1_9910	Put. protein of unknown function	-0.74564	8.71265e-74	0.652132	86.6922
Pa_0_1600	Put. gamma-butyrobetaine dioxygenase	-0.745522	5.10019e-60	0.298304	25.8442
Pa_4_9720	Put. cytosolic 40S ribosomal protein Rps28	-0.745275	0	0.473086	420.384
Pa_1_2830	Put. 3-phytase A precursor	-0.745271	1.11856e-26	0.370886	13.2826
Pa_5_9310	Put. Glycoside Hydrolase Family 3	-0.745098	1.06932e-13	0.32055	5.67097
Pa_4_4940	Put. protein of unknown function	-0.745067	3.44874e-22	0.290634	8.92759
Pa_6_10910	Put. Glycoside Hydrolase Family 16	-0.744948	0	0.341289	225.034
Pa_1_130	Put. cytosolic 40S ribosomal protein Rps21	-0.744785	4.236e-154	0.615548	161.91
Pa_1_14540	Put. NADH-ubiquinone oxidoreductase	-0.744542	3.52385e-47	0.620456	49.0045
Pa_2_6600	Put. mitochondrial LSU ribosomal protein L1 precur	-0.744514	1.04229e-34	0.571982	30.4499
Pa_1_8380	Put. protein of unknown function	-0.744265	1.04498e-15	0.578598	13.2365
Pa_1_19670	Put. protein of unknown function	-0.744135	7.87698e-88	0.534827	71.2039
Pa_2_8950	Put. proteasome subunit beta type-2	-0.743652	2.1487e-154	0.434501	95.8309
Pa_7_6350	Put. rRNA biogenesis protein RRP5	-0.743517	2.06803e-23	0.481775	15.4459
Pa_6_1720	Put. Siderophore regulation protein	-0.743419	0	0.18202	138.669
Pa_7_9510	Put. protein of unknown function	-0.743242	4.91577e-25	0.442023	14.9137
Pa_1_15080	Put. peptidyl-prolyl cis-trans isomerase-like 1	-0.742591	3.27098e-18	0.287421	7.15219
Pa_5_11710	Put. protein of unknown function	-0.742483	5.46446e-81	0.348969	39.8769
Pa_2_10380	Put. leukotriene A-4 hydrolase	-0.742376	3.02551e-40	0.46016	25.8352
Pa_1_17580	Put. protein of unknown function	-0.742276	2.3213e-26	0.457837	16.4349
Pa_2_12120	Put. Ubiquitin carboxyl-terminal hydrolase	-0.742207	4.14688e-27	0.625712	27.8601
Pa_6_4610	Put. Translation initiation factor eIF-2B subunit	-0.742153	1.30328e-28	0.498254	20.0281
Pa_3_11100	Put. protein of unknown function	-0.742115	4.87054e-25	0.566071	21.1566
Pa_1_2070	Put. protein of unknown function	-0.741482	4.15672e-154	0.165273	48.2565
Pa_1_9065	Put. protein of unknown function	-0.741298	2.86364e-30	0.395978	16.1883
Pa_1_23020	Put. transcriptional activator	-0.740721	7.60228e-18	0.660514	20.0165
Pa_1_3130	Put. protein of unknown function	-0.740541	7.48474e-254	0.276513	106.082
Pa_6_1790	Put. Chorismate mutase	-0.740398	3.7593e-102	0.553432	87.7096
Pa_1_24270	Put. ribosome biogenesis protein RLP24	-0.740354	9.17647e-22	0.431581	12.4846
Pa_4_1040	Put. Ankyrin	-0.740302	6.10283e-22	0.438534	12.8219
Pa_3_2810	Put. Glycoside Hydrolase Family 31	-0.74005	2.78277e-23	0.350468	10.9099
Pa_1_6140	Put. mitochondrial presequence translocated-associ	-0.739775	1.78862e-20	0.461822	12.6634
Pa_3_1840	Put. protein of unknown function	-0.739629	1.34797e-68	0.380259	36.4279
Pa_5_4580	Put. pyruvate decarboxylase isozyme 3	-0.739536	4.13066e-15	0.376491	7.27469
Pa_1_10230	Put. protein of unknown function	-0.739528	4.23986e-14	0.534272	10.2839
Pa_2_970	Put. rhamnolipids biosynthesis 3-oxoacyl-[acyl-car	-0.739497	2.35044e-14	0.445301	8.2056
Pa_1_20390	Put. cytosolic translation initiation factor eIF-1	-0.739493	0	0.306963	1307.96
Pa_1_530	Put. Glycoside Hydrolase Family 75	-0.739406	1.14536e-129	0.233528	48.2788
Pa_2_12110	Put. cytosolic 60S ribosomal protein Rpl17	-0.739101	0	0.552042	282.018
Pa_6_740	Put. AN1-type zinc finger protein	-0.738984	4.29395e-63	0.347684	30.7815
Pa_1_8090	Put. protein of unknown function	-0.738943	3.42932e-22	0.558788	18.1801
Pa_2_13140	Put. Dihydroceramide delta(4)-desaturase	-0.738807	1.28893e-141	0.0839298	35.2364
Pa_5_4170	Put. protein of unknown function	-0.738701	5.09807e-21	0.282354	8.24886
Pa_3_7940	Put. E3 ubiquitin-protein ligase	-0.738388	2.22252e-18	0.384184	9.19914
Pa_2_13630	Put. protein of unknown function	-0.738318	0	0.245105	187.449
Pa_1_22615	Put. protein of unknown function	-0.738308	8.00947e-170	0.321799	79.1433
Pa_6_2530	Put. protein of unknown function	-0.738086	4.43501e-28	0.422172	15.9967
Pa_6_9700	Put. Protein similar to YGR203W of Saccharomyces c	-0.7378	2.52025e-24	0.421597	13.7068
Pa_2_270	Put. eukaryotic translation initiation factor 2 su	-0.737752	3.40868e-235	0.413669	138.879
Pa_6_4090	Put. Carboxymethylenebutenolidase	-0.737723	3.93989e-17	0.565983	14.0218
Pa_1_2560	Put. DNA-directed RNA polymerases I/II/III subunit	-0.737261	4.19892e-58	0.398773	32.1925
Pa_2_3150	Put. glutamine-dependent NAD(+) synthetase	-0.737013	7.12351e-17	0.703022	22.1424
Pa_4_3730	Put. protein of unknown function	-0.736631	8.46822e-16	0.310773	6.48164
Pa_2_7325	Put. protein of unknown function	-0.736367	0	0.325153	323.327
Pa_1_5320	Put. 26S proteasome regulatory subunit	-0.736306	1.17114e-116	0.516691	90.2043
Pa_1_17390	Put. rho1 guanine nucleotide exchange factor 3	-0.736292	1.40252e-19	0.616439	19.0403
Pa_5_8480	Put. glutamate decarboxylase	-0.736262	9.80883e-36	0.395601	19.2671
Pa_7_2100	Put. GTP binding protein	-0.736221	8.31904e-22	0.61682	21.4188
Pa_1_23470	Put. sulfate permease 2	-0.73598	1.06754e-43	0.387332	23.2727
Pa_2_3930	Put. protein of unknown function	-0.735965	2.3003e-19	0.234879	6.71273
Pa_7_8980	Put. actin-related protein 8	-0.735845	1.06913e-13	0.567873	11.0001
Pa_7_1950	Put. Glycosyltransferase	-0.735831	3.6294e-40	0.353266	19.5407
Pa_1_6220	Put. protein of unknown function	-0.735668	7.39178e-14	0.341694	6.05441
Pa_1_6720	Put. mitochondrial SSU ribosomal protein S23 precu	-0.735639	9.25202e-32	0.507253	22.9365
Pa_1_16870	Put. diacylglycerol O-acyltransferase 2A	-0.735029	4.43095e-90	0.334409	42.8879
Pa_2_4390	Put. Glycoside Hydrolase Family 72	-0.735009	0	0.368994	533.17
Pa_5_3260	Put. protein of unknown function	-0.734986	0	0.211506	456.641
Pa_2_8090	Put. protein of unknown function	-0.734793	4.17147e-11	0.623952	10.3703
Pa_4_7960	Put. PEX11B peroxisomal biogenesis factor 11 isofo	-0.734723	2.59704e-17	0.327503	7.47539
Pa_6_2670	Put. Protein similar to membrane protein C30D11.06	-0.734485	1.27607e-23	0.542052	18.4975
Pa_6_6290	Put. protein of unknown function	-0.73434	4.65651e-22	0.298714	9.0464
Pa_1_15790	Put. protein of unknown function	-0.734151	1.66408e-11	0.648898	11.7612
Pa_1_6670	Put. protein of unknown function	-0.733843	1.02226e-33	0.574988	29.803
Pa_5_12800	Put. protein of unknown function	-0.733689	4.23611e-20	0.248107	7.22318
Pa_6_890	Put. Anthranilate phosphoribosyltransferase	-0.733065	1.21173e-31	0.427664	18.403
Pa_1_1170	Put. protein of unknown function	-0.7329	5.47299e-13	0.158124	3.56572
Pa_1_20440	Put. mitochondrial complex I intermediate-associat	-0.732886	3.50147e-14	0.637245	14.3226
Pa_4_2035	Put. protein of unknown function	-0.73235	9.57563e-29	0.419983	16.307
Pa_6_9390	Put. protein of unknown function	-0.73232	1.97936e-12	0.393574	6.10136
Pa_7_10600	Put. GPI ethanolamine phosphate transferase	-0.732194	1.04806e-60	0.345541	29.4275
Pa_7_4920	Put. protein of unknown function	-0.732031	2.04048e-33	0.120689	8.90767
Pa_3_5280	Put. 26S proteasome regulatory subunit RPN8	-0.731847	2.9032e-272	0.289484	117.519
Pa_1_15130	Put. heat shock 70 kDa protein	-0.731568	1.16608e-285	0.530915	232.454
Pa_1_20530	Put. cytosolic 60S ribosomal protein Rpl37	-0.73154	0	0.442058	337.357
Pa_4_1890	Put. Anthranilate/para-aminobenzoate synthase comp	-0.731501	6.09552e-15	0.597284	13.2796
Pa_1_6830	Put. phosphate carrier protein	-0.731342	0	0.246162	181.565
Pa_1_17350	Put. protein of unknown function	-0.731235	1.44291e-57	0.517469	43.9034
Pa_7_9920	Put. protein of unknown function	-0.731142	1.7279e-11	0.62403	10.7847
Pa_1_9010	Put. protein of unknown function	-0.731099	1.19188e-12	0.625585	12.0968
Pa_6_11240	PaCAT2 catalase-peroxydase encoded by the PaCat2 g	-0.730962	1.0362e-75	0.817576	188.355
Pa_1_10100	Put. signal transduction histidine-protein kinase	-0.730863	2.34566e-78	0.294284	33.6441
Pa_7_5910	Put. protein of unknown function	-0.73078	1.0021e-11	0.510001	7.78714
Pa_3_6780	citrate synthase mitochondrial precursor encoded b	-0.7307	0	0.337463	282.704
Pa_5_4220	Put. protein of unknown function	-0.730683	3.71836e-152	0.389434	83.953
Pa_5_2660	Put. cytochrome P450 E-class, group I	-0.730557	4.57902e-51	0.244819	19.132
Pa_3_970	Put. Protein FMP52, mitochondrial precursor	-0.730458	7.15286e-76	0.175916	24.1333
Pa_2_2120	Put. protein similar to YG4I of Saccharomyces cere	-0.730331	3.95336e-20	0.423269	11.2213
Pa_2_2060	Put. transporter	-0.730191	1.15603e-71	0.253022	27.7005
Pa_6_3990	Put. protein of unknown function	-0.730019	2.3041e-12	0.620152	11.5676
Pa_1_24260	Put. GTP-binding protein ryh1	-0.729884	1.2507e-75	0.41709	44.2645
Pa_1_13800	Put. protein of unknown function	-0.729714	1.64398e-12	0.297547	4.84046
Pa_5_5500	Put. 4,5-bisphosphate-binding protein	-0.729477	3.99461e-40	0.494627	28.2782
Pa_4_7190	Put. protein of unknown function	-0.729282	3.57569e-87	0.345512	42.6454
Pa_1_22310	Put. protein of unknown function	-0.728995	0	0.200274	186.448
Pa_7_5100	Put. serine/threonine-protein kinase	-0.728718	7.19662e-14	0.605283	12.5466
Pa_4_4050	Put. protein of unknown function	-0.728564	4.40587e-117	0.409446	67.7902
Pa_1_1850	Put. GPI-anchored wall transfer protein 1	-0.728449	1.95211e-15	0.432483	8.59425
Pa_1_19990	Put. protein of unknown function	-0.728339	2.23796e-12	0.36227	5.6104
Pa_2_12520	Put. Phosphopantothenoylcysteine decarboxylase	-0.728307	1.19859e-75	0.474455	51.5459
Pa_1_20000	Put. protein of unknown function	-0.728178	1.75334e-54	0.250605	20.7551
Pa_4_3000	Put. Peptidyl-prolyl cis-trans isomerase D	-0.727997	0	0.301759	147.147
Pa_5_7410	Put. protein of unknown function	-0.727925	1.81145e-64	0.320156	29.3761
Pa_5_3300	Put. protein of unknown function	-0.727715	6.25749e-11	0.552234	8.12314
Pa_2_11000	Put. exoribonuclease CSL4 homolog	-0.727669	1.0961e-20	0.631222	21.2308
Pa_4_690	Put. protein of unknown function	-0.727454	3.62567e-20	0.47842	13.0302
Pa_6_8680	Put. protein of unknown function	-0.727375	2.38842e-13	0.425815	7.18758
Pa_5_8420	Put. Hit family protein 1	-0.726843	1.83643e-145	0.334494	69.8418
Pa_3_2360	Put. Pre-mRNA polyadenylation factor fip-1	-0.726356	2.71556e-27	0.604221	26.1217
Pa_7_4470	Put. ferric reductase transmembrane component	-0.726351	2.10066e-69	0.600198	68.2628
Pa_5_6150	Put. protein similar to inducer of sexual developm	-0.726338	2.5782e-45	0.596863	43.5019
Pa_2_4330	Put. mitochondrial NADH kinase	-0.726289	2.04988e-23	0.412768	12.8603
Pa_5_6310	Put. Glycosyltransferase Family 24	-0.726283	5.83091e-52	0.489277	36.4776
Pa_2_9940	Put. ethanolamine-phosphate cytidylyltransferase	-0.72622	4.17364e-84	0.357272	42.348
Pa_6_6490	Put. protein of unknown function	-0.725987	5.63217e-29	0.352209	13.8338
Pa_4_2635	Put. UDP-N-acetylglucosamine transferase	-0.725817	1.64282e-20	0.324829	8.93026
Pa_1_8170	Put. protein of unknown function	-0.725535	1.01931e-87	0.470413	59.3506
Pa_7_8475	Put. protein of unknown function	-0.725116	3.21706e-18	0.494102	12.181
Pa_1_12640	Put. transporter	-0.724597	3.44546e-77	0.368827	39.9368
Pa_1_14760	Put. cytoplasmic aspartyl-tRNA synthetase	-0.724538	4.14918e-53	0.614355	54.2835
Pa_3_9570	Put. protein of unknown function	-0.724512	3.83359e-40	0.675627	50.2986
Pa_1_6710	Put. regulator of ribosome biosynthesis	-0.724481	1.4763e-17	0.37273	8.49608
Pa_3_3790	PEX12 peroxisomal biogenesis factor 12 encoded by	-0.724402	1.20729e-30	0.319114	13.5129
Pa_1_19870	Put. protein of unknown function	-0.72431	3.04463e-216	0.285063	92.1831
Pa_6_1420	Put. protein of unknown function	-0.724268	1.09991e-24	0.445552	14.821
Pa_1_19640	Put. 2-isopropylmalate synthase	-0.724069	4.72033e-155	0.450171	100.33
Pa_4_8060	Put. protein of unknown function	-0.723842	2.30206e-72	0.402632	40.7228
Pa_7_4750	Put. protein of unknown function	-0.72376	1.9227e-31	0.398903	16.9689
Pa_7_6820	Put. protein of unknown function	-0.723597	1.86795e-102	0.27728	42.4047
Pa_1_12840	Put. molybdenum cofactor synthesis protein 2 large	-0.723589	1.08389e-20	0.455865	12.606
Pa_5_11220	Put. protein of unknown function	-0.723401	1.18092e-21	0.63659	22.7292
Pa_6_7540	Put. Glutamate carboxypeptidase 2	-0.723293	4.26575e-35	0.478316	23.4966
Pa_1_2660	Put. protein of unknown function	-0.722963	0	0.190968	254.888
Pa_7_4870	Put. protein of unknown function	-0.722499	5.19601e-54	0.500276	39.1476
Pa_4_380	Put. Zn-dependent dehydrogenase	-0.72246	1.46906e-48	0.300807	20.8917
Pa_1_24180	Put. protein of unknown function	-0.722211	7.52627e-43	0.659233	50.6962
Pa_4_8420	Put. mitochondrial methyltransferase OMS1 precurso	-0.722085	2.21065e-24	0.409858	13.3216
Pa_1_4230	Put. 3-hydroxyanthranilate 3,4-dioxygenase	-0.721748	1.08042e-84	0.584905	79.8172
Pa_3_5160	Put. PEX14/17 peroxisomal biogenesis factor 14/17	-0.721471	2.69838e-32	0.399056	17.4708
Pa_4_5630	Put. protein of unknown function	-0.721389	2.33265e-35	0.334267	16.3138
Pa_1_11630	Put. protein of unknown function	-0.721181	1.49457e-80	0.348809	39.6634
Pa_1_24070	Put. Carbohydrate Esterase Family 4	-0.721083	1.91826e-22	0.431087	12.8808
Pa_1_20170	Put. mitochondrial GTPase 1	-0.720908	1.08503e-14	0.191494	4.4517
Pa_1_15920	Put. GMC oxidoreductase	-0.72079	5.20038e-23	0.246742	8.32493
Pa_1_22620	Put. large-conductance mechanosensitive channel	-0.720768	7.0656e-11	0.16966	3.0087
Pa_6_1520	Put. protein of unknown function	-0.720636	3.22419e-85	0.685168	113.466
Pa_1_15870	Put. protein kinase	-0.720572	6.37608e-13	0.747975	19.9509
Pa_1_5910	Put. proteasome component ECM29	-0.720416	1.32249e-18	0.512077	13.1063
Pa_1_16240	Put. protein of unknown function	-0.720368	6.93947e-14	0.463735	8.30468
Pa_4_5680	Put. protein of unknown function	-0.720313	1.16759e-18	0.495303	12.5419
Pa_1_12630	Put. protein of unknown function	-0.720291	1.21541e-68	0.499763	50.02
Pa_2_10800	Put. protein of unknown function	-0.72026	0	0.300401	459.714
Pa_6_3220	Put. Mitochondrial carrier protein LEU5	-0.720165	1.55969e-27	0.287664	11.1582
Pa_1_22700	Put. protein of unknown function	-0.720016	5.28381e-53	0.366358	26.9378
Pa_1_17900	Put. protein of unknown function	-0.719949	5.56425e-225	0.247871	87.432
Pa_7_40	Put. hydrolase	-0.719938	7.26392e-52	0.149284	15.2065
Pa_4_7590	Put. Glycosyltransferase Family 76	-0.719517	1.92466e-13	0.675204	15.4421
Pa_3_10500	Put. protein of unknown function	-0.719501	2.25792e-165	0.411287	96.6931
Pa_5_11060	Put. sterigmatocystin 8-O-methyltransferase precur	-0.719457	1.08704e-49	0.301226	21.4066
Pa_3_7130	Put. protein of unknown function	-0.718855	6.6669e-25	0.449161	15.1124
Pa_2_3460	Put. guanosine-diphosphatase	-0.718276	1.18703e-26	0.273029	10.3971
Pa_6_8740	PaTrx2 thioredoxin encoded by the Patrx2 gene	-0.717765	0	0.180379	443.924
Pa_3_540	Put. 3-ketoacyl-CoA thiolase, peroxisomal precurso	-0.71757	2.40803e-18	0.658716	20.5183
Pa_2_10680	Put. Monothiol glutaredoxin-5, mitochondrial precu	-0.71743	5.86661e-98	0.453432	63.461
Pa_3_1380	Put. Ankyrin repeat protein	-0.71723	2.62112e-13	0.509298	8.97417
Pa_2_4000	Put. protein of unknown function	-0.7171	7.49087e-35	0.517897	26.0485
Pa_4_7760	Put. farnesyltransferase subunit beta	-0.716946	3.28385e-15	0.493342	9.96756
Pa_1_3610	Put. nucleolar protein 12	-0.716732	2.25254e-21	0.410998	11.6059
Pa_2_7230	Put. reductase involved in aflatoxin biosynthesis	-0.716647	0	0.49716	2073.73
Pa_4_9520	Put. copper resistance protein	-0.716592	4.44234e-140	0.290865	60.2796
Pa_5_4430	Put. protein of unknown function	-0.716501	7.97271e-45	0.371902	22.9625
Pa_7_8740	Put. signal peptidase complex subunit 1	-0.716259	2.9955e-18	0.625913	18.197
Pa_1_2860	Put. protein of unknown function	-0.71594	6.55252e-196	0.373745	104.227
Pa_1_6730	Put. DNA replication licensing factor	-0.7159	1.7909e-22	0.530205	16.9497
Pa_1_9460	Put. DNA topoisomerase 1	-0.715276	4.30495e-80	0.53235	64.3392
Pa_4_1970	Put. Trans-aconitate methyltransferase	-0.715087	3.44724e-11	0.668586	12.2321
Pa_1_23040	Put. protein of unknown function	-0.71506	0	0.204225	125.247
Pa_5_7230	Put. protein of unknown function	-0.714452	2.02655e-21	0.526746	15.925
Pa_4_3430	Put. protein of unknown function	-0.714216	0	0.329545	396.221
Pa_2_8840	Put. vacuolar aminopeptidase	-0.714034	1.28604e-102	0.377844	54.6575
Pa_6_1640	Put. Mitochondrial precursor of Carbamoyl-phosphat	-0.713901	9.64593e-45	0.497989	31.9977
Pa_1_13400	Put. mitochondrial ATPase complex subunit ATP10	-0.71344	4.10369e-60	0.276931	24.5439
Pa_4_4570	Put. Cytochrome P450 E-class, group I	-0.713132	8.18023e-11	0.32147	4.34952
Pa_1_9590	Put. cytosolic 60S ribosomal protein Rpl35a	-0.713037	2.71399e-203	0.64273	234.864
Pa_7_7570	PolG mitochondrial DNA polymerase	-0.712809	9.27667e-18	0.47308	11.1815
Pa_5_8990	Put. serine hydroxymethyltransferase	-0.712591	5.14577e-19	0.738865	29.3393
Pa_7_4320	Put. trihydrophobin precursor	-0.712538	9.62212e-12	0.21619	3.68556
Pa_6_7570	Put. protein of unknown function	-0.712464	1.0205e-40	0.646515	45.9138
Pa_4_3860	Put. esterase/lipase	-0.712459	1.77388e-144	0.289277	61.9529
Pa_1_9990	Put. protein of unknown function	-0.711974	1.65369e-27	0.162512	8.12348
Pa_2_430	Put. cysteine desulfurase, mitochondrial precursor	-0.711941	3.18696e-44	0.318657	19.82
Pa_2_9740	Put. protein of unknown function	-0.711507	1.64433e-45	0.421673	26.5242
Pa_5_11870	Put. cytochrome P450 E-class, group I	-0.711414	6.32356e-22	0.271603	8.40901
Pa_3_6745	Put. nuceloporin	-0.711412	2.28042e-28	0.457958	17.7634
Pa_6_140	Put. Glycosyltransferase Family 69	-0.7114	2.34202e-19	0.480819	12.5457
Pa_4_2080	Put. protein of unknown function	-0.711175	0	0.192562	253.129
Pa_6_10430	Put. protein of unknown function	-0.711027	8.04844e-29	0.303453	12.1801
Pa_6_2040	Put. Glycoside Hydrolase Family 2	-0.710975	9.57739e-41	0.373839	20.9048
Pa_6_8030	Put. protein of unknown function	-0.710842	1.10159e-62	0.432917	38.0423
Pa_3_6390	Put. protein of unknown function	-0.710111	1.67968e-66	0.331347	31.1883
Pa_1_3250	Put. protein of unknown function	-0.709879	4.2305e-29	0.421008	16.5644
Pa_6_3530	Put. General negative regulator of transcription s	-0.709719	7.13767e-27	0.545006	21.4183
Pa_7_9690	Put. protein-S-isoprenylcysteine O-methyltransfera	-0.709043	1.26052e-40	0.365132	20.3741
Pa_6_7715	Put. protein of unknown function	-0.708507	3.73113e-127	0.468621	86.2108
Pa_2_8030	Put. protein similar to YGL080W of Saccharomyces c	-0.708087	4.88187e-12	0.362313	5.44036
Pa_5_5800	Put. protein similar to nucleolar MIF4G domain-con	-0.707952	2.40405e-11	0.443381	6.26043
Pa_6_6690	Put. Acetyltransferase	-0.707369	4.91425e-187	0.506871	141.62
Pa_1_21240	Put. protein of unknown function	-0.707174	4.11368e-23	0.606619	22.0368
Pa_1_23960	Put. protein of unknown function	-0.706904	9.6061e-15	0.365417	6.88278
Pa_2_12730	Put. protein of unknown function	-0.706777	1.10292e-75	0.572866	68.5331
Pa_7_2430	Put. protein of unknown function	-0.706402	4.3549e-22	0.375538	10.9821
Pa_7_380	Put. protein of unknown function	-0.706331	3.40035e-152	0.55081	130.586
Pa_2_7260	Put. cytochrome P450 E-class, group I involved in	-0.706101	0	0.372986	223.68
Pa_5_5620	Put. protein of unknown function	-0.706022	2.46264e-16	0.530579	11.9812
Pa_7_9970	Put. protein of unknown function	-0.705799	3.32361e-25	0.580449	22.2767
Pa_7_8460	Put. importin	-0.705303	8.35429e-15	0.457286	8.76764
Pa_6_6760	Put. protein of unknown function	-0.70523	3.73353e-70	0.283451	29.2239
Pa_1_16750	Put. transcription factor FET5	-0.705175	3.50526e-18	0.440775	10.5232
Pa_5_8410	Put. protein of unknown function	-0.704997	7.6052e-32	0.582139	28.702
Pa_4_6430	Put. protein of unknown function	-0.704401	5.17193e-25	0.522872	18.6033
Pa_7_3820	Put. histone-lysine N-methyltransferase set-9	-0.703351	2.44393e-40	0.447645	25.0532
Pa_1_10040	Put. protein of unknown function	-0.702799	4.32131e-28	0.396337	14.9712
Pa_2_12950	Put. Autophagy-related protein 2	-0.702631	7.44817e-12	0.597538	10.2499
Pa_1_7890	Put. 14-3-3 protein homolog	-0.702389	4.88375e-146	0.644871	169.435
Pa_4_4415	Put. protein of unknown function	-0.701912	6.03733e-17	0.660581	18.9315
Pa_7_6910	Put. fatty acid elongation protein	-0.700878	3.51609e-92	0.633173	101.898
Pa_1_4760	Put. cytosolic 60S ribosomal protein Rpl36a	-0.700763	0	0.42141	326.944
Pa_3_8760	Put. serine/threonine-protein kinase	-0.700179	1.09248e-17	0.337771	7.85123

## Sheet: up-regulated
gene	description	pcc	p_value_day14_to_day6	factor_day14_to_day6	diff_day14_to_day6_in_tpm
Pa_2_1380	Put. protein of unknown function	0.954299	0	6.72276	479.218
Pa_3_6180	Put. protein of unknown function	0.946518	4.98287e-28	3.62332	11.4284
Pa_3_3310	Put. Glycoside Hydrolase Family 61	0.943516	9.43229e-229	2.10279	162.311
Pa_7_3680	Put. Glycosyltransferase Family 32	0.938203	6.92098e-55	2.12889	37.3511
Pa_5_9540	Put. NADH-ubiquinone oxidoreductase 21.3 kDa subun	0.929835	7.91442e-222	1.80574	195.908
Pa_1_8710	Put. protein of unknown function	0.92888	2.12572e-11	1.43469	14.0887
Pa_1_7850	Put. protein of unknown function	0.926456	4.36916e-52	2.79057	26.6482
Pa_1_6070	Put. transporter	0.925385	0	11.839	566.214
Pa_3_8345	Put. protein of unknown function	0.924127	2.62427e-139	5.0786	49.1789
Pa_1_17100	Put. phosphoribosylaminoimidazole-succinocarboxami	0.923852	8.08676e-124	2.3157	77.755
Pa_5_2940	Put. D-lactate dehydrogenase	0.921073	1.04764e-25	2.01833	18.0794
Pa_5_9710	Put. protein of unknown function	0.920978	4.36424e-58	2.29116	36.2822
Pa_1_11420	Put. GTP-binding protein	0.918288	8.92715e-51	2.02307	36.8081
Pa_5_2270	Put. protein of unknown function	0.917277	6.19187e-11	6.2695	3.09722
Pa_5_9630	Put. phosphatidylinositol-4-phosphate 5-kinase	0.916145	1.44291e-24	1.74369	21.5487
Pa_3_7570	Put. heat shock factor protein	0.914698	1.49897e-14	1.65489	13.3975
Pa_1_14690	Put. protein of unknown function	0.912225	0	2.13368	5509.64
Pa_2_6040	Put. protein similar to SSD1 of Saccharomyces cere	0.911609	1.65088e-237	2.0572	173.425
Pa_6_1690	Put. NADPH reductase TAH18	0.910704	5.6169e-69	3.30617	31.0604
Pa_1_1530	Put. protein of unknown function	0.909051	1.15867e-14	1.96609	10.1843
Pa_3_3030	Put. Put. transcription factor	0.908506	9.92853e-15	1.73552	12.4442
Pa_7_7730	Put. UV excision repair protein rhp23	0.907905	1.72751e-225	2.48757	132.204
Pa_1_4780	Put. Carbohydrate Esterase Family 4	0.906409	0	3.28416	1060.1
Pa_1_8960	Put. protein of unknown function	0.899858	4.09582e-16	4.58311	5.48804
Pa_6_5880	Put. Protein similar to YNL181W of Saccharomyces c	0.89921	6.81255e-11	4.8907	3.43695
Pa_6_7930	Put. Guanine nucleotide-binding protein alpha-3 su	0.898363	2.79029e-74	1.89453	59.7914
Pa_5_9545	Put. protein of unknown function	0.896415	1.01016e-12	23.7809	2.67795
Pa_1_6600	Put. protein of unknown function	0.895006	2.05618e-81	3.16761	38.0196
Pa_4_8930	Put. vacuolar protein-sorting-associated protein 2	0.892738	7.23162e-11	2.1619	6.41945
Pa_2_7620	Put. isoamyl alcohol oxidase similar to Q8X0G1 of	0.892349	9.54595e-100	2.22094	65.4555
Pa_6_9500	Put. protein of unknown function	0.892212	2.45004e-44	4.96829	15.4077
Pa_7_8390	Put. protein similar to JSN1 of Saccharomyces cere	0.889921	0	2.99661	417.924
Pa_7_400	Put. protein of unknown function	0.889102	2.18809e-58	4.53564	21.4597
Pa_1_19040	Put. protein of unknown function	0.888806	0	2.39687	253.623
Pa_3_4540	Put. Uncharacterized PI3/PI4-kinase family protein	0.888644	1.65696e-97	3.57687	41.865
Pa_2_1640	Put. protein similar to C31G5.15 of Schizosaccharo	0.888577	1.6199e-210	1.88921	173.113
Pa_1_3710	Put. tubulin-specific chaperone E	0.888289	3.32785e-14	2.4567	7.53452
Pa_2_12130	Put. Inner membrane protein	0.888215	5.7477e-19	8.28727	5.13983
Pa_3_4370	Put. protein of unknown function	0.88765	1.13392e-65	2.48777	37.7121
Pa_3_11245	Put. protein of unknown function	0.886961	0	9.46908	160.798
Pa_7_6210	Put. protein of unknown function	0.886861	6.77688e-121	2.03421	88.8738
Pa_1_15380	Put. rho-like GTP-binding protein orthologous to S	0.885282	1.05325e-169	1.85899	142.686
Pa_1_1580	Put. Kinesin-like protein bimC	0.884808	1.16331e-109	6.05034	35.6383
Pa_4_2590	Put. E3 ubiquitin-protein ligase	0.884551	1.14336e-184	2.9273	93.0325
Pa_3_7660	Put. mitochondrial carnitine O-acetyltransferase	0.88419	1.36765e-40	3.18279	18.4747
Pa_5_12060	Put. lipase	0.881258	1.05973e-15	9.49797	4.02524
Pa_6_3820	Put. Centromere protein	0.881108	1.83177e-144	2.94774	72.1431
Pa_5_5910	Put. transcription factor	0.881099	1.42068e-80	2.58149	44.8541
Pa_5_11890	Put. transcriptional factor	0.880383	3.32214e-76	3.26959	34.6835
Pa_6_11430	Put. Tyrosine-protein phosphatase	0.877393	0	2.54978	195.761
Pa_1_10350	Put. Glycoside Hydrolase Family 38	0.874646	6.65082e-86	2.10193	60.1158
Pa_1_290	Put. protein of unknown function	0.874557	3.12961e-105	4.69435	38.5048
Pa_0_1500	Put. autophagy-related protein 13	0.874436	2.80842e-27	1.73923	24.1873
Pa_4_3160	Put. Phosphoenolpyruvate carboxykinase [ATP]	0.874429	0	2.33982	576.66
Pa_1_15730	Put. protein of unknown function	0.873895	2.62002e-45	3.23095	20.4789
Pa_6_9110	Put. protein of unknown function	0.873738	7.8054e-16	2.50688	8.32547
Pa_6_820	Put. Rho guanine nucleotide exchange factor gef2	0.87355	6.63963e-93	6.29504	29.6124
Pa_3_3570	Put. protein of unknown function	0.873095	1.69529e-81	1.91427	64.7503
Pa_7_340	Put. protein of unknown function	0.873001	6.07764e-272	4.96687	97.7137
Pa_6_4660	Put. Inositol hexakisphosphate kinase 1	0.872839	7.59304e-33	2.14021	21.7318
Pa_4_6760	Put. protein of unknown function	0.87234	2.52808e-20	1.61882	20.1898
Pa_7_5470	Put. protein of unknown function	0.871133	2.88712e-12	1.66329	10.9541
Pa_7_4790	Put. RNA dependent RNA polymerase	0.869981	3.88334e-29	2.2239	18.287
Pa_3_9980	Put. Aspartyl protease precursor	0.869967	4.85492e-26	2.72417	13.1742
Pa_1_12900	Put. protein of unknown function	0.869919	3.82086e-130	2.18492	87.4781
Pa_2_3190	Put. Glycoside Hydrolase Family 78	0.869906	6.18419e-52	1.38638	79.5721
Pa_2_6560	Put. phenylalanyl-tRNA synthetase beta chain	0.86835	5.89522e-223	1.86714	186.756
Pa_2_1400	Put. flavin carrier protein precursor	0.868046	0	12.4473	1395.67
Pa_5_4470	Put. protein of unknown function	0.8672	8.88433e-97	3.93858	39.0446
Pa_5_12350	Put. protein of unknown function	0.866039	3.07241e-16	2.53816	8.45855
Pa_1_18440	peroxisomal targeting signal 1 receptor encoded by	0.864288	1.69873e-246	2.62179	137.369
Pa_7_3570	Put. protein of unknown function	0.86339	1.15438e-60	3.25324	27.5469
Pa_1_3860	pABC1 peroxisomal ABC transporter encoded by the p	0.861697	1.88149e-124	2.14892	85.3031
Pa_4_6590	Put. protein of unknown function	0.861611	2.96121e-118	5.23144	41.0588
Pa_7_5935	Put. protein of unknown function	0.861604	6.96581e-79	2.26269	50.4038
Pa_7_7880	Put. increased rDNA silencing protein 4 IRS4	0.860469	1.3282e-34	2.79422	17.3881
Pa_1_13720	Put. protein of unknown function	0.860216	3.04803e-16	2.83784	7.63779
Pa_2_10630	Put. Anaphase-promoting complex subunit 8	0.859361	1.38704e-28	1.73496	25.5364
Pa_4_2230	Put. protein of unknown function	0.857574	0	2.36183	1204.01
Pa_1_5380	Put. protein of unknown function	0.857466	0	2.53047	220.124
Pa_3_1530	Put. Ran1-like protein kinase	0.856498	2.43798e-308	1.83169	266.909
Pa_6_3890	Put. Endoribonuclease YSH1	0.854568	1.13397e-205	3.07679	99.6129
Pa_5_7760	Put. type IID cation-transporting ATPase	0.854336	0	8.76944	171.09
Pa_6_1240	Put. Protein similar to MU157 of Schizosaccharomyc	0.854296	6.82032e-31	1.57778	33.3196
Pa_2_1360	Put. Acyltransferase	0.851549	8.51809e-131	2.60334	72.8545
Pa_3_3910	Put. protein of unknown function	0.849508	1.73213e-139	8.31667	40.4497
Pa_7_2240	Put. protein of unknown function	0.84901	4.67205e-22	1.73319	19.3948
Pa_1_20130	Put. protein of unknown function	0.848149	5.22253e-257	2.93423	129.62
Pa_3_2880	Put. protein of unknown function	0.847268	9.19379e-192	2.83856	99.2087
Pa_6_1330	Put. Vacuolar protein-sorting protein bro-1	0.846691	9.60283e-121	3.08497	57.9682
Pa_1_12440	Put. zinc finger transcription factor	0.846596	0	2.01764	441.67
Pa_4_6870	Put. protein of unknown function	0.845741	0	10.8587	212.321
Pa_1_18680	Put. trans-sulfuration enzyme	0.845556	4.23889e-69	2.88317	34.6608
Pa_1_17510	Put. phosphatidylinositol:UDP-GlcNAc transferase	0.844233	1.33047e-214	2.25512	139.821
Pa_5_4980	Put. protein of unknown function	0.844084	1.33875e-13	1.54104	14.4122
Pa_1_6100	Put. protein of unknown function	0.843083	1.47722e-12	2.09292	7.87489
Pa_7_8330	Put. vacuolar membrane protein	0.843039	5.93356e-105	4.52215	39.1571
Pa_7_1730	Put. transcription factor	0.841833	0	3.78167	305.33
Pa_3_4620	Put. Transcription initiation factor IIF subunit a	0.84094	1.79551e-111	2.3862	67.6342
Pa_3_1940	Put. protein of unknown function	0.839573	5.46193e-14	4.6186	4.67913
Pa_3_8850	Put. protein of unknown function	0.839361	1.87534e-188	7.10392	57.8986
Pa_7_5390	Put. external mitochondrial NADH-ubiquinone oxidor	0.839174	0	2.91348	266.993
Pa_3_1640	Put. protein of unknown function	0.839082	7.30772e-215	1.6881	213.141
Pa_6_530	Put. protein of unknown function	0.838389	5.29837e-15	3.16833	6.40233
Pa_1_11020	Put. protein of unknown function	0.838302	2.69821e-120	3.48048	52.8159
Pa_1_7630	Put. protein of unknown function	0.837904	2.82385e-65	2.8637	32.8818
Pa_2_8260	Put. glyoxylate reductase	0.836757	1.09328e-72	2.25893	46.4528
Pa_7_10760	Put. protein of unknown function	0.834505	1.29412e-17	2.06606	11.6583
Pa_2_1570	Put. Glycoside Hydrolase Family 16	0.834015	0	7.05642	953.729
Pa_1_2290	Put. G/U mismatch-specific uracil DNA glycosylase	0.833789	1.20683e-90	2.85515	46.1396
Pa_mito_cob	Cytochrome b	0.833766	3.47969e-23	1.81768	18.8937
Pa_4_8500	Put. protein of unknown function	0.832541	1.12224e-15	2.74067	7.57094
Pa_4_3200	Put. Xanthine phosphoribosyltransferase	0.831397	0	4.98892	467.621
Pa_6_9730	Put. Phosphatidylinositol-3,4,5-trisphosphate 3-ph	0.829986	2.17497e-22	1.84743	17.7319
Pa_2_11780	Put. calcineurin, serine/threonine-protein phospha	0.829533	0	2.40691	347.555
Pa_7_11300	PaNoxR NADPH oxidase activator encoded by the PaNo	0.828692	0	2.50281	215.711
Pa_3_4220	Put. protein of unknown function	0.827456	0	4.81292	437.718
Pa_7_7190	Put. protein of unknown function	0.82608	0	4.60028	240.241
Pa_7_9910	Put. protein of unknown function	0.826031	4.74354e-14	3.98527	5.10392
Pa_5_7490	Put. protein of unknown function	0.825981	5.22628e-58	1.82865	48.9686
Pa_1_18930	Put. protein of unknown function	0.825379	2.57407e-205	2.18373	138.88
Pa_1_14870	Put. protein kinase	0.825315	1.95507e-15	1.56955	15.9366
Pa_6_8150	Put. oxidoreductase	0.825158	3.66182e-68	1.80419	59.091
Pa_5_11450	Put. glycylpeptide N-tetradecanoyltransferase	0.824853	1.78495e-19	1.5509	21.107
Pa_6_9970	Put. protein of unknown function	0.824806	3.6815e-18	2.81898	8.67567
Pa_2_13720	Put. oxidase	0.823473	9.95622e-51	2.80175	25.8396
Pa_4_7860	Put. protein of unknown function	0.823464	3.43845e-203	5.25955	70.861
Pa_3_6130	Put. mitochondrial cytochrome c oxidase subunit 7C	0.822687	0	3.68082	2725.32
Pa_5_1640	Put. protein of unknown function	0.82255	1.79036e-134	4.2812	51.9183
Pa_1_3270	Put. transcriptional adapter 3	0.822348	3.90678e-98	2.72295	52.1683
Pa_1_19630	Put. ferric reductase transmembrane component	0.822253	3.20016e-74	2.05912	53.1656
Pa_2_3090	Put. vitamin H transporter	0.821652	1.27275e-33	1.92935	25.5865
Pa_1_13470	Put. protein of unknown function	0.821264	1.29172e-96	1.63094	101.32
Pa_4_3630	Put. protein of unknown function	0.821216	5.20402e-147	2.07488	105.594
Pa_1_3200	Put. protein of unknown function	0.820616	6.30027e-89	3.03644	42.9949
Pa_7_910	Put. protein of unknown function	0.819973	2.18636e-56	2.09039	39.2924
Pa_2_620	Put. PEX24 peroxisomal biogenesis factor 24	0.819711	2.60396e-235	8.73327	67.5384
Pa_7_80	Put. protein of unknown function	0.819266	1.14476e-68	3.21878	31.5489
Pa_7_10640	Put. protein of unknown function	0.818929	5.00557e-11	1.69047	9.40829
Pa_1_19355	Put. protein of unknown function	0.818891	0	1.69058	307.266
Pa_7_8360	Put. ribosome production factor similar to RPF1 of	0.818564	8.84912e-14	2.28662	7.86478
Pa_0_1030	Put. LSU ribosomal protein L2 mitochondrial precur	0.817733	0	5.86371	761.742
Pa_1_14900	Put. mediator of RNA polymerase II transcription s	0.817144	1.33648e-138	3.95153	56.1262
Pa_7_2670	Put. sorting nexin-41	0.81672	6.09801e-154	1.95552	119.921
Pa_1_9920	Put. protein of unknown function	0.816233	0	15.4512	136.202
Pa_5_5940	Put. metacaspase-1 precursor	0.816073	9.57114e-82	1.53447	97.2717
Pa_mito_orf787	Reverse transcriptase COI ialpha grpII (in COX1)	0.815672	4.45825e-103	2.8726	52.3297
Pa_1_13660	Put. protein of unknown function	0.815314	1.13948e-148	2.41388	89.5255
Pa_2_530	Put. iron transport multicopper oxidase FET3	0.814975	2.05104e-53	7.40248	15.8052
Pa_4_2520	Put. SWR1-complex protein 4	0.814827	6.83139e-23	1.82523	18.51
Pa_3_7680	Put. protein of unknown function	0.814503	3.98117e-15	1.86975	11.3488
Pa_4_4035	Put. protein of unknown function	0.814405	8.79752e-109	2.65427	59.3171
Pa_1_15220	Put. protein of unknown function	0.814033	1.22242e-13	2.34205	7.57258
Pa_1_19100	Put. protein of unknown function	0.81333	0	2.42735	208.393
Pa_2_490	Put. protein similar to CMR1 of Glomerella lagenar	0.812518	7.96156e-31	1.66239	29.9021
Pa_7_9090	Put. tyrosine-protein phosphatase	0.812516	7.0524e-25	13.7821	6.01027
Pa_1_2840	Put. protein of unknown function	0.811872	3.15511e-14	3.27089	5.89645
Pa_7_2380	Put. mitochondrial SSU ribosomal protein S10 precu	0.810096	0	13.1061	356.551
Pa_2_9430	Put. protein of unknown function	0.808481	0	5.93225	259.835
Pa_5_11140	Put. Glycosyltransferase Family 90	0.808312	7.76197e-127	3.05716	61.3674
Pa_7_1690	Put. U3 small nucleolar RNA-associated protein 10	0.808065	3.21901e-113	4.58689	41.9727
Pa_3_9560	Put. protein of unknown function	0.807686	7.88031e-23	1.61814	22.91
Pa_1_18860	Put. protein of unknown function	0.807581	0	2.63294	314.371
Pa_7_9900	PaTRK-1 low-affinity potassium transport encoded b	0.807442	3.83382e-159	5.43744	54.5041
Pa_1_6890	Put. acetylhydrolase	0.807216	6.02412e-14	3.42544	5.58076
Pa_3_3610	Put. protein of unknown function	0.807114	7.33366e-27	2.05343	18.515
Pa_1_7980	Put. amino-acid transporter	0.806918	7.23681e-27	1.68756	25.1328
Pa_5_9360	Put. Glycoside Hydrolase Family 5	0.805908	1.27101e-21	2.69806	10.8935
Pa_3_6120	Put. exocyst complex component sec6	0.805784	1.84476e-134	2.36547	82.5963
Pa_4_830	Put. protein of unknown function	0.80574	6.2438e-15	1.47458	17.773
Pa_7_1610	CATB large catalase encoded by the catB gene	0.805605	0	2.92958	304.074
Pa_1_5330	Put. histone deacetylase	0.805225	3.69188e-13	1.64801	12.0718
Pa_1_9430	Put. mitochondrial histidyl-tRNA synthetase precur	0.805124	1.04143e-151	1.85019	128.331
Pa_7_10980	Put. protein kinase	0.804568	8.66415e-197	2.85172	101.464
Pa_4_7700	Put. Glycerol-3-phosphate O-acyltransferase	0.803933	1.4937e-34	1.82739	28.5896
Pa_7_8280	Put. protein of unknown function	0.803752	0	1.77614	499.638
Pa_1_19310	Put. glyoxysomal malate synthase	0.803464	0	10.3802	370.01
Pa_7_2200	Put. mitochondrial 5-aminolevulinate synthase prec	0.802321	2.64323e-34	1.60145	36.0603
Pa_1_1680	Put. ATP-dependent RNA helicase	0.801982	1.77935e-11	2.83749	5.18404
Pa_1_6230	Put. protein of unknown function	0.801747	4.96216e-81	2.78151	42.0937
Pa_2_8750	Put. protein of unknown function	0.80151	0	15.0088	668.688
Pa_0_1480	Put. Class E vacuolar protein-sorting machinery pr	0.801147	0	7.48659	179.977
Pa_6_4370	Put. Serine/threonine-protein kinase	0.800667	2.88057e-116	2.03073	85.6116
Pa_1_8980	Put. U5 snRNP component	0.800538	4.15987e-128	2.65735	69.9655
Pa_2_8580	Put. protein of unknown function	0.798773	0	2.75454	1360.65
Pa_4_8767	Put. mitochondrial protein fmp-52 precursor	0.79807	6.69191e-26	2.77604	12.8798
Pa_5_10450	Put. cytochrome P450 E-class, group I	0.797926	1.76871e-43	4.74819	15.4473
Pa_2_9170	Put. eukaryotic translation initiation factor 4E t	0.796776	6.32284e-205	9.65915	57.0027
Pa_2_4240	Put. protein similar to YTP1 of Saccharomyces cere	0.796684	7.9448e-37	2.18868	23.8387
Pa_2_10450	Put. GTPase-activating protein GYP7	0.79643	3.26123e-11	1.36096	16.1511
Pa_1_1970	Put. Glycoside Hydrolase Family 79	0.796342	1.70247e-38	3.61309	15.9731
Pa_6_1160	Put. protein of unknown function	0.795605	1.13582e-29	2.15061	19.4039
Pa_1_18320	Put. protein of unknown function	0.794719	1.31262e-83	2.64504	45.5011
Pa_2_910	Put. dityrosine transporter	0.794132	7.2154e-26	3.82305	10.1363
Pa_1_16610	Put. serine/threonine-protein kinase	0.793963	2.61694e-43	3.41305	18.7845
Pa_2_10650	Put. protein of unknown function	0.793892	9.17217e-131	1.69451	128.101
Pa_6_4530	Put. Glycosyltransferase Family 4	0.793512	2.05781e-72	5.20451	24.9669
Pa_7_10480	Put. chloride channel protein	0.79284	9.37581e-88	1.80803	76.305
Pa_4_2219	Put. protein of unknown function	0.79197	0	4.95674	790.379
Pa_1_7690	Put. protein of unknown function	0.791835	0	1.46551	606.183
Pa_2_4370	Put. lipoxygenase	0.791368	0	3.38228	184.013
Pa_5_5370	Put. dihydrolipoyllysine-residue succinyltransfera	0.791131	4.54371e-149	1.69845	145.656
Pa_1_18810	Put. protein of unknown function	0.79098	0	2.12343	217.175
Pa_3_6190	Put. levodione reductase	0.789746	2.12117e-273	2.41771	165.342
Pa_1_1000	Put. sphingoid long-chain base transporter	0.789667	0	3.52742	1932.23
Pa_5_2105	Put. protein of unknown function	0.789142	7.64783e-16	5.2762	5.02679
Pa_2_3670	Put. protein of unknown function	0.78868	0	3.66701	208.699
Pa_6_6000	Put. ATPase of the AAA+ class	0.788658	1.76778e-26	2.26321	16.1858
Pa_2_9880	Put. Glycoside Hydrolase Family 76	0.787683	7.1308e-175	1.68451	173.882
Pa_4_2320	Put. phospholipase	0.786651	8.91523e-14	1.78472	11.0125
Pa_2_4340	Put. glutathione S-transferase	0.786441	4.14701e-241	2.42481	145.209
Pa_3_8140	Put. protein of unknown function	0.786256	1.05114e-20	2.75169	10.214
Pa_7_9570	Put. SNF2 family ATP-dependent chromatin-remodelin	0.785924	1.31537e-16	1.63766	15.8273
Pa_4_8067	Put. protein of unknown function	0.785427	0	12.654	1536.33
Pa_2_7890	Put. trans-2-enoyl-CoA reductase, mitochondrial pr	0.785269	0	1.81537	734.311
Pa_4_8300	Put. mitochondrial chaperone BCS1	0.785136	6.38449e-85	3.59862	36.2122
Pa_7_3690	Put. GlcNAc-PI de-N-acetylase	0.784562	0	4.66609	897.637
Pa_3_1120	Put. protein of unknown function	0.784404	1.139e-70	4.99124	24.8602
Pa_7_9490	Put. protein similar to CBP3 of Schizosaccharomyce	0.783867	7.58375e-58	3.3916	25.4472
Pa_2_11870	Put. Serine/threonine-protein phosphatase 2A 56 kD	0.78182	0	6.08627	346.055
Pa_2_5920	Put. cytosolic 60S ribosomal protein Rpl4	0.781577	0	5.86952	4554.67
Pa_2_8860	Put. protein of unknown function	0.781428	1.46925e-141	2.34958	87.6595
Pa_2_12420	Put. protein of unknown function	0.781011	6.04266e-25	3.12713	11.2156
Pa_1_10280	Put. protein of unknown function	0.780858	0	5.16553	146.498
Pa_1_7860	Put. DNA damage response protein kinase	0.780831	0	4.08213	175.666
Pa_2_6320	Put. protein of unknown function	0.779696	2.75602e-42	2.97507	20.3324
Pa_6_250	Put. DNA damage-binding protein 1	0.779266	4.11989e-34	2.47001	19.2473
Pa_1_14510	Put. protein of unknown function	0.778138	4.61059e-50	1.85819	41.0133
Pa_1_20413	Put. protein of unknown function	0.777946	4.27402e-18	2.06007	12.0548
Pa_3_11560	Put. Ankyrin repeat protein	0.777553	8.52828e-24	1.99826	16.8812
Pa_7_9040	Put. cardiolipin synthetase	0.777474	2.14654e-25	2.39187	14.5668
Pa_1_8470	Put. prenylated Rab acceptor	0.777155	0	2.33051	1642.48
Pa_7_10630	Put. cytosolic 60S ribosomal protein Rpl28	0.777044	0	1.51712	609.056
Pa_3_4590	Put. protein of unknown function	0.776924	1.1097e-99	3.45545	43.8444
Pa_2_12540	Put. TBC1 domain family member 22A	0.776427	8.34561e-113	2.10574	79.2029
Pa_5_850	Put. T-complex protein 1 subunit zeta	0.77552	0	2.41714	221.325
Pa_4_9260	Put. protein similar to protein bfr-2 of Neurospor	0.774563	8.85785e-48	3.24889	21.5495
Pa_2_3290	Put. calcium-binding mitochondrial carrier protein	0.774414	3.07926e-11	3.86392	4.04985
Pa_7_8170	Put. protein of unknown function	0.773688	0	5.17989	115.283
Pa_1_10670	Put. protein of unknown function	0.773376	1.62949e-43	6.49217	13.4347
Pa_1_8010	Put. T-complex protein 1 subunit delta	0.773277	0	5.19643	374.532
Pa_6_1830	Put. Put. serine/threonine-protein kinase VPS15	0.772766	1.93045e-178	2.39675	108.475
Pa_1_3240	Put. nucleolar complex protein 2	0.772561	3.88062e-38	3.13975	17.4927
Pa_2_8550	Put. dipeptidase 1 precursor	0.772359	3.48961e-54	2.25011	34.4873
Pa_2_4730	Put. protein of unknown function	0.772146	9.74193e-43	1.74296	38.653
Pa_3_2150	Put. protein of unknown function	0.771357	2.87713e-24	4.2768	8.8595
Pa_3_1770	Put. Syntaxin ufe1	0.771212	2.76091e-233	4.01436	94.1049
Pa_1_20080	Put. protein of unknown function	0.770955	0	2.49175	687.096
Pa_1_7220	Put. serine/threonine-protein kinase	0.770715	1.50979e-273	4.88469	99.121
Pa_3_5070	Put. protein of unknown function	0.770406	1.21996e-70	1.94954	54.4598
Pa_3_6890	Put. Ras-related protein Rab	0.770088	5.83165e-115	2.23944	74.9022
Pa_2_6010	Put. cholesterol oxidase precursor	0.770078	6.39505e-42	4.42118	15.4542
Pa_2_11050	Put. protein of unknown function	0.769061	0	11.0257	302.315
Pa_1_8230	Put. protein of unknown function	0.768634	1.32311e-18	3.41286	7.67493
Pa_1_22860	Put. protein of unknown function	0.768545	7.84247e-23	2.03245	15.7778
Pa_4_4810	Put. Oxidoreductase	0.768388	0	5.06332	590.197
Pa_1_2350	Put. protein of unknown function	0.768336	5.67691e-25	2.65988	12.8781
Pa_3_8210	Put. vacuolar protein sorting-associated protein 2	0.767606	2.97126e-306	2.5779	173.743
Pa_7_10090	Put. protein of unknown function	0.767058	0	3.46025	330.722
Pa_4_2780	Put. pathogenesis-related protein	0.766573	3.7456e-25	4.5203	8.9276
Pa_5_12330	Put. Carbohydrate Esterase Family 5	0.766399	1.35514e-14	4.32379	5.07937
Pa_7_1400	Put. protein of unknown function	0.766284	0	6.19922	283.643
Pa_3_10120	Put. protein of unknown function	0.766173	4.13086e-57	2.08692	39.8944
Pa_1_18740	Put. translation machinery-associated protein 22	0.765792	0	6.4256	889.412
Pa_6_9180	Put. ATP-dependent permease	0.764546	0	2.7424	182.82
Pa_2_12700	Put. protein of unknown function	0.763863	8.81172e-223	2.04862	163.482
Pa_1_20600	Put. endocytosis protein end4	0.762913	1.82611e-107	2.99112	52.7842
Pa_6_9490	Put. protein of unknown function	0.762254	0	2.70401	223.158
Pa_6_3570	Put. MOSC domain-containing protein	0.762052	5.02726e-117	1.96878	89.9283
Pa_1_13790	Put. acetate kinase	0.762034	2.74091e-48	2.1894	31.6029
Pa_5_12220	Put. carboxypeptidase	0.761651	1.66991e-11	1.8295	8.63108
Pa_2_1680	Put. protein of unknown function	0.761336	4.06903e-144	3.99571	58.0235
Pa_7_10270	PaMKK1 MAPK kinase encoded by the PaMKK1 gene	0.761054	0	2.33489	231.166
Pa_2_11220	Put. protein of unknown function	0.76078	0	2.74563	300.341
Pa_3_7230	Put. ser/thr protein kinase	0.760645	3.48711e-27	3.15863	12.1951
Pa_5_8730	Put. protein of unknown function	0.760532	1.63127e-22	2.04404	15.4208
Pa_2_2710	Put. protein similar to YOL098C of Saccharomyces c	0.760497	3.26006e-73	2.08222	51.6616
Pa_7_2175	Put. protein of unknown function	0.760399	5.58673e-16	6.21357	4.73181
Pa_4_9570	Put. protein of unknown function	0.759267	1.9533e-54	1.83996	45.4203
Pa_3_310	Put. protein of unknown function	0.759247	1.94681e-132	2.21324	87.7126
Pa_5_4720	Put. multidrug resistance protein	0.757846	4.30556e-24	16.4611	5.61295
Pa_6_11450	Put. Protein similar to cation exchanger YNL321W o	0.757501	7.78485e-15	1.37687	21.3611
Pa_2_3430	Put. adoMet-dependent rRNA methyltransferase	0.757318	7.19189e-53	2.76105	27.3171
Pa_7_6890	Put. synaptobrevin homolog YKT6	0.757237	0	3.1411	523.901
Pa_2_9620	Put. protein similar to YOR287C of Saccharomyces c	0.756626	2.18097e-38	2.28857	23.6389
Pa_7_3260	Put. cystathionine beta-synthase	0.755898	9.54748e-252	1.62834	268.273
Pa_1_12330	Put. protein of unknown function	0.75568	8.08935e-33	2.47653	18.437
Pa_5_900	Put. protein of unknown function	0.754452	2.37804e-66	3.22799	30.381
Pa_3_6960	Put. glutamate synthase [NADPH]	0.754269	1.63173e-278	3.72745	117.901
Pa_1_2390	Put. protein of unknown function	0.754163	4.02167e-56	1.63962	57.4125
Pa_3_7260	Put. protein of unknown function	0.753351	1.27861e-81	1.70494	78.3626
Pa_6_1660	Put. ADP-ribosylation factor GTPase-activating pro	0.753069	0	10.7556	593.06
Pa_1_13235	Put. origin recognition complex subunit 3	0.753042	2.08946e-63	2.68235	33.8235
Pa_3_2320	Put. Protein transport protein SEC7	0.752795	0	3.23426	153.812
Pa_3_9730	Put. protein of unknown function	0.752312	0	4.15639	145.459
Pa_4_7260	Put. Nucleoprotein TPR	0.751787	1.15642e-62	1.94372	48.3463
Pa_1_9180	Put. protein of unknown function	0.750656	0	14.3356	838.686
Pa_1_9130	Put. cyclin	0.750635	3.55514e-43	2.21965	27.6794
Pa_7_7090	Put. lysophosphatidylcholine acyltransferase	0.750305	6.18597e-13	1.78825	10.2228
Pa_4_6080	Put. protein of unknown function	0.749885	5.6774e-274	2.3422	171.477
Pa_1_20270	Put. sulfate adenylyltransferase	0.748629	3.86869e-11	1.88654	7.93581
Pa_7_5530	Put. protein of unknown function	0.74794	1.25742e-23	1.77868	19.9737
Pa_7_5600	Put. protein of unknown function	0.746387	2.77289e-142	19.497	33.7347
Pa_1_1740	Put. protein similar to STB2 of Saccharomyces cere	0.746336	1.84028e-100	2.99438	49.2402
Pa_2_10520	Put. protein of unknown function	0.74499	2.52156e-13	1.49235	15.1913
Pa_2_9010	Put. Glycoside Hydrolase Family 31	0.744889	0	4.71834	216.912
Pa_7_8480	Put. protein of unknown function	0.743802	2.06738e-13	2.04627	8.73243
Pa_7_5980	Put. GTP-binding factor similar to RIA1 of Sacchar	0.743739	7.01871e-111	2.40689	66.6546
Pa_4_9460	Put. protein of unknown function	0.742734	5.55425e-36	2.04432	25.3558
Pa_6_1560	Put. F-box/WD repeat-containing protein POF10	0.742536	0	3.15655	295.035
Pa_6_5110	Put. Transporter MCH1	0.742491	4.34121e-82	1.67361	81.5758
Pa_3_10230	Put. protein of unknown function	0.741553	0	20.7798	882.505
Pa_6_5440	Put. Ubiquitin protease	0.741488	1.17422e-140	6.97537	43.3645
Pa_4_8560	Put. classe IIB calcium-transporting ATPase	0.739834	0	3.18732	437.028
Pa_7_5450	Put. protein of unknown function	0.73945	1.83794e-292	4.10158	116.672
Pa_6_11850	Put. mitochondrial SSU ribosomal protein S19 precu	0.738943	3.10767e-216	3.17756	102.22
Pa_3_1140	Put. Intermembrane space import and assembly prote	0.738634	0	3.47968	217.621
Pa_7_2085	Put. protein of unknown function	0.738349	3.63491e-33	2.04203	23.3098
Pa_6_350	Put. Plasma membrane proteolipid 3	0.737815	2.03656e-123	6.66515	38.6449
Pa_1_20010	Put. protein of unknown function	0.737733	1.71403e-249	3.00771	123.268
Pa_7_3910	Put. sulfur controller 2	0.737613	1.24932e-27	1.85441	22.0748
Pa_1_7420	Put. sodium/potassium/calcium exchanger	0.736274	5.84719e-90	3.10289	42.759
Pa_2_2270	Put. protein of unknown function	0.735619	2.39375e-47	1.78165	41.4275
Pa_6_3880	Put. protein of unknown function	0.733427	2.03755e-14	2.57074	7.32334
Pa_2_5526	Put. protein of unknown function	0.733182	8.40008e-242	6.93427	75.1242
Pa_6_5620	Put. Carbohydrate Esterase Family 1	0.733124	8.69516e-18	1.77143	14.7869
Pa_5_5640	Put. importin beta-related nuclear transport recep	0.732826	6.46412e-30	1.41979	41.6917
Pa_6_4120	Put. RuvB-like helicase 1	0.731955	7.38468e-12	1.51106	12.9203
Pa_5_12270	Put. monooxygenase	0.731527	3.56191e-22	1.42266	30.119
Pa_5_2960	Put. Glycosyltransferase Family 31	0.731281	3.26445e-67	1.76929	60.1671
Pa_mito_nad2	NADH-ubiquinone oxidoreductase chain 2	0.730498	0	10.5969	185.181
Pa_5_5120	Put. 3-dehydroshikimate dehydratase	0.730254	0	12.0873	1206.93
Pa_1_3110	Put. protein of unknown function	0.728352	2.41568e-37	2.15301	24.6762
Pa_7_570	Put. cytochrome c oxidase polypeptide IV	0.727711	2.6225e-27	1.1606	88.4552
Pa_1_11530	Put. nuclear elongation and deformation protein	0.727088	6.95981e-11	2.3959	5.72883
Pa_3_7500	Put. protein of unknown function	0.726889	2.97632e-272	2.00871	205.493
Pa_4_8330	Put. protein of unknown function	0.726602	2.09945e-36	1.54834	41.2706
Pa_3_8820	Put. protein of unknown function	0.726491	7.14586e-120	1.86588	99.7295
Pa_4_8110	Put. 3-keto-steroid reductase	0.726266	9.17489e-43	5.23266	14.4732
Pa_1_12730	Put. Drebrin-like protein	0.726087	2.94454e-32	1.82458	26.6704
Pa_1_23120	Put. protein of unknown function	0.726079	0	3.51693	155.172
Pa_7_7770	Put. leptomycin B resistance protein	0.726072	9.87152e-230	2.24927	150.222
Pa_2_8320	Put. protein of unknown function	0.72569	1.0306e-37	1.98845	27.6544
Pa_3_5030	Put. protein of unknown function	0.724944	3.51364e-59	2.69096	31.4126
Pa_1_11540	Put. protein of unknown function	0.7243	4.23995e-34	1.7545	30.1614
Pa_7_7750	Put. E3 ubiquitin-protein ligase BRE1	0.724002	0	2.90932	224.341
Pa_3_6030	Put. proetien similar to Intermembrane space AAA p	0.723818	1.14675e-100	1.66897	101.004
Pa_7_7490	Put. poly(A) polymerase	0.722636	3.36569e-89	1.82498	76.4107
Pa_6_5000	Put. protein of unknown function	0.72262	0	4.02457	243.115
Pa_1_3320	Tyrosyl-tRNA synthetase mitochondrial precursor en	0.72174	4.9877e-25	1.7665	21.49
Pa_3_4180	Put. protein of unknown function	0.721731	9.09447e-15	1.4928	17.0356
Pa_4_3925	Put. protein of unknown function	0.721588	5.3265e-12	6.70188	3.35135
Pa_1_20990	Put. Glycosyltransferase Family 39	0.721416	4.25E-311	2.55504	178.106
Pa_3_7460	Put. alcohol dehydrogenase	0.721415	0	1.30592	2902.44
Pa_1_20414	Put. protein of unknown function	0.721316	7.31267e-47	1.87382	37.8067
Pa_4_3240	Put. protein of unknown function	0.721305	2.39448e-20	3.37083	8.52899
Pa_3_760	Put. protein of unknown function	0.720318	2.76805e-17	2.04874	11.5489
Pa_2_5950	Put. protein of unknown function	0.720035	3.98345e-31	1.53364	35.7623
Pa_4_5500	Put. Cytochrome P450 pisatin demethylase-like	0.719975	1.06715e-50	2.66432	27.0221
Pa_1_8910	Put. transcription factor	0.719784	1.663e-75	3.80299	30.9781
Pa_4_5910	Put. Stomatin-like protein	0.71972	1.00506e-40	1.52932	47.7303
Pa_2_290	Put. protein similar to AXL2 of Saccharomyces cere	0.719497	0	10.4651	271.583
Pa_4_8950	copper activated transcription factor encoded by t	0.71934	2.1866e-22	1.54817	24.6435
Pa_1_11280	Put. F-box protein	0.719319	2.16174e-16	1.64582	15.4504
Pa_1_4360	Put. protein of unknown function	0.719317	0	3.93262	196.545
Pa_1_24000	Put. GATA type zinc finger protein	0.719013	2.96222e-23	1.7128	20.9651
Pa_1_10000	Put. endothiapepsin precursor	0.718989	4.5801e-294	1.52027	363.885
Pa_1_16670	Put. protein of unknown function	0.718882	1.06895e-149	2.37663	91.6273
Pa_4_6170	Put. protein of unknown function	0.718876	4.44043e-21	4.89214	7.09847
Pa_5_940	Put. protein of unknown function	0.718837	6.7848e-119	1.74254	110.617
Pa_1_18960	Put. protein of unknown function	0.718232	0	5.09629	175.504
Pa_5_9160	Put. protein of unknown function	0.717064	8.90926e-20	2.32712	11.4736
Pa_6_5940	Put. Squalene monooxygenase	0.716987	0	4.60959	430.869
Pa_3_5240	Put. protein of unknown function	0.716959	6.18553e-210	4.92087	75.6516
Pa_3_7040	Put. Vacuolar transporter chaperone	0.716869	8.45667e-52	2.39342	30.7444
Pa_2_2450	Put. protein of unknown function	0.716803	2.82051e-121	3.38118	54.3527
Pa_1_2980	Put. protein of unknown function	0.716703	6.2111e-35	1.72108	32.0073
Pa_2_2030	Put. delta(3,5)-Delta(2,4)-dienoyl-CoA isomerase,	0.716503	0	5.35369	211.722
Pa_3_4770	Put. Cell division control protein 3	0.716491	5.28343e-28	1.46265	35.8764
Pa_7_9540	Put. peregrin similar to BRPF1 of Homo sapiens	0.715872	1.34584e-12	2.68551	6.04607
Pa_5_400	Put. protein of unknown function	0.715694	4.03007e-15	4.03013	5.50025
Pa_5_2570	Put. dihydroxy-acid dehydratase	0.715612	4.00069e-17	5.84865	5.2304
Pa_1_19900	Put. RNA-dependent RNA polymearse	0.715607	7.35139e-61	11.3581	15.9007
Pa_7_10080	Put. midasin	0.71549	2.30711e-221	3.75679	93.0131
Pa_2_3560	Put. protein of unknown function	0.715455	8.09228e-189	2.74743	100.553
Pa_1_11740	Put. protein of unknown function	0.715245	3.98866e-17	1.89998	12.7016
Pa_1_4600	Put. protein of unknown function	0.715068	1.15503e-35	2.75286	18.1872
Pa_2_12050	Put. Phosphatidylserine decarboxylase proenzyme 1,	0.714775	5.06325e-124	1.69795	120.946
Pa_1_3770	Put. protein of unknown function	0.7141	5.92555e-15	4.06476	5.40405
Pa_5_8380	Put. Glycosyltransferase Family 48	0.714024	0	3.60499	237.365
Pa_1_10130	Put. protein of unknown function	0.713429	0	2.85653	193.396
Pa_7_8890	Put. cAMP-dependent protein kinase	0.71342	1.42339e-84	2.96894	41.597
Pa_5_8240	Put. peroxisomal membrane protein (PMP20) prx5-lik	0.711168	2.54972e-62	1.41221	90.9798
Pa_1_13850	Put. protein of unknown function	0.710798	1.29892e-23	1.97993	16.9557
Pa_1_15360	Put. protein of unknown function	0.710705	0	1.92398	661.492
Pa_5_12750	Put. protein of unknown function	0.709619	4.26928e-14	10.8095	3.45939
Pa_4_2880	Put. protein of unknown function	0.709278	0	2.62093	884.064
Pa_1_7810	Put. protein of unknown function	0.708785	1.20567e-49	2.47932	28.3555
Pa_7_7810	Put. mitochondrial LSU ribosomal protein L51 precu	0.708146	2.10603e-64	1.64036	66.1055
Pa_1_7880	Put. diphthamide biosynthesis protein 4	0.707809	1.73086e-21	2.68081	10.8845
Pa_6_560	Put. Centromere binding B protein	0.707804	1.39189e-163	5.68091	54.9456
Pa_3_4200	Put. Rab GDP-dissociation inhibitor	0.707595	0	2.52003	608.261
Pa_7_1880	Put. protein of unknown function	0.707504	2.32789e-27	1.87117	21.5374
Pa_7_3190	Put. Glycoside Hydrolase Family 3	0.70732	1.91243e-31	1.25992	66.3797
Pa_7_3320	Put. Glycosyltransferase Family 32	0.707209	5.71564e-305	4.98905	109.425
Pa_3_8920	Put. protein similar to Ankyrin repeat protein nuc	0.707098	6.05594e-76	1.86833	62.4755
Pa_1_21160	Put. protein of unknown function	0.706726	1.42646e-95	2.4558	56.1253
Pa_2_6160	Put. protein of unknown function	0.705467	0	3.73731	235.385
Pa_3_3330	Put. Glycosyltransferase Family 2	0.705063	0	12.4462	143.556
Pa_5_9140	ATP synthase protein 9, mitochondrial precursor	0.70447	0	1.9047	2085.33
Pa_7_4600	Put. calpain	0.704129	5.83716e-36	1.48071	45.2573
Pa_6_6470	Put. protein of unknown function	0.703197	0	3.0293	208.195
Pa_1_5360	Put. protein of unknown function	0.701915	3.10679e-26	1.94544	19.4498
Pa_6_570	Put. Protein scd2/ral3	0.701893	5.60995e-85	1.74819	78.072
Pa_4_7270	Put. protein of unknown function	0.701509	3.93961e-308	2.56478	175.688
Pa_5_790	Put. protein of unknown function	0.701245	1.05408e-37	2.0218	27.0258
Pa_3_4420	Put. cytochrome P450 E-class, group IV	0.700986	1.85634e-235	2.1424	163.242
Pa_3_7900	Put. protein of unknown function	0.700906	2.20618e-84	3.05648	40.5385
