# Supplementary material for: A Genome-Wide Longitudinal Transcriptome Analysis of the Aging Model Podospora anserine
Source: PLoS One. 2013 Dec 20;8(12):e83109. doi: 10.1371/journal.pone.0083109 (PMC3869774; doi:10.1371/journal.pone.0083109)
Supplement: Table S9 — Putative target genes of transcription factor GRISEA. (XLS) [file pone.0083109.s009.xls]

## Sheet: Legend
Supporting Table S8: List of the 89 putative target genes of transcription factor GRISEA.

## Sheet: Put. GRISEA target genes
Gene	Description
Pa_0_1090	Put. 3-hydroxyisobutyrate dehydrogenase mitochondr
Pa_0_110	Put. esterase/lipase
Pa_0_1150	Put. protein of unknown function
Pa_0_870	Put. high-affinity nicotinic acid transporter
Pa_1_1270	Put. protein of unknown function
Pa_1_13800	Put. protein of unknown function
Pa_1_15790	Put. protein of unknown function
Pa_1_16410	Put. Ferric reductase transmembrane component
Pa_1_19290	Put. protein of unknown function
Pa_1_220	Put. protein of unknown function
Pa_1_22770	Put. NADH dehydrogenase
Pa_1_24610	Put. protein of unknown function
Pa_1_3130	Put. protein of unknown function
Pa_1_5080	Put. protein of unknown function
Pa_1_6962	Put. 4-coumarate--CoA ligase
Pa_2_2055	Put. protein of unknown function
Pa_2_3970	Put. protein of unknown function
Pa_2_4470	Put. protein of unknown function
Pa_2_4600	Put. protein of unknown function
Pa_2_4820	Put. protein of unknown function
Pa_2_7210	Put. esterase paralogous to A. nidulans stcI, poss
Pa_2_7230	Put. reductase involved in aflatoxin biosynthesis
Pa_2_7260	Put. cytochrome P450 E-class, group I involved in
Pa_2_7280	Put. protein of unknown possibly function involved
Pa_2_7300	Put. fatty acid synthase subunit beta involved in
Pa_2_7325	Put. protein of unknown function
Pa_2_7360	Put. transcription factor orthologous to A. nidula
Pa_2_7370	Put. ketoreductase involved in aflatoxin biosynthe
Pa_2_7720	Put. protein of unknown function
Pa_2_7880	Put. SAM-dependent O-methyltranferase encoded by t
Pa_2_870	Put. acetyl coenzyme A synthetase
Pa_2_9340	Put. mono- and diacylglycerol lipase
Pa_2_9960	Put. protein of unknown function
Pa_3_10440	Copper transport encoded by the Pactr3 gene
Pa_3_2860	Put. protein of unknown function
Pa_3_8470	Put. 4-hydroxyphenylpyruvate dioxygenase
Pa_3_8840	Put. Allantoicase
Pa_3_9570	Put. protein of unknown function
Pa_4_1050	Put. Heterokaryon incompatibility protein
Pa_4_1630	Put. protein of unknown function
Pa_4_1910	Put. protein of unknown function
Pa_4_3460	Put. protein of unknown function
Pa_4_3760	Put. protein of unknown function
Pa_4_4110	Put. Fumarylacetoacetase
Pa_4_4560	Put. zeaxanthin epoxidase
Pa_4_4770	low-affinity copper transporter encoded by the ctr
Pa_4_4780	Put. protein of unknown function
Pa_4_4850	Put. protein of unknown function
Pa_4_5750	Put. protein of unknown function
Pa_4_780	Put. protein of unknown function
Pa_4_8380	Put. protein of unknown function
Pa_4_8840	Put. mitochondrial 2-oxoisovalerate dehydrogenase
Pa_4_890	Put. signal transduction histidine-protein kinase
Pa_5_11190	Put. protein of unknown function
Pa_5_11195	Put. protein of unknown function
Pa_5_11200	Put. protein of unknown function
Pa_5_11210	Put. protein of unknown function
Pa_5_11220	Put. protein of unknown function
Pa_5_11870	Put. cytochrome P450 E-class, group I
Pa_5_1190	Put. protein of unknown function
Pa_5_11950	Put. methyltransferase
Pa_5_11970	Put. ferric reductase transmembrane component
Pa_5_11980	Put. protein of unknown function
Pa_5_1220	Put. protein of unknown function
Pa_5_13020	Put. protein of unknown function
Pa_5_2910	Put. oxysterol-binding protein
Pa_5_3260	Put. protein of unknown function
Pa_5_4140	Put. laccase precursor
Pa_5_4520	Put. arabinose-proton symporter
Pa_5_6640	Put. cytochrome P450 E-class, group I
Pa_6_10350	Put. MFS toxin efflux pump
Pa_6_11250	Put. 5 -nucleotidase precursor
Pa_6_11260	Put. Aminopeptidase precursor
Pa_6_1960	Put. protein of unknown function
Pa_6_20	Put. Cytochrome P450 E-class, group IV
Pa_6_3410	Put. Inorganic phosphate transporter PHO
Pa_6_5020	Put. protein of unknown function
Pa_6_6615	Put. protein of unknown function
Pa_6_6690	Put. Acetyltransferase
Pa_6_8640	Put. mitochondrial precursor of 3-hydroxyisobutyra
Pa_6_9860	Put. Glutamine amidotransferase
Pa_7_105	Put. protein of unknown function
Pa_7_3140	Put. protein of unknown function
Pa_7_4320	Put. trihydrophobin precursor
Pa_7_4470	Put. ferric reductase transmembrane component
Pa_7_4480	Put. protein of unknown function
Pa_7_6220	Put. NAD-specific glutamate dehydrogenase
Pa_7_6520	Put. uracil phosphoribosyltransferase
Pa_7_8630	Put. protein of unknown function
