# Supplementary material for: A Genome-Wide Longitudinal Transcriptome Analysis of the Aging Model Podospora anserine
Source: PLoS One. 2013 Dec 20;8(12):e83109. doi: 10.1371/journal.pone.0083109 (PMC3869774; doi:10.1371/journal.pone.0083109)
Supplement: Table S10 — Up- or down-regulated genes in RNA preparations from 6-day and 14-day old cultures. (XLS) [file pone.0083109.s010.xls]

## Sheet: Legend
Supporting Table S9: Genes which are up- or down-regulated in RNA preparations of day 6 and day 14. The gene accession numbers and the corresponding description provided by the P. anserina genome project are listed. The third column indicates the p-value for differential expression when comparing day 6 with day 14. The last two columns indicate the fold change and the absolute difference of gene …

## Sheet: down-regulated
gene	description	p_value_day14_to_day6	factor_day14_to_day6	diff_day14_to_day6_in_tpm
Pa_4_1870	Put. protein of unknown function	6.5839e-13	0	2.17823
Pa_4_8064	Put. protein of unknown function	1.20627e-179	0	32.0695
Pa_7_8540	Put. protein of unknown function	1.87297e-14	0.0190299	2.65565
Pa_2_11890	Put. cytosolic 60S ribosomal protein Rpl37a isofor	3.98963e-75	0.0234647	15.008
Pa_3_2860	Put. protein of unknown function	4.85875e-80	0.0249505	16.1061
Pa_3_8510	Put. protein of unknown function	1.45846e-273	0.025142	55.797
Pa_4_5750	Put. protein of unknown function	9.31075e-64	0.0272148	12.8903
Pa_5_6140	Put. importin beta-3 subunit	0	0.0311026	128.387
Pa_4_7570	Put. Glycoside Hydrolase Family 61	0	0.0317766	207.724
Pa_7_3760	Put. permease	0	0.0363892	668.359
Pa_3_10440	Copper transport encoded by the Pactr3 gene	7.68645e-242	0.0377528	51.8225
Pa_2_6180	Put. protein of unknown function	6.91059e-89	0.0387675	18.9038
Pa_7_8450	Put. protein of unknown function	1.17777e-15	0.0392442	3.11082
Pa_1_16410	Put. Ferric reductase transmembrane component	0	0.0399564	85.3239
Pa_3_600	Put. protein of unknown function	4.39763e-282	0.0401811	61.036
Pa_5_10540	Put. protein of unknown function	4.20056e-136	0.0404826	29.3054
Pa_6_1000	Put. Tagatose-1,6-bisphosphate aldolase	1.47945e-101	0.0406642	21.7954
Pa_1_18250	Put. protein of unknown function	9.55948e-77	0.041621	16.4487
Pa_4_9740	Put. aminopeptidase	4.35716e-251	0.0445938	55.1869
Pa_5_9790	Put. protein of unknown function	3.18441e-31	0.0448124	6.58861
Pa_1_1050	Put. Glycoside Hydrolase Family 43	5.40431e-56	0.0448984	12.0549
Pa_7_4370	Put. Glycoside Hydrolase Family 10	6.06734e-76	0.0469862	16.5787
Pa_6_1470	Put. Increased sodium tolerance protein 1	1.94259e-298	0.049249	66.7651
Pa_3_11280	Put. protein of unknown function	3.51106e-23	0.0493643	4.89404
Pa_1_2540	Put. protein of unknown function	0	0.0501215	118.197
Pa_3_9410	Put. PAB1-binding protein	0	0.0502128	104.071
Pa_3_3920	Put. protein of unknown function	2.88545e-53	0.051901	11.7321
Pa_6_8360	Put. pyridoxine biosynthesis protein PDX1	0	0.0526363	373.484
Pa_1_1180	Put. protein of unknown function	2.32134e-80	0.0537027	17.9734
Pa_3_7170	Put. protein of unknown function	3.43938e-201	0.055089	45.7702
Pa_4_8640	Put. Methylene-fatty-acyl-phospholipid synthase	0	0.0581851	131.03
Pa_6_4240	Put. Orotidine 5 -phosphate decarboxylase	1.35276e-112	0.0584096	25.7449
Pa_7_2720	Put. mediator of RNA polymerase II transcription s	5.84115e-39	0.0608168	8.75128
Pa_6_9330	Put. Zinc transporter	6.26877e-79	0.061277	18.099
Pa_1_200	Put. protein of unknown function	0	0.0616708	76.8163
Pa_1_980	Put. monooxygenase	4.2534e-18	0.0617494	3.91389
Pa_4_8840	Put. mitochondrial 2-oxoisovalerate dehydrogenase	0	0.063084	239.48
Pa_6_11140	Put. Carbohydrate Esterase Family 5	4.84677e-14	0.0643286	2.9973
Pa_5_13020	Put. protein of unknown function	1.46253e-282	0.0668897	67.0235
Pa_4_50	Put. hydroxylase	6.55426e-296	0.0669536	70.2609
Pa_1_9250	Put. protein of unknown function	0	0.0684324	421.762
Pa_6_6870	Put. Protein similar to aminopeptidase YDR415C pre	0	0.0701446	207.882
Pa_2_7565	Put. protein of unknown function	4.69651e-121	0.0702025	28.793
Pa_3_7630	Put. cytosolic 40S ribosomal protein Rps6	0	0.0722884	960.73
Pa_6_6720	Put. protein of unknown function	3.1921e-47	0.073103	11.1045
Pa_6_10160	Put. Dioxygenase	3.32507e-181	0.074496	43.9046
Pa_1_21010	Put. protein of unknown function	0	0.0759109	92.3542
Pa_5_960	Put. Glycoside Hydrolase Family 3	2.08223e-150	0.0764811	36.5775
Pa_2_10880	Put. Mitochondrial import receptor subunit TOM7	9.17653e-274	0.0777317	67.2363
Pa_2_13840	Put. protein of unknown function	3.35826e-16	0.0780797	3.64971
Pa_1_15990	Put. protein of unknown function	0	0.0784443	102.241
Pa_6_4720	Put. Mitochondrial ATP synthase epsilon chain	0	0.0784541	285.544
Pa_5_150	Put. protein of unknown function	1.07903e-114	0.0791192	28.0214
Pa_7_6520	Put. uracil phosphoribosyltransferase	0	0.0798446	95.5436
Pa_3_4730	Put. protein of unknown function	7.80079e-290	0.0807232	71.8484
Pa_1_7330	Put. prefoldin subunit 2	0	0.0812389	90.6922
Pa_2_8530	Put. protein of unknown function	7.99694e-32	0.0813872	7.55913
Pa_1_220	Put. protein of unknown function	5.32875e-26	0.0834584	6.14763
Pa_2_13140	Put. Dihydroceramide delta(4)-desaturase	1.28893e-141	0.0839298	35.2364
Pa_1_880	Put. mitochondrial proline oxidase precursor	1.19E-312	0.0839627	78.3502
Pa_7_5930	Put. eukaryotic translation initiation factor 5	0	0.0846214	223.765
Pa_1_18200	Put. protein of unknown function	9.64039e-184	0.085041	46.0048
Pa_7_7420	Put. suppressor of kinetochore protein SKP1	0	0.0852642	527.229
Pa_5_980	Put. protein of unknown function	2.37397e-31	0.0870079	7.56812
Pa_5_1220	Put. protein of unknown function	1.39515e-63	0.087085	15.7328
Pa_5_7190	Put. 2-hydroxyacid dehydrogenase	1.5001e-109	0.0873706	27.4443
Pa_2_4120	Put. protein of unknown function	0	0.0890952	110.041
Pa_5_3050	Put. protein of unknown function	1.5618e-69	0.0894828	17.3678
Pa_1_6500	Put. protein of unknown function	1.74831e-150	0.0900573	38.172
Pa_1_22750	Put. protein of unknown function	0	0.09107	105.919
Pa_2_2230	Put. protein similar to YDL237W of Saccharomyces c	5.94448e-242	0.0938966	62.3735
Pa_7_470	Put. protein of unknown function	0	0.0940924	16134.5
Pa_2_4375	Put. protein of unknown function	1.20786e-16	0.0946039	3.94432
Pa_5_6110	Put. protein of unknown function	4.20085e-19	0.0959539	4.59484
Pa_1_19920	Put. protein of unknown function	1.33711e-22	0.0963717	5.50656
Pa_1_11690	Put. protein of unknown function	5.43792e-149	0.0966167	38.5356
Pa_6_7790	Put. protein of unknown function	1.79226e-36	0.0968698	9.12572
Pa_2_13180	Put. cytosolic 60S ribosomal protein Rpl30	0	0.0978655	1058.25
Pa_1_11940	Put. aldolase	5.03101e-55	0.099048	14.0582
Pa_4_6370	Put. alcohol dehydrogenase	3.11018e-145	0.0999906	37.9295
Pa_2_11040	Put. rRNA-processing protein FCF1 homolog	2.47537e-80	0.1003	20.7951
Pa_1_8190	Put. protein of unknown function	1.0489e-215	0.101314	56.7857
Pa_4_3460	Put. protein of unknown function	0	0.101321	263.317
Pa_2_670	Put. protein of unknown function	0	0.103134	88.3107
Pa_7_5110	Put. amino-acid permease	1.36482e-14	0.104884	3.51731
Pa_3_4390	Put. protein of unknown function	3.41658e-29	0.105653	7.41357
Pa_3_4990	Put. protein of unknown function	0	0.106038	98.7349
Pa_3_290	Put. protein of unknown function	1.40701e-34	0.106256	8.86865
Pa_6_7090	Put. protein of unknown function	1.20547e-32	0.107011	8.3687
Pa_5_9640	Put. allantoinase	0	0.107311	139.024
Pa_3_10290	Put. Endothiapepsin precursor	5.84157e-183	0.107843	49.0118
Pa_5_12810	Put. protein of unknown function	0	0.110197	4526.02
Pa_1_2810	Put. protein of unknown function	1.7865e-27	0.110492	7.05053
Pa_2_12850	Put. hydrolase	1.3469e-72	0.111213	19.3506
Pa_1_21830	Put. biphenyl-2,3-diol 1,2-dioxygenase	7.93143e-12	0.112454	2.84621
Pa_2_5828	Put. U6 SnRNA-associated SM-like protein LSM5	5.62563e-270	0.114224	73.9075
Pa_0_1010	Put. protein of unknown function	8.71276e-42	0.115202	11.0789
Pa_6_10820	Put. Protein NipSnap	0	0.115845	140.185
Pa_3_8840	Put. Allantoicase	0	0.115926	1055.05
Pa_0_550	Put. protein of unknown function	4.53434e-37	0.116769	9.8192
Pa_1_2530	Put. protein of unknown function	0	0.117149	107.278
Pa_6_9860	Put. Glutamine amidotransferase	0	0.117307	223.617
Pa_5_1290	Put. cytochrome P450 E-class, group IV	0	0.117883	143.272
Pa_7_820	Put. protein of unknown function	3.94104e-236	0.118134	65.2983
Pa_5_3210	Put. protein of unknown function	1.01E-319	0.118344	88.6575
Pa_3_8470	Put. 4-hydroxyphenylpyruvate dioxygenase	0	0.118838	140.751
Pa_7_4920	Put. protein of unknown function	2.04048e-33	0.120689	8.90767
Pa_1_1770	Put. adenylate kinase	0	0.12165	208.278
Pa_3_230	Put. protein of unknown function	1.8724e-18	0.122585	4.76891
Pa_1_6770	Put. cystathionine gamma-synthase	3.35611e-26	0.122835	6.94056
Pa_1_8790	Put. protein of unknown function	1.84385e-18	0.122985	4.77584
Pa_1_7430	Put. phosphomannomutase	0	0.123361	161.487
Pa_6_9840	Put. protein of unknown function	3.0491e-40	0.123995	10.9188
Pa_5_2990	Put. protein of unknown function	2.44061e-76	0.12652	21.2688
Pa_3_8110	Put. protein similar to meiotically up-regulated g	8.41971e-38	0.126624	10.3047
Pa_6_800	Put. Importin beta subunit	3.81956e-115	0.126975	32.3732
Pa_5_12890	Put. protein of unknown function	7.19235e-14	0.127188	3.53529
Pa_6_7870	Put. Catechol O-methyltransferase	0	0.127283	1014.5
Pa_2_60	Put. Glycoside Hydrolase Family 31	0	0.127769	546.69
Pa_1_17140	Put. phosphoribosylaminoimidazole-succinocarboxami	4.03541e-35	0.128535	9.59369
Pa_0_1150	Put. protein of unknown function	0	0.130091	119.355
Pa_1_800	Put. endothiapepsin precursor	5.03064e-81	0.130429	22.8512
Pa_2_11620	Put. protein of unknown function	1.05831e-172	0.13157	49.4407
Pa_3_4740	Put. protein of unknown function	0	0.131897	217.791
Pa_6_10845	Put. protein of unknown function	3.38844e-102	0.132172	29.09
Pa_3_10312	Put. Put. heat shock protein family 70 protein	5.45877e-227	0.132216	65.2773
Pa_3_270	Put. N-acetyltransferase	5.14284e-192	0.132552	55.1778
Pa_2_4795	Put. protein of unknown function	1.94e-98	0.132891	28.0571
Pa_1_19770	Put. protein of unknown function	4.72812e-13	0.133037	3.35723
Pa_1_20070	Put. protein of unknown function	3.26198e-40	0.133822	11.2034
Pa_1_20420	Put. protein of unknown function	0	0.13408	137.276
Pa_2_6730	Put. protein of unknown function	1.78013e-14	0.135064	3.78294
Pa_6_10010	Put. Mitochondrial Isocitrate lyase	3.64276e-194	0.135141	56.2018
Pa_7_760	Put. indoleamine 2,3-dioxygenase	1.05869e-51	0.135293	14.5972
Pa_5_11980	Put. protein of unknown function	0	0.135494	90.0159
Pa_3_4840	Put. protein of unknown function	2.05214e-79	0.136698	22.7745
Pa_3_9840	Put. protein of unknown function	8.22151e-103	0.136867	29.6503
Pa_1_9690	Put. Glycosyltransferase Family 57	8.26343e-51	0.136921	14.3965
Pa_1_5080	Put. protein of unknown function	1.67865e-201	0.137635	58.747
Pa_1_11990	Put. protein of unknown function	1.13844e-69	0.13974	20.0858
Pa_5_9120	Put. histone acetyltransferase	1.20372e-77	0.139748	22.4304
Pa_4_7100	Put. protein of unknown function	7.54074e-126	0.139812	36.7034
Pa_1_16300	Put. Glycoside Hydrolase Family 61	2.44526e-14	0.140072	3.79529
Pa_1_19840	Put. transporter	4.66338e-191	0.140987	56.1857
Pa_4_4110	Put. Fumarylacetoacetase	0	0.141784	104.25
Pa_2_7780	Put. cytochrome P450 pisatin demethylase-like	1.32759e-23	0.141906	6.54193
Pa_1_19530	Put. dioxygenase	0	0.142293	498.046
Pa_1_10160	Put. isotrichodermin C-15 hydroxylase	2.01514e-14	0.142504	3.84382
Pa_2_7820	Put. protein similar to UBX3 of Schizosaccharomyce	5.39452e-305	0.142701	90.4128
Pa_2_9710	Put. syntaxin-like protein similar to PSY1 of Schi	0	0.143196	109.593
Pa_7_8630	Put. protein of unknown function	0	0.144065	128.59
Pa_1_22920	Put. protein of unknown function	2.72793e-93	0.144538	27.4214
Pa_5_590	Put. opsin	0	0.146129	135.461
Pa_1_1830	Put. Glycosyltransferase Family 2	2.07848e-43	0.146241	12.5513
Pa_1_4220	Put. protein of unknown function	3.13055e-299	0.147209	89.8313
Pa_1_18030	Put. tyrosinase	2.43443e-262	0.148248	78.8667
Pa_4_4500	Put. protein of unknown function	7.43382e-50	0.148482	14.5749
Pa_5_5280	Put. protein of unknown function	3.07386e-37	0.148559	10.7672
Pa_2_7520	Put. tRNA-splicing endonuclease subunit sen-2	6.09246e-116	0.148726	34.5983
Pa_5_12280	Put. protein of unknown function	1.97818e-42	0.149072	12.3509
Pa_7_40	Put. hydrolase	7.26392e-52	0.149284	15.2065
Pa_1_17790	Put. protein of unknown function	8.5009e-16	0.150176	4.33388
Pa_5_1190	Put. protein of unknown function	8.44519e-50	0.150504	14.6357
Pa_3_9020	Put. protein of unknown function	2.72431e-107	0.151681	32.2315
Pa_7_4720	Put. type IB cation-transporting ATPase	2.08106e-36	0.152189	10.6187
Pa_1_12600	Put. nucleoporin nup107	4.22514e-150	0.153617	45.5261
Pa_4_4390	Put. 2,4-dihydroxyhept-2-ene-1,7-dioic acid aldola	5.62995e-33	0.15403	9.62014
Pa_1_23210	Put. cytosolic 40S ribosomal protein Rps17	0	0.154328	774.325
Pa_3_5690	Put. Amino-acid permease	3.67595e-216	0.154988	66.0989
Pa_1_8330	Put. pyruvate carboxylase	0	0.155984	234.545
Pa_6_11200	Put. ATP-binding cassette multidrug transport prot	0	0.157418	323.706
Pa_1_5830	Put. protein of unknown function	1.75425e-233	0.157692	71.9652
Pa_1_13710	Put. protein transport protein	9.15406e-165	0.157922	50.6366
Pa_1_1170	Put. protein of unknown function	5.47299e-13	0.158124	3.56572
Pa_7_3800	Put. acetyl-CoA carboxylase	0	0.158687	239.789
Pa_1_24030	Put. protein of unknown function	2.95753e-18	0.15869	5.18936
Pa_2_2055	Put. protein of unknown function	1.75659e-138	0.159183	42.6127
Pa_1_5800	Put. protein of unknown function	1.08004e-12	0.160682	3.49829
Pa_4_8290	Put. hydroxymethylglutaryl-CoA synthase	0	0.16073	173.811
Pa_6_3050	Put. protein of unknown function	7.26701e-11	0.161479	2.94268
Pa_2_12665	Put. protein of unknown function	9.20474e-81	0.161929	24.7965
Pa_5_7570	Put. protein of unknown function	4.1938e-15	0.162178	4.25825
Pa_1_9990	Put. protein of unknown function	1.65369e-27	0.162512	8.12348
Pa_5_8530	Put. protein of unknown function	1.26534e-21	0.163235	6.30263
Pa_5_10300	Put. protein of unknown function	4.87268e-24	0.164272	7.07646
Pa_7_10740	Put. protein of unknown function	1.49264e-87	0.164356	27.1011
Pa_1_2070	Put. protein of unknown function	4.15672e-154	0.165273	48.2565
Pa_5_5420	Put. protein of unknown function	2.92963e-111	0.16768	34.897
Pa_3_7220	Put. Elongator complex protein 1	8.34319e-238	0.167968	75.3321
Pa_4_7950	Put. mitochondrial NADH-ubiquinone oxidoreductase	0	0.168064	262.258
Pa_2_12250	Put. glycoprotein endopeptidase KAE1	3.8428e-59	0.168259	18.3185
Pa_1_4080	Put. quinone oxidoreductase	9.70857e-56	0.169352	17.2835
Pa_1_22620	Put. large-conductance mechanosensitive channel	7.0656e-11	0.16966	3.0087
Pa_3_4150	Put. Mediator of RNA polymerase II transcription s	1.80414e-12	0.16975	3.51073
Pa_7_4240	CATA large catalase encoded by the catA gene	5.77328e-44	0.170287	13.5548
Pa_7_310	Put. aldo-keto reductase	1.4538e-38	0.170607	11.8376
Pa_7_10440	Put. mitochondrial metal transporter	7.72876e-64	0.171024	19.9601
Pa_4_7640	Put. ABC transporter (GCN20 like)	3.73336e-59	0.171058	18.4575
Pa_3_9900	Put. protein of unknown function	0	0.171068	118.409
Pa_2_11340	Put. protein of unknown function	9.37861e-18	0.171924	5.21079
Pa_7_970	Put. fungistatic metabolite similar to PFM of Chae	0	0.172489	901.578
Pa_2_7760	Put. cytosolic Fe-S cluster assembling factor CFD1	2.67541e-81	0.17263	25.6785
Pa_5_7220	Put. protein of unknown function	0	0.172695	310.698
Pa_2_8080	Put. choline kinase	7.25829e-66	0.17317	20.7275
Pa_2_13030	Put. Peroxisomal-coenzyme A synthetase	2.20984e-59	0.173232	18.6362
Pa_3_10	Put. v-SNARE protein Bos1	2.4308e-143	0.173734	45.831
Pa_2_1700	Put. Glycoside Hydrolase Family 61	4.09544e-20	0.173805	5.99162
Pa_5_11195	Put. protein of unknown function	6.22966e-234	0.17397	75.2741
Pa_6_6330	Put. NADPH dehydrogenase	0	0.174039	616.639
Pa_7_4480	Put. protein of unknown function	0	0.174206	891.639
Pa_3_8050	Put. protein of unknown function	1.73017e-101	0.174219	32.3301
Pa_4_9010	Put. protein of unknown function	6.82717e-144	0.174357	46.1071
Pa_6_4500	Put. protein of unknown function	1.21863e-138	0.174847	44.4592
Pa_5_13070	Put. cytochrome P450 E-class, group I	1.47006e-12	0.175289	3.58704
Pa_3_970	Put. Protein FMP52, mitochondrial precursor	7.15286e-76	0.175916	24.1333
Pa_2_3550	Put. saccharopine dehydrogenase [NADP+, L-glutamat	1.56158e-295	0.177375	96.1264
Pa_4_3470	Put. protein of unknown function	7.01112e-20	0.177382	5.97283
Pa_1_13520	Put. ATP synthase subunit H	9.08237e-181	0.178224	58.6727
Pa_7_8710	Put. 1,2-dihydroxy-3-keto-5-methylthiopentene diox	0	0.179614	122.821
Pa_6_8740	PaTrx2 thioredoxin encoded by the Patrx2 gene	0	0.180379	443.924
Pa_1_10880	Put. Poly(rC)-binding protein 1	0	0.180404	157.396
Pa_1_16650	S12 (=Rps15) cytosolic 40S ribosomal protein encod	0	0.18092	5555.8
Pa_3_10550	Put. Protein FMP21 mitochondrial precursor	7.93993e-129	0.181958	42.0438
Pa_6_1720	Put. Siderophore regulation protein	0	0.18202	138.669
Pa_1_1980	Put. succinate-semialdehyde dehydrogenase [NADP+]	0	0.183178	112.362
Pa_5_6290	Put. 26S proteasome regulatory subunit RPN12	1.31923e-188	0.183311	62.0622
Pa_2_4460	Put. superoxide dismutase [Mn], mitochondrial prec	0	0.183868	551.761
Pa_2_7010	Put. succinate dehydrogenase cytochrome B subunit,	0	0.184797	244.985
Pa_3_6140	Put. glutathione reductase	2.29107e-291	0.185363	96.752
Pa_5_8490	Put. protein of unknown function	0	0.185515	113.221
Pa_4_8260	Put. homoserine dehydrogenase	9.2071e-92	0.185523	30.0501
Pa_7_11360	Put. ATP-dependent RNA helicase	0	0.185794	112.997
Pa_2_9340	Put. mono- and diacylglycerol lipase	0	0.186035	238.506
Pa_5_7350	Put. protein of unknown function	2.29313e-60	0.186118	19.5995
Pa_7_4010	Put. small heat shock protein	0	0.186489	223.008
Pa_3_9030	Put. mitochondrial LSU ribosomal protein L9 precur	5.77577e-50	0.18715	16.1698
Pa_3_520	Put. Phosphatidate cytidylyltransferase	5.11956e-239	0.187186	79.623
Pa_3_5680	Put. protein of unknown function	1.19057e-44	0.187408	14.4003
Pa_6_8700	Put. AP-3 complex subunit beta	1.02692e-113	0.187759	37.6034
Pa_6_4160	Put. protein of unknown function	7.38183e-288	0.18823	96.241
Pa_3_4440	Put. fusion protein: ubiquitin - cytosolic 60S rib	0	0.189169	880.236
Pa_1_6900	Put. protein of unknown function	5.33113e-12	0.189208	3.53218
Pa_3_4190	Put. Acyl-CoA desaturase	0	0.189892	1291.58
Pa_4_1580	Put. protein of unknown function	1.3442e-47	0.1899	15.4863
Pa_5_1890	Put. protein of unknown function	1.12782e-43	0.189927	14.1652
Pa_7_9310	Put. protein of unknown function	1.12085e-71	0.190481	23.6452
Pa_1_2660	Put. protein of unknown function	0	0.190968	254.888
Pa_6_1275	Put. protein of unknown function	3.59009e-60	0.191418	19.8031
Pa_1_20170	Put. mitochondrial GTPase 1	1.08503e-14	0.191494	4.4517
Pa_3_11270	Put. NADP-dependent alcohol dehydrogenase	1.56972e-114	0.192528	38.3445
Pa_4_2080	Put. protein of unknown function	0	0.192562	253.129
Pa_0_1200	Put. protein of unknown function	1.75886e-24	0.192778	7.76588
Pa_1_12140	Put. NAD-dependent deacetylase	5.91751e-11	0.193508	3.22066
Pa_2_7900	Put. MFS drug efflux transporter	0	0.193706	3619.84
Pa_3_1820	Put. protein of unknown function	6.52847e-181	0.194305	61.2225
Pa_7_7700	Put. 4-aminobutyrate aminotransferase	0	0.19446	452.284
Pa_6_700	Put. protein of unknown function	1.32875e-26	0.194677	8.52445
Pa_5_5270	FK506-binding protein 2 precursor	0	0.195418	151.071
Pa_7_3010	Put. transporter	1.34739e-39	0.19586	12.9868
Pa_2_2570	Put. protein of unknown function	3.44753e-186	0.19624	63.3432
Pa_1_23560	Put. protein of unknown function	4.0051e-197	0.196353	67.1215
Pa_1_5680	Put. Glycosyltransferase Family 20	7.71602e-204	0.196731	69.4993
Pa_6_4150	Put. Transcription initiation factor TFIID subunit	1.1912e-21	0.197061	6.88487
Pa_1_14680	Put. dehydrogenase/reductase	8.16909e-116	0.197381	39.2712
Pa_7_770	Put. kynureninase	4.92429e-37	0.200126	12.2445
Pa_4_2770	Put. choline-phosphate cytidylyltransferase	4.67879e-96	0.200146	32.6937
Pa_1_22310	Put. protein of unknown function	0	0.200274	186.448
Pa_7_6950	Put. siderophore iron transporter	1.70867e-40	0.200341	13.4481
Pa_2_9490	Put. dolichyldiphosphatase	5.13248e-46	0.20081	15.3772
Pa_7_7430	Put. cytosolic 60S ribosomal protein Rpl39	0	0.201575	891.138
Pa_1_11480	Put. Glycoside Hydrolase Family 47	1.35714e-138	0.20186	47.6647
Pa_1_13160	Put. RNA 3 -terminal phosphate cyclase-like protei	4.23572e-29	0.201906	9.54324
Pa_4_980	Put. protein of unknown function	1.99504e-21	0.202202	6.89735
Pa_5_9810	Put. protein of unknown function	3.01278e-69	0.202485	23.5372
Pa_4_4950	Put. Nucleotide-sugar transporter	1.05667e-148	0.202777	51.3104
Pa_6_11100	Put. Carboxypeptidase S1	1.59893e-58	0.203502	19.84
Pa_2_11170	Put. GTP-binding protein	2.31432e-165	0.203551	57.2471
Pa_6_10970	Put. Coactosin	0	0.203599	161.983
Pa_1_18150	Put. acetamidase	8.89575e-15	0.20399	4.62371
Pa_7_7225	Put. cytosolic 60S ribosomal protein Rpl37a isofor	0	0.204113	1001.29
Pa_3_3940	Put. protein of unknown function	1.31245e-51	0.204187	17.4681
Pa_1_23040	Put. protein of unknown function	0	0.204225	125.247
Pa_2_5030	Put. protein of unknown function	1.47994e-65	0.204347	22.3585
Pa_5_4140	Put. laccase precursor	3.33913e-285	0.204388	99.4535
Pa_4_8620	Put. Piwi_Agonaute like protein	2.36116e-39	0.205252	13.2185
Pa_4_4850	Put. protein of unknown function	1.39867e-49	0.205388	16.8084
Pa_2_6910	Put. protein similar to C1002.18 of Schizosaccharo	0	0.206476	124.826
Pa_7_2590	Put. NADH-cytochrome b5 reductase	0	0.207369	245.965
Pa_3_10240	Put. Diphthamide biosynthesis protein 3	1.40243e-56	0.209139	19.4413
Pa_4_9820	Put. high-affinity glucose transporter	3.35644e-20	0.209774	6.59828
Pa_7_2610	Put. protein of unknown function	4.79377e-284	0.21036	100.572
Pa_5_3260	Put. protein of unknown function	0	0.211506	456.641
Pa_0_110	Put. esterase/lipase	5.98777e-169	0.212594	59.875
Pa_2_12770	Put. RNA exonuclease 3	2.89267e-59	0.212595	20.5818
Pa_1_2870	Put. oxysterol-binding protein	4.99694e-67	0.212886	23.3772
Pa_1_21980	Put. transcriptional activator	0	0.213517	484.992
Pa_3_8990	Put. cyclophilin	2.55774e-45	0.213642	15.6374
Pa_1_17370	Put. phosphopantothenate--cysteine ligase	7.34192e-106	0.213781	37.3746
Pa_2_3770	Put. FK506-binding protein	0	0.214379	1220.08
Pa_4_8580	Put. protein of unknown function	3.95066e-33	0.214699	11.306
Pa_3_1690	Put. Mitochondrial distribution and morphology pro	1.43055e-80	0.215094	28.3865
Pa_2_11560	Put. 3-hydroxyisobutyryl-CoA hydrolase, mitochondr	5.73734e-79	0.215164	27.8114
Pa_7_4320	Put. trihydrophobin precursor	9.62212e-12	0.21619	3.68556
Pa_7_4730	Put. protein of unknown function	5.67872e-54	0.216223	18.861
Pa_3_20	Put. Thiamin pyrophosphokinase	4.93383e-76	0.216456	26.8402
Pa_7_6990	Put. Hsp90 co-chaperone Cdc37	6.78697e-125	0.216494	44.5219
Pa_2_4470	Put. protein of unknown function	0	0.216587	662.891
Pa_6_11250	Put. 5 -nucleotidase precursor	3.53751e-189	0.216947	67.8706
Pa_5_5700	Put. Uroporphyrinogen-III synthase	7.43541e-21	0.217178	6.95734
Pa_2_3230	Put. urease accessory protein	3.2061e-70	0.21799	24.8385
Pa_6_3110	Put. 5-amino-6-(5-phosphoribosylamino)uracil reduc	1.33164e-20	0.218533	6.8899
Pa_1_19290	Put. protein of unknown function	0	0.218563	241.705
Pa_7_10140	Put. protein of unknown function	5.33726e-27	0.218701	9.20211
Pa_2_1030	Put. protein of unknown function	0	0.21938	185.036
Pa_6_8810	Put. protein of unknown function	1.88015e-11	0.221152	3.62864
Pa_7_4080	Put. protein of unknown function	1.48545e-82	0.221596	29.5818
Pa_1_2090	Put. glutaminyl-peptide cyclotransferase	4.34063e-41	0.221956	14.4229
Pa_1_7660	Put. mitochondrial methylmalonate-semialdehyde deh	0	0.221992	238.05
Pa_5_7420	Put. protein of unknown function	0	0.222163	198.793
Pa_3_7360	Put. protein of unknown function	2.66976e-103	0.222675	37.2865
Pa_4_8700	Put. hexokinase	1.20327e-35	0.224123	12.4953
Pa_1_8110	Put. protein of unknown function	0	0.224222	232.542
Pa_1_22630	Put. DNA topoisomerase 2	2.15557e-128	0.225586	46.8542
Pa_1_16590	Put. protein of unknown function	7.51219e-153	0.225703	55.9307
Pa_2_9160	Put. methylenetetrahydrofolate reductase	1.27509e-151	0.225873	55.4995
Pa_6_11010	Put. GNAT family acetyltransferase	2.40681e-63	0.226449	22.8299
Pa_1_22510	Put. protein of unknown function	4.90553e-197	0.227039	72.5145
Pa_1_11520	Put. transcription initiation factor TFIID subunit	2.56582e-42	0.227099	15.0664
Pa_3_10600	Put. protein of unknown function	5.43947e-104	0.227435	37.997
Pa_3_6660	Put. protein of unknown function	1.13479e-39	0.228079	14.1226
Pa_1_7260	Put. protein of unknown function	0	0.228992	302.275
Pa_2_11250	Put. centromere protein mis6	1.65939e-22	0.229429	7.78628
Pa_1_24450	Put. bifunctional cytochrome P450 E-class, group I	0	0.230086	756.999
Pa_7_320	Put. protein of unknown function	1.1092e-152	0.230148	56.4999
Pa_1_14550	Put. protein of unknown function	1.45124e-44	0.230184	16.0231
Pa_2_7460	Put. protein similar to YAR1 of Saccharomyces cere	1.51339e-42	0.230605	15.2853
Pa_5_3910	Put. protein of unknown function	5.50783e-56	0.230907	20.3278
Pa_3_120	Put. protein of unknown function	1.47044e-84	0.231298	31.0696
Pa_2_13310	Put. protein of unknown function	2.42386e-46	0.233021	16.7977
Pa_1_530	Put. Glycoside Hydrolase Family 75	1.14536e-129	0.233528	48.2788
Pa_7_1765	Put. protein of unknown function	6.47511e-62	0.233734	22.7104
Pa_3_4600	Put. Caffeine-induced death protein 1	1.50137e-41	0.234384	15.0555
Pa_3_3400	Put. protein of unknown function	1.05474e-37	0.234522	13.609
Pa_7_3850	Put. peptidyl-prolyl cis-trans isomerase ssp-1	3.09894e-292	0.234849	110.067
Pa_2_3930	Put. protein of unknown function	2.3003e-19	0.234879	6.71273
Pa_2_8290	Put. protein of unknown function	2.0845e-14	0.235158	4.85916
Pa_1_14350	Put. cytosolic 60S ribosomal protein Rpl14	0	0.235201	1076.77
Pa_4_4820	Put. protein of unknown function	7.05687e-48	0.235344	17.4861
Pa_4_4580	Put. Cytochrome P450 pisatin demethylase-like	2.28261e-14	0.236167	4.85397
Pa_5_250	Put. protein of unknown function	7.39713e-14	0.236175	4.66519
Pa_6_2440	Put. protein of unknown function	6.12695e-17	0.236865	5.83112
Pa_1_19340	Put. structural maintenance of chromosomes protein	4.65e-104	0.236874	38.9365
Pa_1_1270	Put. protein of unknown function	0	0.23735	656.05
Pa_6_1450	Put. DNA mismatch repair protein PMS1	2.07409e-28	0.237697	10.1882
Pa_5_11930	Put. protein of unknown function	4.78064e-115	0.237779	43.2229
Pa_1_21520	Put. protein of unknown function	3.23266e-20	0.238092	7.08889
Pa_5_6160	Put. formamidase	3.55113e-49	0.238315	18.1121
Pa_2_4080	Put. glucose-repressible alcohol dehydrogenase tra	5.89378e-160	0.239264	60.6048
Pa_4_4770	low-affinity copper transporter encoded by the ctr	0	0.239327	276.619
Pa_4_2340	Put. Fimbrin	0	0.239783	168.155
Pa_2_6400	Put. protein of unknown function	7.39331e-69	0.240214	25.7332
Pa_1_12040	Put. mitotic control protein	4.82097e-86	0.240694	32.3844
Pa_7_1150	Put. transporter	6.41746e-13	0.240787	4.36403
Pa_7_4180	Put. protein of unknown function	1.94118e-11	0.241058	3.80617
Pa_4_8380	Put. protein of unknown function	1.62927e-25	0.241883	9.18197
Pa_7_790	Put. protein of unknown function	0	0.242143	463.924
Pa_7_1370	Put. candidapepsin	9.99187e-62	0.24289	23.1667
Pa_1_9780	Put. protein of unknown function	3.04757e-14	0.242952	4.89078
Pa_6_6550	Put. Transcriptional adapter ADA2	1.2316e-29	0.243583	10.8037
Pa_2_3730	Put. phosphatase similar to Q05924 of Saccharomyce	3.39715e-43	0.243825	16.0516
Pa_1_6310	Put. protein of unknown function	2.41284e-14	0.243866	4.9411
Pa_1_2270	Put. protein sym-1	3.97195e-77	0.243965	29.1943
Pa_1_7280	Put. 26S proteasome non-ATPase regulatory subunit	6.54114e-43	0.244183	15.9564
Pa_1_12200	Put. protein of unknown function	1.92967e-28	0.244548	10.3761
Pa_5_2660	Put. cytochrome P450 E-class, group I	4.57902e-51	0.244819	19.132
Pa_2_13630	Put. protein of unknown function	0	0.245105	187.449
Pa_1_16580	Put. protein of unknown function	5.80578e-144	0.245502	55.3301
Pa_7_1190	Patrx1 thioredoxine encoded by the PaTrx1 gene	0	0.246019	256.555
Pa_1_6830	Put. phosphate carrier protein	0	0.246162	181.565
Pa_6_3250	Put. mitochondrial LSU ribosomal protein L23 precu	3.95727e-56	0.246444	21.1818
Pa_6_9440	Put. protein of unknown function	5.69321e-18	0.246559	6.37055
Pa_2_7720	Put. protein of unknown function	1.75973e-68	0.246732	26.0247
Pa_1_15920	Put. GMC oxidoreductase	5.20038e-23	0.246742	8.32493
Pa_1_17320	Put. G1/S-specific cyclin pas1	0	0.247168	337.316
Pa_2_1150	Put. cytochrome b5	5.92023e-75	0.247714	28.6204
Pa_1_17900	Put. protein of unknown function	5.56425e-225	0.247871	87.432
Pa_5_12800	Put. protein of unknown function	4.23611e-20	0.248107	7.22318
Pa_5_5600	Put. phospholipid:diacylglycerol acyltransferase	4.26617e-41	0.249044	15.441
Pa_3_5510	Put. protein of unknown function	3.92254e-25	0.249559	9.21231
Pa_5_6760	Put. protein of unknown function	4.33759e-27	0.24969	9.97987
Pa_5_5250	Put. DNA polymerase kappa	5.8002e-19	0.249754	6.80919
Pa_2_3660	Put. protein of unknown function	1.50294e-199	0.249825	77.787
Pa_2_11960	Put. protein of unknown function	7.76162e-20	0.250491	7.16271
Pa_1_20000	Put. protein of unknown function	1.75334e-54	0.250605	20.7551
Pa_1_2130	Put. protein of unknown function	2.52963e-95	0.250647	36.8619
Pa_7_3140	Put. protein of unknown function	4.09636e-182	0.250737	71.1231
Pa_5_1800	Put. protein of unknown function	3.53919e-21	0.252039	7.71554
Pa_2_9750	Put. protein of unknown function	1.12479e-26	0.252841	9.89534
Pa_2_2060	Put. transporter	1.15603e-71	0.253022	27.7005
Pa_1_8430	Put. dipeptidyl aminopeptidase	2.20733e-92	0.253452	35.9534
Pa_1_24280	Put. protein of unknown function	0	0.254346	214.302
Pa_2_13100	Put. protein of unknown function	3.58563e-57	0.256043	22.1238
Pa_5_11210	Put. protein of unknown function	0	0.256466	2152.26
Pa_6_8800	Put. mitochondrial precursor of Hydroxyacyl-coenzy	1.14259e-162	0.256578	64.3524
Pa_1_1070	Put. protein of unknown function	7.45176e-125	0.257895	49.372
Pa_2_5540	Put. serine/threonine-protein phosphatase 5	1.23482e-46	0.258211	18.0159
Pa_2_12230	Put. Calcineurin subunit B	1.66043e-257	0.258452	102.868
Pa_3_7470	Put. actin-related protein 3	0	0.259024	163.916
Pa_5_8570	Put. exodeoxyribonuclease	3.6314e-22	0.259132	8.2482
Pa_2_3300	Put. cystinosin	2.37666e-47	0.259517	18.3645
Pa_6_9850	Put. Exopolyphosphatase	1.47765e-180	0.260043	72.1726
Pa_7_7380	Put. protein of unknown function	4.00193e-122	0.261964	48.7961
Pa_4_9770	Put. D-arabinose 1-dehydrogenase	8.33958e-88	0.262359	34.8861
Pa_2_13010	Put. protein of unknown function	1.85962e-31	0.263984	12.1131
Pa_1_16010	Put. protein of unknown function	8.86547e-32	0.264944	12.2727
Pa_2_9840	Put. protein of unknown function	1.6799e-35	0.264951	13.7873
Pa_1_1240	Put. voltage-gated potassium channel subunit beta	3.02525e-84	0.265126	33.6901
Pa_7_8800	Hsp104 heat shock protein	0	0.26542	687.689
Pa_5_810	Put. protein of unknown function	4.72971e-27	0.265696	10.3647
Pa_5_12370	Put. O-methyltransferase	1.71785e-92	0.265752	37.1006
Pa_3_10140	Put. cytosolic 40S ribosomal protein Rps25	0	0.266342	893.659
Pa_4_3800	Put. Fungal specific transcription factor	2.47825e-77	0.267101	31.0029
Pa_1_310	Put. cytochrome P450 E-class , group I	4.16602e-86	0.267347	34.6249
Pa_3_7685	Put. protein of unknown function	2.86528e-137	0.268425	55.8042
Pa_5_8140	CATP1 small subunit catalase encoded by the catP1	1.85337e-18	0.26851	6.92335
Pa_2_3970	Put. protein of unknown function	5.14736e-36	0.268818	14.124
Pa_3_1260	Put. glutaminyl-tRNA synthetase	6.01353e-146	0.268925	59.4931
Pa_3_1220	Put. protein of unknown function	9.05955e-27	0.269257	10.3462
Pa_4_1560	Put. NmrA-like protein	8.21268e-81	0.269359	32.6137
Pa_7_8530	Put. 60S ribosome subunit biogenesis protein NIP7	6.29052e-26	0.270127	10.0222
Pa_3_10060	Put. heat shock protein family 70 protein	3.39952e-24	0.270361	9.31518
Pa_5_11870	Put. cytochrome P450 E-class, group I	6.32356e-22	0.271603	8.40901
Pa_0_460	Put. protein of unknown function	3.61382e-94	0.271726	38.3757
Pa_4_7790	Put. Ubiquitin	0	0.272597	1532.3
Pa_2_9660	Put. ATP-dependent permease	1.15652e-94	0.272755	38.6602
Pa_2_3460	Put. guanosine-diphosphatase	1.18703e-26	0.273029	10.3971
Pa_4_6860	Put. protein of unknown function	4.28347e-61	0.273976	24.7734
Pa_1_2880	Put. protein of unknown function	3.1478e-55	0.274147	22.3332
Pa_6_7080	Put. DNA-directed RNA polymerases I, II, and III s	6.83996e-90	0.2748	36.8798
Pa_7_8310	Put. candidapepsin precursor	1.48e-41	0.275752	16.6869
Pa_4_5720	Put. protein of unknown function	4.04313e-28	0.275959	11.0837
Pa_6_8310	Put. protein of unknown function	1.25105e-15	0.276322	5.88237
Pa_1_3130	Put. protein of unknown function	7.48474e-254	0.276513	106.082
Pa_1_13400	Put. mitochondrial ATPase complex subunit ATP10	4.10369e-60	0.276931	24.5439
Pa_4_9690	Put. cytochrome c heme lyase	1.45878e-67	0.277086	27.6879
Pa_7_6820	Put. protein of unknown function	1.86795e-102	0.27728	42.4047
Pa_3_280	Put. 5 -nucleotidase precursor	2.91287e-128	0.278502	53.4625
Pa_6_7345	Put. protein of unknown function	1.72982e-15	0.278667	5.85831
Pa_1_3550	Put. protein of unknown function	1.20545e-179	0.279499	75.3391
Pa_3_3160	Put. Galactokinase	8.92665e-235	0.279807	98.857
Pa_2_11680	Put. protein of unknown function	2.71399e-23	0.280618	9.17427
Pa_7_5800	Put. protein VTS1	0	0.280971	211.999
Pa_1_11290	Put. protein of unknown function	1.72983e-19	0.28219	7.60061
Pa_5_4170	Put. protein of unknown function	5.09807e-21	0.282354	8.24886
Pa_7_5790	Put. cytosolic 60S ribosomal protein Rpl29	0	0.282672	640.428
Pa_6_6760	Put. protein of unknown function	3.73353e-70	0.283451	29.2239
Pa_3_8430	Put. protein of unknown function	4.6937e-240	0.284084	102.182
Pa_3_4950	Put. peptidyl-tRNA hydrolase 2	3.0668e-75	0.284178	31.4728
Pa_6_3690	Put. Protein similar to C3H7.02 of Schizosaccharom	6.79034e-33	0.284248	13.3522
Pa_3_6820	Put. type IIIA plasma membrane ATPase	0	0.28447	1382.65
Pa_0_1090	Put. 3-hydroxyisobutyrate dehydrogenase mitochondr	4.35564e-14	0.284989	5.35962
Pa_1_19870	Put. protein of unknown function	3.04463e-216	0.285063	92.1831
Pa_3_11480	Put. Glycosyltransferase Family 1	1.42573e-26	0.287297	10.7352
Pa_1_15080	Put. peptidyl-prolyl cis-trans isomerase-like 1	3.27098e-18	0.287421	7.15219
Pa_6_3220	Put. Mitochondrial carrier protein LEU5	1.55969e-27	0.287664	11.1582
Pa_6_5900	Put. Mitochondrial precursorATP-dependent RNA heli	1.3066e-22	0.287751	9.04513
Pa_5_8470	Put. mitochondrial thiazole biosynthetic enzyme pr	3.25614e-232	0.287765	99.702
Pa_2_13060	Put. DnaJ-related protein	3.55012e-97	0.287885	41.2544
Pa_2_12650	Put. protein of unknown function	1.85956e-53	0.288606	22.3737
Pa_6_10170	Put. protein of unknown function	1.13854e-23	0.288713	9.51844
Pa_2_9210	Put. mitogen-activated protein kinase organizer 1	2.60448e-15	0.289097	5.93715
Pa_4_3860	Put. esterase/lipase	1.77388e-144	0.289277	61.9529
Pa_3_5280	Put. 26S proteasome regulatory subunit RPN8	2.9032e-272	0.289484	117.519
Pa_4_4940	Put. protein of unknown function	3.44874e-22	0.290634	8.92759
Pa_4_4070	Put. RNA polymerase II transcription factor B subu	5.91269e-41	0.290657	17.0559
Pa_4_9520	Put. copper resistance protein	4.44234e-140	0.290865	60.2796
Pa_2_8500	Put. protein of unknown function	6.11789e-167	0.292051	72.1774
Pa_1_18240	Put. probable 26S protease subunit	3.28742e-282	0.293693	123.201
Pa_5_2420	Put. transcription factor	6.34614e-21	0.293894	8.44955
Pa_2_8715	Put. protein of unknown function	4.858e-25	0.293952	10.2456
Pa_1_10100	Put. signal transduction histidine-protein kinase	2.34566e-78	0.294284	33.6441
Pa_1_23610	Put. protein of unknown function	7.14562e-116	0.294638	50.1879
Pa_2_460	Put. protein similar to CECR1 of Danio rerio	1.32184e-13	0.295256	5.28754
Pa_1_3760	Put. protein of unknown function	1.51937e-226	0.295895	99.2646
Pa_6_5995	Put. protein of unknown function	8.24113e-11	0.295983	4.08448
Pa_7_7680	Put. protein similar to FYV10 of Chaetomium globos	2.15296e-232	0.296243	101.938
Pa_2_14240	Put. protein of unknown function	8.2883e-15	0.297102	5.83375
Pa_0_900	Put. protein of unknown function	1.35904e-34	0.29712	14.5351
Pa_0_710	Put. fructose-bisphosphate aldolase : dihydroxyace	0	0.2973	795.575
Pa_5_4520	Put. arabinose-proton symporter	2.27372e-104	0.297458	45.4413
Pa_1_13800	Put. protein of unknown function	1.64398e-12	0.297547	4.84046
Pa_1_12270	Put. methyltransferase	9.52145e-23	0.297975	9.33763
Pa_5_7020	Put. tannase precursor	0	0.298141	166.626
Pa_0_1600	Put. gamma-butyrobetaine dioxygenase	5.10019e-60	0.298304	25.8442
Pa_3_5610	Put. protein of unknown function	6.90468e-31	0.298513	12.9455
Pa_3_7070	Put. protein of unknown function	0	0.29856	282.778
Pa_6_6290	Put. protein of unknown function	4.65651e-22	0.298714	9.0464
Pa_1_12490	Put. cytochrome P450 E-class, group I	3.3126e-21	0.298985	8.68069
Pa_5_580	Put. protein of unknown function	4.79183e-245	0.299067	108.298
Pa_2_13050	Put. Methyltransferase-like protein 7B precursor	5.84286e-168	0.299625	74.007
Pa_7_4990	Put. protein of unknown function	2.11158e-56	0.300058	24.3469
Pa_7_1380	Put. oxidoreductase	3.54254e-78	0.300086	34.0348
Pa_6_10380	Put. Dehydrogenase	7.11996e-186	0.300253	82.1705
Pa_2_10800	Put. protein of unknown function	0	0.300401	459.714
Pa_4_380	Put. Zn-dependent dehydrogenase	1.46906e-48	0.300807	20.8917
Pa_2_6250	Put. transport protein similar to trs31 of Schizos	2.52832e-30	0.301095	12.7708
Pa_5_11060	Put. sterigmatocystin 8-O-methyltransferase precur	1.08704e-49	0.301226	21.4066
Pa_2_12020	Put. protein of unknown function	3.6089e-34	0.301352	14.4995
Pa_7_4610	Put. protein of unknown function	2.87236e-53	0.301517	23.0331
Pa_6_11630	Put. Glycosyltransferase Family 31	8.28126e-14	0.301687	5.4614
Pa_4_3000	Put. Peptidyl-prolyl cis-trans isomerase D	0	0.301759	147.147
Pa_6_5930	Put. Activating signal cointegrator 1 complex subu	1.44223e-51	0.302801	22.3471
Pa_6_10430	Put. protein of unknown function	8.04844e-29	0.303453	12.1801
Pa_2_11240	Put. Ubiquitin-related modifier 1	1.08554e-13	0.303612	5.43552
Pa_6_2490	Put. protein of unknown function	3.9112e-144	0.303913	64.1031
Pa_2_5890	Put. acetyltransferase	1.11594e-26	0.305057	11.2666
Pa_6_5020	Put. protein of unknown function	2.18319e-273	0.305786	122.977
Pa_3_11300	Put. protein of unknown function	4.51746e-16	0.305922	6.52978
Pa_2_8830	Put. protein similar to C1827.07c of Schizosacchar	1.15406e-50	0.30614	22.1226
Pa_1_20390	Put. cytosolic translation initiation factor eIF-1	0	0.306963	1307.96
Pa_1_22210	Put. protein of unknown function	2.67004e-20	0.307697	8.46152
Pa_1_13750	Put. aminomethyltransferase	4.27658e-140	0.30776	62.8824
Pa_5_11950	Put. methyltransferase	3.84E-317	0.307804	143.534
Pa_6_11260	Put. Aminopeptidase precursor	0	0.308214	354.769
Pa_1_8850	Put. cell division control protein	4.97735e-16	0.308454	6.55259
Pa_2_13330	Put. low molecular weight phosphotyrosine protein	6.61852e-146	0.309629	65.8335
Pa_2_4980	Put. 3-hydroxybutyryl-CoA dehydrogenase	3.12356e-293	0.310276	133.461
Pa_6_1880	Put. Transcription initiation factor IIA small cha	2.99E-320	0.310281	145.796
Pa_3_4920	Put. NADPH-dependent alpha-keto amide reductase	6.84689e-44	0.310464	19.2681
Pa_4_3730	Put. protein of unknown function	8.46822e-16	0.310773	6.48164
Pa_1_21340	Put. protein of unknown function	1.18712e-11	0.310849	4.61417
Pa_3_5360	S19 (=Rps23) cytosolic 40S ribosomal protein encod	0	0.310981	1025.95
Pa_5_6940	Put. acetyltransferase	5.18212e-37	0.312148	16.1958
Pa_3_9280	Put. mitochondrial LSU ribosomal protein L33 precu	1.89238e-71	0.312433	32.0241
Pa_7_7450	Put. phenylalanyl-tRNA synthetase alpha chain	4.64651e-82	0.312553	36.916
Pa_6_11300	Put. Acid phosphatase precursor	2.03026e-95	0.312604	43.0701
Pa_6_10390	Put. protein of unknown function	2.40014e-58	0.312794	26.0245
Pa_1_22260	Put. protein of unknown function	4.9131e-69	0.31304	30.9615
Pa_4_290	Put. protein of unknown function	8.75018e-30	0.313219	12.9223
Pa_1_14560	Put. exosome complex exonuclease RRP43	1.42363e-12	0.315146	5.08266
Pa_2_960	Put. protein similar to OTU2 of Saccharomyces cere	2.58284e-13	0.315284	5.42255
Pa_1_15420	Put. lipoate-protein ligase	1.1385e-13	0.315325	5.58556
Pa_1_6850	Put. protein of unknown function	4.67973e-104	0.315579	47.3705
Pa_2_11860	Put. protein of unknown function	1.27621e-17	0.315822	7.40298
Pa_6_1360	Put. Electron transfer flavoprotein alpha-subunit	0	0.315891	251.942
Pa_1_1450	Put. D-3-phosphoglycerate dehydrogenase	1.39839e-35	0.31597	15.6799
Pa_5_8130	Put. protein of unknown function	3.61963e-47	0.316152	21.061
Pa_1_24490	Put. protein of unknown function	3.12937e-89	0.316449	40.5855
Pa_7_11000	Put. protein of unknown function	1.62674e-27	0.31651	11.9777
Pa_4_4510	Put. Salicylate hydroxylase	5.12683e-46	0.317052	20.574
Pa_2_430	Put. cysteine desulfurase, mitochondrial precursor	3.18696e-44	0.318657	19.82
Pa_5_12900	Put. protein of unknown function	1.07665e-14	0.318704	6.10084
Pa_1_7020	Put. protein of unknown function	1.84082e-109	0.319082	50.3438
Pa_4_700	Put. Guanine nucleotide-binding protein	0	0.319085	424.284
Pa_3_3790	PEX12 peroxisomal biogenesis factor 12 encoded by	1.20729e-30	0.319114	13.5129
Pa_1_8500	Put. thioredoxin-like protein	2.60125e-92	0.319394	42.3514
Pa_5_6550	Put. condensin complex subunit 1	4.59929e-86	0.319497	39.4359
Pa_5_7410	Put. protein of unknown function	1.81145e-64	0.320156	29.3761
Pa_1_710	Put. transporter	7.95279e-12	0.320511	4.80556
Pa_5_9310	Put. Glycoside Hydrolase Family 3	1.06932e-13	0.32055	5.67097
Pa_6_5650	Put. Ubiquitin fusion degradation protein 1	2.7645e-111	0.320957	51.4378
Pa_1_150	Put. protein of unknown function	4.10785e-29	0.320988	12.8594
Pa_5_7090	Put. protein of unknown function	6.81953e-20	0.321069	8.55504
Pa_5_11330	Put. protein of unknown function	1.25471e-17	0.321334	7.50759
Pa_4_4570	Put. Cytochrome P450 E-class, group I	8.18023e-11	0.32147	4.34952
Pa_1_22615	Put. protein of unknown function	8.00947e-170	0.321799	79.1433
Pa_1_5390	Put. L-lactate dehydrogenase	2.01372e-299	0.321982	140.348
Pa_7_105	Put. protein of unknown function	2.17856e-60	0.322915	27.6534
Pa_3_5010	Put. mitochondral SSU ribosomal protein S27 precur	2.21582e-156	0.32301	73.0261
Pa_2_4300	Put. protein of unknown function	5.52953e-126	0.32334	58.6994
Pa_7_8080	Put. PEX3 peroxisomal biogenesis factor 3	1.87824e-85	0.323454	39.5388
Pa_5_6540	Put. serine/threonine-protein kinase	2.6249e-14	0.324356	6.00946
Pa_5_11560	Put. quinate permease	8.58674e-35	0.324467	15.6524
Pa_3_7690	Put. GTP-binding protein ypt1	1.01726e-304	0.324633	143.801
Pa_4_2635	Put. UDP-N-acetylglucosamine transferase	1.64282e-20	0.324829	8.93026
Pa_1_22300	Put. glycine dehydrogenase	3.03387e-35	0.324858	15.8814
Pa_1_1290	Put. protein of unknown function	0	0.324957	195.018
Pa_0_1250	Put. Glycoside Hydrolase Family 6	1.288e-20	0.325093	8.98394
Pa_2_7325	Put. protein of unknown function	0	0.325153	323.327
Pa_7_6810	Put. cytosolic 40S ribosomal protein Rps18	0	0.325586	1521.4
Pa_2_10240	Put. hydrolase	6.24968e-81	0.325838	37.6256
Pa_6_2540	Put. protein of unknown function	8.01547e-92	0.32589	42.8168
Pa_6_1770	Put. oxidoreductase	1.49741e-31	0.326966	14.2099
Pa_7_6690	Put. serine/threonine-protein phosphatase 2A	3.17764e-30	0.327192	13.5803
Pa_3_8190	Put. DASH complex subunit DAD2	1.56617e-19	0.327317	8.51939
Pa_4_7960	Put. PEX11B peroxisomal biogenesis factor 11 isofo	2.59704e-17	0.327503	7.47539
Pa_3_6290	Put. mitochondrial SSU ribosomal protein S25 precu	2.02831e-44	0.327776	20.3621
Pa_7_7950	Put. UPF0327 protein similar to U327 of Neurospora	6.71E-310	0.328392	147.559
Pa_4_3430	Put. protein of unknown function	0	0.329545	396.221
Pa_6_8200	Put. Heat Shock 70 kDa protein 12A	2.9146e-11	0.329781	4.64837
Pa_4_7390	Put. NAD-dependent deacetylase	9.40885e-50	0.33023	23.0566
Pa_7_6640	Put. zinc protease	9.43377e-110	0.33034	51.9239
Pa_1_2495	Put. protein of unknown function	2.1044e-15	0.330586	6.62053
Pa_3_6390	Put. protein of unknown function	1.67968e-66	0.331347	31.1883
Pa_3_8070	Put. protein of unknown function	2.6314e-17	0.332073	7.55737
Pa_7_5620	Put. protein of unknown function	2.13368e-21	0.332273	9.51739
Pa_5_6640	Put. cytochrome P450 E-class, group I	2.56345e-103	0.332808	49.126
Pa_4_4860	PaNAT2 Arylamine N-acetyltransferase encoded by th	9.1343e-51	0.332838	23.6957
Pa_7_2120	Put. protein of unknown function	9.84733e-11	0.333007	4.43699
Pa_2_5460	Put. adenylate kinase isoenzyme	2.04265e-22	0.333432	10.0379
Pa_7_10070	Put. mitochondrial LSU ribosomal protein L12 precu	2.47719e-102	0.333818	48.7729
Pa_2_870	Put. acetyl coenzyme A synthetase	3.36195e-42	0.334048	19.6164
Pa_2_13740	Put. protein of unknown function	2.08951e-23	0.33422	10.5359
Pa_4_5630	Put. protein of unknown function	2.33265e-35	0.334267	16.3138
Pa_1_16870	Put. diacylglycerol O-acyltransferase 2A	4.43095e-90	0.334409	42.8879
Pa_5_8420	Put. Hit family protein 1	1.83643e-145	0.334494	69.8418
Pa_1_8475	Put. protein of unknown function	1.07544e-102	0.334909	49.0862
Pa_4_5690	Put. protein of unknown function	1.65154e-17	0.335396	7.71737
Pa_6_10450	Put. protein of unknown function	2.73222e-11	0.335684	4.73032
Pa_1_21310	Put. protein of unknown function	2.41003e-46	0.336537	21.7613
Pa_2_5713	Put. protein of unknown function	1.64834e-24	0.336702	11.1365
Pa_5_2060	Put. protein of unknown function	9.48204e-37	0.336755	17.0933
Pa_1_18020	Put. protein of unknown function	8.85366e-236	0.336908	114.508
Pa_5_7460	Put. protein of unknown function	1.88357e-34	0.33721	15.9919
Pa_3_6780	citrate synthase mitochondrial precursor encoded b	0	0.337463	282.704
Pa_3_8760	Put. serine/threonine-protein kinase	1.09248e-17	0.337771	7.85123
Pa_5_1710	Put. bilirubin oxidase precursor	6.17724e-16	0.338089	7.00642
Pa_3_1630	Put. protein of unknown function	5.74184e-20	0.338293	8.96838
Pa_0_120	Put. protein of unknown function	4.12839e-43	0.338861	20.2891
Pa_4_4230	Put. Citrate synthase	4.78811e-201	0.338993	98.0028
Pa_1_19800	Put. protein of unknown function	1.20324e-105	0.339924	51.1592
Pa_2_1550	Put. protein of unknown function	9.39423e-83	0.339952	39.8765
Pa_6_1890	Put. Transmembrane protein 42	2.26568e-57	0.340134	27.3847
Pa_7_11420	Put. protein of unknown function	3.68963e-14	0.340574	6.18441
Pa_6_10910	Put. Glycoside Hydrolase Family 16	0	0.341289	225.034
Pa_5_1500	Put. protein of unknown function	3.06836e-14	0.341444	6.23304
Pa_1_6220	Put. protein of unknown function	7.39178e-14	0.341694	6.05441
Pa_1_16250	Put. protein of unknown function	1.70649e-19	0.342855	8.83368
Pa_6_2170	Put. Small nuclear ribonucleoprotein	3.35902e-32	0.342866	15.1068
Pa_6_6280	Put. protein of unknown function	5.8005e-79	0.342958	38.2944
Pa_1_4240	Put. hydrolase	3.45629e-294	0.34359	145.551
Pa_1_18220	Put. proteasome component PRE4	2.27685e-189	0.344133	93.4514
Pa_1_9000	Put. protein of unknown function	4.8323e-23	0.34435	10.6261
Pa_4_460	Put. Pyridine nucleotide-disulphide oxidoreductase	1.00226e-254	0.344592	126.126
Pa_1_15720	Put. protein of unknown function	2.56728e-37	0.344764	17.7217
Pa_7_1200	Put. protein of unknown function	4.8124e-18	0.345362	8.17656
Pa_4_7190	Put. protein of unknown function	3.57569e-87	0.345512	42.6454
Pa_7_10600	Put. GPI ethanolamine phosphate transferase	1.04806e-60	0.345541	29.4275
Pa_1_15480	Put. protein of unknown function	2.29523e-229	0.345709	113.8
Pa_5_2640	Put. protein of unknown function	3.10583e-16	0.346425	7.30233
Pa_3_11360	Put. ATP-dependent RNA helicase has-1	3.21032e-15	0.346514	6.80088
Pa_1_1040	Put. protein of unknown function	4.92753e-12	0.346562	5.22557
Pa_1_23660	Put. Pre-mRNA-splicing factor	2.89014e-37	0.346571	17.7744
Pa_7_5140	Put. protein of unknown function	2.29997e-88	0.346581	43.3574
Pa_1_17740	Put. endonuclease	7.28437e-47	0.346899	22.5922
Pa_3_4160	Put. protein of unknown function	2.5257e-33	0.347141	15.8313
Pa_6_740	Put. AN1-type zinc finger protein	4.29395e-63	0.347684	30.7815
Pa_5_2550	Put. protein of unknown function	1.95459e-31	0.347834	14.9137
Pa_1_3960	Put. ubiquitin-conjugating enzyme E2-20 kDa	3.82232e-98	0.348062	48.4401
Pa_6_6160	Put. Protein similar to Vegetative incompatibility	4.66263e-16	0.348296	7.24875
Pa_1_18480	Put. prefoldin subunit 5	1.54958e-19	0.34839	8.98017
Pa_6_6030	Put. Nuclear control of ATPase protein	3.67978e-32	0.348531	15.3043
Pa_1_11630	Put. protein of unknown function	1.49457e-80	0.348809	39.6634
Pa_5_11710	Put. protein of unknown function	5.46446e-81	0.348969	39.8769
Pa_6_150	Put. protein of unknown function	2.13528e-70	0.34913	34.5749
Pa_3_2810	Put. Glycoside Hydrolase Family 31	2.78277e-23	0.350468	10.9099
Pa_2_11910	Put. Emopamil-binding protein-like	2.10259e-42	0.350844	20.5637
Pa_1_18540	Put. prefoldin subunit 1	4.72471e-146	0.350884	73.0518
Pa_1_13950	Put. protein of unknown function	1.7551e-14	0.351294	6.51338
Pa_4_3010	Put. D-tyrosyl-tRNA(Tyr) deacylase	8.80132e-58	0.35203	28.4083
Pa_6_6490	Put. protein of unknown function	5.63217e-29	0.352209	13.8338
Pa_1_5655	Put. protein of unknown function	2.83511e-86	0.352245	42.921
Pa_3_7030	Put. protein of unknown function	9.18889e-42	0.352497	20.3267
Pa_7_1950	Put. Glycosyltransferase	3.6294e-40	0.353266	19.5407
Pa_3_670	Put. nonsense-mediated mRNA decay protein 3	6.02635e-172	0.35382	86.8532
Pa_1_6990	Put. protein of unknown function	0	0.354784	169.459
Pa_1_7370	Put. protein phosphatase methylesterase	2.71866e-33	0.354846	16.116
Pa_7_10520	Put. Glycoside Hydrolase Family 1	1.56522e-20	0.355052	9.63879
Pa_4_5350	Put. protein of unknown function	1.41696e-88	0.355369	44.406
Pa_7_5370	Put. cytochrome P450 E-class, group I	2.28904e-28	0.355414	13.6349
Pa_1_6660	Put. protein of unknown function	2.21133e-14	0.355514	6.53116
Pa_3_8890	Put. Transcription factors	5.26077e-169	0.355564	85.7208
Pa_5_2360	Put. protein of unknown function	0	0.355654	244.772
Pa_1_10250	Put. protein of unknown function	3.40591e-34	0.355972	16.6336
Pa_5_4830	Put. protein of unknown function	3.36337e-15	0.356746	6.96684
Pa_1_17190	Put. vacuolar ATP synthase 16 kDa proteolipid subu	4.77382e-126	0.357021	63.913
Pa_2_9940	Put. ethanolamine-phosphate cytidylyltransferase	4.17364e-84	0.357272	42.348
Pa_5_3040	Put. protein of unknown function	6.48365e-23	0.357618	10.9128
Pa_3_1370	het-c2S	1.93694e-256	0.357897	131.394
Pa_4_1590	Put. O-methyltransferase	1.51281e-48	0.358643	24.1374
Pa_1_23200	Put. protein of unknown function	3.52944e-13	0.358765	5.97279
Pa_2_1930	Put. meiotically up-regulated gene protein	1.65606e-62	0.358819	31.3545
Pa_5_2590	Put. protein of unknown function	0	0.358985	220.606
Pa_1_2680	Put. translation initiation factor 4E-1	0	0.359334	175.719
Pa_2_630	Put. dual specificity protein kinase	2.80439e-27	0.359443	13.2142
Pa_7_1870	Put. stress-activated map kinase-interacting prote	2.04393e-26	0.359557	12.7665
Pa_3_2710	Put. protein of unknown function	3.25481e-11	0.359972	4.98897
Pa_2_8360	Put. protein of unknown function	5.75468e-115	0.360015	58.6478
Pa_2_13020	Put. ATP-dependent RNA helicase	3.75888e-26	0.360836	12.6782
Pa_2_5310	Put. cytosolic 40S ribosomal protein Rps3a	0	0.361008	295.968
Pa_7_11310	Put. superoxide dismutase 1 copper chaperone	1.70015e-285	0.361247	147.567
Pa_4_8310	Put. protein of unknown function	5.64778e-21	0.362063	10.0391
Pa_1_7670	Put. calnexin homolog precursor	0	0.362071	284.893
Pa_5_9590	Put. DNA-repair protein rad2	8.58518e-54	0.362132	27.0645
Pa_1_19990	Put. protein of unknown function	2.23796e-12	0.36227	5.6104
Pa_2_8030	Put. protein similar to YGL080W of Saccharomyces c	4.88187e-12	0.362313	5.44036
Pa_7_3210	Put. delta(14)-sterol reductase	1.50257e-239	0.362388	124.066
Pa_2_6620	Put. protein similar to PNS1 of Neurospora crassa	3.05693e-19	0.36281	9.15585
Pa_1_7345	Put. protein of unknown function	5.20927e-267	0.362856	138.579
Pa_2_10110	Put. peptide transporter ptr2	1.24274e-201	0.362993	104.351
Pa_2_3080	Put. 1-aminocyclopropane-1-carboxylate deaminase	2.76901e-18	0.363133	8.67353
Pa_2_13930	Put. actin-related protein 2	3.53264e-221	0.363265	114.723
Pa_1_6690	Put. geranylgeranyltransferase beta subunit	8.98177e-24	0.363318	11.5195
Pa_0_590	Put. protein of unknown function	1.49303e-32	0.363486	16.0941
Pa_6_11780	Put. DNA repair protein rad14	2.27666e-24	0.363842	11.8477
Pa_3_5500	Put. protein of unknown function	1.40306e-22	0.364158	10.9262
Pa_7_8610	Put. protein of unknown function	3.29628e-16	0.364666	7.62899
Pa_6_3830	Put. Protein RNA12	5.13393e-26	0.364704	12.7311
Pa_2_12890	Put. Vacuolar basic amino acid transporter 1	6.15586e-32	0.364836	15.8272
Pa_5_10420	Put. Zinc-binding dehydrogenase	1.77305e-111	0.364904	57.5124
Pa_7_9690	Put. protein-S-isoprenylcysteine O-methyltransfera	1.26052e-40	0.365132	20.3741
Pa_1_23960	Put. protein of unknown function	9.6061e-15	0.365417	6.88278
Pa_1_3490	Put. protein similar to UPF0010 protein YMR099C of	7.05393e-209	0.365644	108.944
Pa_1_22700	Put. protein of unknown function	5.28381e-53	0.366358	26.9378
Pa_3_8910	Put. protein of unknown function	1.27374e-120	0.367191	62.7107
Pa_6_10660	Put. ABC transporter	1.54295e-49	0.367329	25.1805
Pa_1_4180	Put. protein of unknown function	2.70739e-44	0.367362	22.421
Pa_1_23695	Put. protein of unknown function	7.10878e-11	0.367481	4.90632
Pa_3_710	Put. Phosphomevalonate kinase	3.91439e-100	0.367498	51.9023
Pa_7_3480	Put. transporter	4.24957e-42	0.368316	21.3159
Pa_5_4645	Put. protein of unknown function	0	0.368409	567.278
Pa_1_2190	Put. protein of unknown function	0	0.368416	183.416
Pa_1_13830	Put. protein of unknown function	5.22102e-56	0.368472	28.6902
Pa_7_8220	Put. adenosine kinase	9.8376e-108	0.368824	56.1405
Pa_1_12640	Put. transporter	3.44546e-77	0.368827	39.9368
Pa_2_4390	Put. Glycoside Hydrolase Family 72	0	0.368994	533.17
Pa_1_14010	Put. protein of unknown function	1.29225e-51	0.36915	26.4117
Pa_5_4610	Put. LYR motif-containing protein	4.72375e-35	0.369506	17.6629
Pa_2_9670	Put. homoserine kinase	4.15003e-84	0.370142	43.7247
Pa_1_2830	Put. 3-phytase A precursor	1.11856e-26	0.370886	13.2826
Pa_5_11820	Put. protein of unknown function	0	0.371199	1387.84
Pa_2_11080	Put. RNA-binding protein	6.43671e-275	0.371199	145.792
Pa_2_11980	Put. protein of unknown function	3.41826e-30	0.371462	15.1676
Pa_5_4430	Put. protein of unknown function	7.97271e-45	0.371902	22.9625
Pa_7_5010	Put. protein of unknown function	1.22954e-14	0.372328	6.94782
Pa_1_6710	Put. regulator of ribosome biosynthesis	1.4763e-17	0.37273	8.49608
Pa_4_670	Put. protein of unknown function	9.59305e-132	0.37276	69.5638
Pa_7_2790	Put. protein of unknown function	1.25925e-119	0.372931	63.0969
Pa_2_7260	Put. cytochrome P450 E-class, group I involved in	0	0.372986	223.68
Pa_7_1750	Put. transcription factor	1.26671e-28	0.373137	14.3957
Pa_5_430	Put. protein of unknown function	7.60058e-37	0.373433	18.7975
Pa_6_10810	Put. Mitochondrial ATP18 (ATP synthase J chain)	0	0.373711	471.806
Pa_1_2860	Put. protein of unknown function	6.55252e-196	0.373745	104.227
Pa_6_2040	Put. Glycoside Hydrolase Family 2	9.57739e-41	0.373839	20.9048
Pa_5_8550	Put. mitochondrial acidic protein MAM33	1.48208e-190	0.373863	101.379
Pa_5_2730	Put. Glycoside Hydrolase Family 13/Glycosyltransfe	0	0.373915	191.337
Pa_1_18370	Put. protein of unknown function	4.7822e-12	0.373941	5.60632
Pa_2_11190	Put. nucleotide exchange factor FES1	2.97208e-100	0.374963	52.985
Pa_2_8740	Put. ubiquitin-conjugating enzyme E2	6.62509e-57	0.375282	29.6725
Pa_7_2430	Put. protein of unknown function	4.3549e-22	0.375538	10.9821
Pa_3_3870	Put. DNA-directed RNA polymerases II 24 kDa polype	5.6976e-56	0.375656	29.1971
Pa_6_11670	Put. 3-oxoadipate enol-lactonase	2.56435e-11	0.375843	5.24723
Pa_5_4580	Put. pyruvate decarboxylase isozyme 3	4.13066e-15	0.376491	7.27469
Pa_2_8840	Put. vacuolar aminopeptidase	1.28604e-102	0.377844	54.6575
Pa_7_2930	Put. microtubule integrity protein mal3	6.14704e-100	0.378111	53.2396
Pa_4_8902	Put. acetyl-hydrolase	3.35348e-24	0.378631	12.2082
Pa_2_2770	Put. protein similar to YGR149W of Saccharomyces c	1.41399e-20	0.378781	10.2571
Pa_6_2080	Put. Glycosyltransferase Family 62	1.61411e-65	0.379235	34.6584
Pa_7_11590	Put. transporter	7.47283e-17	0.379276	8.2627
Pa_3_220	Put. Carboxypeptidase Y inhibitor	3.0688e-38	0.379951	19.8689
Pa_3_1840	Put. protein of unknown function	1.34797e-68	0.380259	36.4279
Pa_1_14090	Put. protein of unknown function	3.85715e-33	0.38032	17.1179
Pa_4_3570	Put. protein of unknown function	1.17833e-49	0.38059	26.1201
Pa_3_2340	Put. protein of unknown function	8.70913e-18	0.380649	8.79583
Pa_2_2800	Put. protein of unknown function	1.49492e-70	0.380843	37.5496
Pa_1_660	Put. protein of unknown function	5.03245e-12	0.380905	5.69379
Pa_6_10620	Put. Protein similar to C4G9.14 of Schizosaccharom	1.46689e-36	0.381246	19.0188
Pa_5_4970	Put. protein similar to oryzin precursor	5.4685e-93	0.382375	49.9747
Pa_6_3970	Put. Autophagy-related protein 18	1.14554e-18	0.382732	9.32219
Pa_2_11410	Put. epoxide hydrolase	7.96979e-21	0.382873	10.501
Pa_1_430	Put. protein of unknown function	2.9984e-66	0.383193	35.4088
Pa_6_10070	Put. protein of unknown function	6.78605e-95	0.383335	51.1474
Pa_1_11325	Put. protein of unknown function	6.29702e-70	0.383917	37.4995
Pa_4_4210	Put. multidrug efflux transporter	2.35264e-25	0.383999	13.0079
Pa_3_7940	Put. E3 ubiquitin-protein ligase	2.22252e-18	0.384184	9.19914
Pa_1_24120	Put. protein of unknown function	1.84914e-51	0.384421	27.3719
Pa_2_7880	Put. SAM-dependent O-methyltranferase encoded by t	0	0.384446	6259.02
Pa_1_7760	Put. dehydrogenase	3.37594e-14	0.384519	6.92673
Pa_6_4810	Put. protein of unknown function	1.22965e-15	0.385061	7.71672
Pa_1_19320	Put. mitochondrial fumarate hydratase precursor	2.58716e-210	0.385413	115.364
Pa_4_1610	Put. polyketide synthase / Acyl-coenzyme A synthet	1.65766e-14	0.385585	7.1144
Pa_1_18560	Put. mitochondrial carrier	2.86695e-178	0.386079	97.7685
Pa_4_680	Put. protein of unknown function	2.80874e-40	0.386335	21.3246
Pa_6_1780	Put. Mitochondrial division protein 1 MDV1	5.78321e-89	0.386811	48.3415
Pa_2_9790	Put. protein of unknown function	9.21363e-53	0.387219	28.2898
Pa_5_3280	Put. fusion protein: ubiquitin - cytosolic 40S rib	0	0.387236	429.021
Pa_1_23470	Put. sulfate permease 2	1.06754e-43	0.387332	23.2727
Pa_4_640	Put. transcription factor	1.04832e-103	0.387688	56.6234
Pa_6_1370	Put. Mitochondrial precursor of adrenodoxin oxidor	3.1992e-40	0.38771	21.3526
Pa_1_2500	Put. endoplasmic reticulum transmembrane protein	2.0854e-284	0.387713	157.337
Pa_5_5970	Put. aconitate hydratase	0	0.388309	290.805
Pa_6_7190	Put. Signal peptidase complex catalytic subunit SE	1.12279e-17	0.388622	8.91513
Pa_2_13960	Put. protein of unknown function	1.21116e-14	0.388761	7.24671
Pa_5_5230	Put. protein similar to MEMO1	1.04175e-47	0.388806	25.5909
Pa_2_11300	Put. Glycosyltransferase Family 3	1.31529e-50	0.389185	27.2318
Pa_7_7340	Put. alkaline phosphatase	1.81858e-99	0.389359	54.5263
Pa_7_9330	Put. protein of unknown function	1.72384e-19	0.389401	9.93612
Pa_5_4220	Put. protein of unknown function	3.71836e-152	0.389434	83.953
Pa_5_11970	Put. ferric reductase transmembrane component	3.37762e-136	0.389952	75.1761
Pa_7_800	Put. MFS transporter	0	0.39029	307.101
Pa_4_4600	Put. Dienelactone hydrolase	1.10314e-95	0.390379	52.5498
Pa_7_5830	Put. S-(hydroxymethyl)glutathione dehydrogenase	7.85317e-29	0.390431	15.1588
Pa_1_12700	Put. protein of unknown function	2.64823e-52	0.390449	28.2672
Pa_5_10190	Put. Glycosyltransferase Family 1	9.52063e-17	0.390493	8.44318
Pa_7_6220	Put. NAD-specific glutamate dehydrogenase	8.29779e-287	0.390856	159.941
Pa_2_5810	Put. protein similar to YBR235W of Saccharomyces c	1.35209e-11	0.390911	5.60279
Pa_6_6615	Put. protein of unknown function	3.4194e-16	0.390915	8.14462
Pa_3_8040	Put. 7alpha-cephem-methoxylase P8 chain	3.28207e-24	0.390929	12.6015
Pa_3_10300	Put. protein of unknown function	1.08196e-94	0.391106	52.0903
Pa_3_1680	Put. Pre-rRNA-processing protein PNO1	1.27514e-49	0.391176	26.8178
Pa_3_8315	Put. protein of unknown function	6.3081e-32	0.391404	16.9284
Pa_7_11510	Put. pre-mRNA-processing-splicing factor 8	7.37241e-119	0.391523	65.7271
Pa_1_14990	Put. aspartate-semialdehyde dehydrogenase	1.33309e-43	0.391565	23.4706
Pa_4_7340	Put. protein of unknown function	9.87305e-12	0.391664	5.68621
Pa_4_1625	Put. protein of unknown function	1.08079e-137	0.391951	76.404
Pa_2_12510	Put. protein of unknown function	3.78655e-73	0.392169	40.1149
Pa_1_3560	Put. protein of unknown function	3.20975e-30	0.392543	16.0189
Pa_2_7300	Put. fatty acid synthase subunit beta involved in	2.10165e-77	0.392846	42.5755
Pa_5_9460	Put. protein of unknown function	6.68024e-184	0.393465	102.822
Pa_1_22580	Put. protein of unknown function	2.86323e-26	0.393527	13.8403
Pa_6_9390	Put. protein of unknown function	1.97936e-12	0.393574	6.10136
Pa_7_7820	Put. triosephosphate isomerase	1.1795e-133	0.394238	74.5666
Pa_3_700	Put. aldehyde dehydrogenase	3.88628e-93	0.394258	51.6332
Pa_6_1570	Put. Kinesin heavy chain	2.92555e-18	0.394855	9.38495
Pa_1_2410	PaNox1 NADPH oxidase catalytic subunit encoded by	2.86973e-69	0.394991	38.2017
Pa_5_2520	Put. protein of unknown function	5.88393e-23	0.395469	12.0435
Pa_5_8480	Put. glutamate decarboxylase	9.80883e-36	0.395601	19.2671
Pa_1_13410	Put. golgi SNAP receptor complex member 1	2.10681e-58	0.395655	32.1055
Pa_4_4560	Put. zeaxanthin epoxidase	1.15161e-13	0.395938	6.83267
Pa_6_11710	Put. protein of unknown function	1.10336e-25	0.395961	13.5906
Pa_1_9065	Put. protein of unknown function	2.86364e-30	0.395978	16.1883
Pa_1_10040	Put. protein of unknown function	4.32131e-28	0.396337	14.9712
Pa_1_23310	Put. fatty acid synthase subunit alpha	9.51724e-234	0.397073	132.227
Pa_1_18040	Put. protein of unknown function	2.97201e-26	0.398561	14.0029
Pa_5_805	Put. protein of unknown function	1.48751e-14	0.398679	7.38173
Pa_1_900	Put. transcriptional activator protein	1.28854e-60	0.398767	33.6323
Pa_1_2560	Put. DNA-directed RNA polymerases I/II/III subunit	4.19892e-58	0.398773	32.1925
Pa_7_4750	Put. protein of unknown function	1.9227e-31	0.398903	16.9689
Pa_3_5160	Put. PEX14/17 peroxisomal biogenesis factor 14/17	2.69838e-32	0.399056	17.4708
Pa_7_2410	Put. exocyst complex component sec15	1.16583e-32	0.399902	17.7179
Pa_1_22990	Put. 5-formyltetrahydrofolate cyclo-ligase	4.34372e-68	0.400332	38.0317
Pa_4_1790	Put. oxidoreductase	0	0.400369	224.017
Pa_2_12480	Put. protein of unknown function	3.54401e-12	0.400519	6.07094
Pa_2_13440	Put. Lipid phosphate phosphatase	1.30263e-49	0.401476	27.5141
Pa_1_7830	Put. inorganic pyrophosphatase	5.76071e-186	0.401983	106.294
Pa_6_6540	Put. Dehydrogenase	6.80297e-32	0.402109	17.378
Pa_4_8060	Put. protein of unknown function	2.30206e-72	0.402632	40.7228
Pa_2_1835	Put. protein of unknown function	2.96806e-40	0.402833	22.2286
Pa_4_6630	Put. protein of unknown function	1.06385e-108	0.403177	61.8558
Pa_6_1010	Put. Dihydroxyacetone kinase	4.73574e-29	0.403421	15.7894
Pa_2_3880	Put. protein of unknown function	3.2253e-44	0.403637	24.5647
Pa_4_3900	Put. Casein kinase II	8.58438e-29	0.404175	15.6802
Pa_1_18790	Put. AMP deaminase	5.8709e-52	0.404203	29.0837
Pa_7_2550	Put. histone H4	0	0.404269	640.379
Pa_5_8600	Put. oxysterol-binding protein	8.46513e-88	0.404435	49.9029
Pa_5_3330	Put. protein of unknown function	2.69819e-25	0.404447	13.6641
Pa_6_10100	Put. Hybrid NRPS/PKS enzyme	2.33083e-19	0.405713	10.2777
Pa_1_19860	Put. protein of unknown function	0	0.405729	1106.32
Pa_1_9760	Put. NADPH dehydrogenase	6.2607e-226	0.405849	130.687
Pa_1_14700	Put. short-chain-fatty-acid--CoA ligase	9.76719e-21	0.406757	11.11
Pa_5_2180	Put. protein of unknown function	1.60196e-65	0.406765	37.1748
Pa_2_920	Put. gamma-glutamyl phosphate reductase	7.13858e-71	0.407115	40.3533
Pa_5_3570	Put. protein of unknown function	2.44598e-199	0.407122	115.473
Pa_4_4550	Put. Aldehyde dehydrogenase	2.71066e-188	0.4086	109.491
Pa_7_2630	Put. protein of unknown function	7.56262e-11	0.408913	5.4362
Pa_4_4050	Put. protein of unknown function	4.40587e-117	0.409446	67.7902
Pa_4_8420	Put. mitochondrial methyltransferase OMS1 precurso	2.21065e-24	0.409858	13.3216
Pa_6_6660	Put. CHIP protein	1.763e-67	0.409983	38.6607
Pa_7_5720	Put. general alpha-glucoside permease	6.49668e-149	0.41051	86.7718
Pa_1_3610	Put. nucleolar protein 12	2.25254e-21	0.410998	11.6059
Pa_3_10500	Put. protein of unknown function	2.25792e-165	0.411287	96.6931
Pa_1_24580	Put. protein of unknown function	1.25388e-82	0.411432	47.7558
Pa_1_2160	Put. protein of unknown function	1.07376e-69	0.411666	40.1401
Pa_6_3649	Put. protein of unknown function	2.72033e-81	0.411817	47.0128
Pa_7_3720	Put. protein of unknown function	1.20365e-11	0.41194	5.94203
Pa_6_5260	Put. inhibitory regulator protein IRA1/2	1.95625e-94	0.412167	54.8543
Pa_6_3030	Put. protein of unknown function	9.01966e-282	0.412435	166
Pa_2_4330	Put. mitochondrial NADH kinase	2.04988e-23	0.412768	12.8603
Pa_6_5470	Put. protein of unknown function	5.07937e-22	0.413376	12.058
Pa_4_3810	Put. Cytochrome P450 E-class, group IV	1.32024e-13	0.413376	7.10586
Pa_2_270	Put. eukaryotic translation initiation factor 2 su	3.40868e-235	0.413669	138.879
Pa_5_9020	Put. mitochondrial carrier	5.56992e-15	0.414271	7.93457
Pa_1_4670	Put. proteasome component C1	1.34972e-115	0.414274	67.7584
Pa_3_6490	Put. protein of unknown function	1.02899e-40	0.414704	23.1942
Pa_0_1300	Put. AP-2 complex subunit mu	8.11673e-18	0.414923	9.61781
Pa_4_8765	Put. riboflavin kinase	2.07204e-54	0.415101	31.3777
Pa_2_13190	Put. cytosolic 60S ribosomal protein Rpl10	0	0.415133	1825.59
Pa_7_5590	Put. cell division control protein cdc48	0	0.415288	517.636
Pa_6_7880	Put. laccase precursor	0	0.415647	2697.36
Pa_1_2890	Put. splicing factor U2AF 23 kDa subunit	7.21967e-34	0.416043	19.1909
Pa_5_3830	Put. succinyl-CoA:3-ketoacid-coenzyme A transferas	1.59741e-33	0.416249	18.9964
Pa_3_890	Put. protein of unknown function	6.04895e-238	0.416341	141.499
Pa_5_3070	Put. protein of unknown function	2.6645e-131	0.416582	77.5844
Pa_7_3300	Put. carboxymethylenebutenolidase	1.48073e-102	0.416903	60.3586
Pa_1_24260	Put. GTP-binding protein ryh1	1.2507e-75	0.41709	44.2645
Pa_4_9320	Put. protein of unknown function	4.4276e-69	0.417778	40.4106
Pa_5_5240	Put. protein of unknown function	1.30338e-12	0.417794	6.60457
Pa_4_4590	Put. Methylase involved in ubiquinone/menaquinone	4.1616e-112	0.417968	66.3109
Pa_5_3670	Put. transporter	7.29851e-46	0.418236	26.4999
Pa_3_11120	Put. MFS transporter	9.14455e-19	0.418412	10.2734
Pa_1_2045	Put. protein of unknown function	6.7749e-33	0.419129	18.7631
Pa_1_24610	Put. protein of unknown function	1.6668e-105	0.419912	62.6153
Pa_4_2035	Put. protein of unknown function	9.57563e-29	0.419983	16.307
Pa_4_190	Put. hydrolase or acyltransferase	1.39348e-15	0.420277	8.41845
Pa_2_7190	Put. alcohol dehydrogenase	3.64508e-15	0.420339	8.17003
Pa_1_8650	Put. protein of unknown function	1.50016e-11	0.420907	6.02466
Pa_1_3250	Put. protein of unknown function	4.2305e-29	0.421008	16.5644
Pa_5_2880	Put. protein of unknown function	6.4516e-100	0.421171	59.4687
Pa_1_4760	Put. cytosolic 60S ribosomal protein Rpl36a	0	0.42141	326.944
Pa_6_9700	Put. Protein similar to YGR203W of Saccharomyces c	2.52025e-24	0.421597	13.7068
Pa_2_9740	Put. protein of unknown function	1.64433e-45	0.421673	26.5242
Pa_6_2530	Put. protein of unknown function	4.43501e-28	0.422172	15.9967
Pa_1_11080	Put. protein of unknown function	3.50455e-48	0.422279	28.1872
Pa_6_8420	SCDA mitochondrial precursor Short/branched chain	1.57582e-192	0.42229	116.041
Pa_5_5300	Put. protein of unknown function	8.62387e-12	0.423253	6.20564
Pa_2_2120	Put. protein similar to YG4I of Saccharomyces cere	3.95336e-20	0.423269	11.2213
Pa_1_23840	Put. molybdopterin binding domain protein	3.58703e-20	0.423391	11.2579
Pa_6_10080	Put. protein of unknown function	1.05561e-17	0.423412	9.76023
Pa_1_23340	Put. protein of unknown function	2.68871e-73	0.423484	43.5856
Pa_1_24190	Put. uridine/cytidine kinase	6.48897e-36	0.423619	20.8182
Pa_mito_orf779	Rtranscriptase homol. ND5 i4 grpII(in NADH DH SU5)	4.78092e-11	0.425092	5.78725
Pa_1_860	Put. protein of unknown function	1.60607e-36	0.42516	21.2723
Pa_1_7120	Put. protein of unknown function	5.22577e-133	0.42529	80.3661
Pa_6_8680	Put. protein of unknown function	2.38842e-13	0.425815	7.18758
Pa_2_8430	Put. protein similar to HOB3 of Schizosaccharomyce	6.40186e-126	0.425874	76.1868
Pa_5_4230	Put. guanyl-specific ribonuclease F1	1.37834e-91	0.426395	55.1648
Pa_5_7540	Put. protein of unknown function	1.73003e-25	0.426729	14.603
Pa_7_2680	Put. protein of unknown function	3.52082e-38	0.426972	22.392
Pa_7_8790	Put. protein of unknown function	1.04742e-90	0.427178	54.731
Pa_6_890	Put. Anthranilate phosphoribosyltransferase	1.21173e-31	0.427664	18.403
Pa_7_7310	Put. metal resistance protein similar to YCFI of S	7.01936e-174	0.427784	106.145
Pa_4_9300	PEX11 peroxisomal biogenesis factor 11 encoded by	4.20808e-89	0.427906	53.8475
Pa_5_1410	Put. protein of unknown function	4.24332e-25	0.428318	14.416
Pa_1_6370	Put. protein of unknown function	4.57433e-23	0.428575	13.1878
Pa_2_9040	Put. small nuclear ribonucleoprotein Sm D3	2.08847e-47	0.428838	28.1961
Pa_4_120	Put. amino acid transporter	3.50769e-18	0.429011	10.2026
Pa_mito_cox1	Cytochrome c oxidase subunit 1	4.56309e-28	0.429149	16.277
Pa_2_12760	Put. Prohibitin-1	1.6624e-130	0.429224	79.6962
Pa_3_1660	Put. Peroxisomal 2,4-dienoyl-CoA reductase SPS19	5.02023e-17	0.42952	9.50606
Pa_1_17010	Put. protein of unknown function	6.79456e-33	0.429765	19.2939
Pa_7_1250	Put. protein of unknown function	2.74905e-17	0.430262	9.68683
Pa_4_7120	Put. 3 (2 ),5 -bisphosphate nucleotidase	8.4174e-74	0.430537	44.7079
Pa_1_4860	Put. transporter	1.48543e-47	0.431069	28.4528
Pa_1_24070	Put. Carbohydrate Esterase Family 4	1.91826e-22	0.431087	12.8808
Pa_3_4645	Put. protein of unknown function	4.22141e-20	0.431144	11.4368
Pa_5_11190	Put. protein of unknown function	8.98463e-256	0.431311	158.272
Pa_5_5390	Histone H2A	0	0.431336	526.228
Pa_1_24270	Put. ribosome biogenesis protein RLP24	9.17647e-22	0.431581	12.4846
Pa_1_5240	Put. protein of unknown function	0	0.432363	207.9
Pa_1_1850	Put. GPI-anchored wall transfer protein 1	1.95211e-15	0.432483	8.59425
Pa_5_3970	Put. protein of unknown function	1.90713e-183	0.432551	113.518
Pa_2_7360	Put. transcription factor orthologous to A. nidula	2.08633e-137	0.432812	84.7227
Pa_6_8030	Put. protein of unknown function	1.10159e-62	0.432917	38.0423
Pa_6_6650	Put. protein of unknown function	1.90468e-11	0.433301	6.15827
Pa_5_2760	Put. L-amino-acid oxidase precursor	3.56414e-11	0.43344	5.99319
Pa_3_2050	Put. AAA superfamily ATPases	9.87391e-40	0.43362	23.7576
Pa_2_10660	Put. Vacuolar protein sorting-associated protein 1	1.06648e-12	0.434015	6.94207
Pa_2_9960	Put. protein of unknown function	1.26251e-27	0.43402	16.2075
Pa_1_22760	Put. protein of unknown function	0	0.434094	248.09
Pa_1_19560	Put. protein of unknown function	4.54287e-21	0.434301	12.1413
Pa_1_2050	Put. Glycoside Hydrolase Family 37	5.65404e-183	0.434407	113.78
Pa_2_8950	Put. proteasome subunit beta type-2	2.1487e-154	0.434501	95.8309
Pa_1_790	Put. transporter	9.77946e-39	0.434581	23.1914
Pa_2_5110	Put. nuclear protein similar to SNF4 of Kluyveromy	6.071e-55	0.434848	33.3746
Pa_1_21300	Put. protein of unknown function	1.35256e-46	0.434889	28.1464
Pa_4_5810	Put. L-asparaginase	7.05101e-29	0.435137	17.0488
Pa_1_15330	Put. protein of unknown function	1.43815e-37	0.435424	22.5107
Pa_1_10860	Put. protein of unknown function	2.52813e-130	0.435665	80.9461
Pa_3_7340	Put. Polyamine transporter	1.54597e-97	0.435765	60.2878
Pa_1_3020	Put. protein of unknown function	6.23445e-81	0.435864	49.8353
Pa_7_120	Put. siderophore iron transporter	8.22891e-36	0.43588	21.4334
Pa_1_17870	Put. U6 snRNA-associated Sm-like protein LSm2	3.64572e-46	0.43604	27.9537
Pa_1_20810	Put. protein of unknown function	5.02277e-58	0.436674	35.4803
Pa_3_1620	Put. 3-oxoacyl-[acyl-carrier-protein] reductase	1.12299e-22	0.43778	13.2631
Pa_2_12990	Put. DNA-3-methyladenine glycosylase	7.10934e-17	0.437828	9.62234
Pa_4_1570	Put. multidrug efflux system protein	9.02827e-44	0.437963	26.5716
Pa_3_210	Put. Isopenicillin N epimerase	2.98708e-23	0.438454	13.6491
Pa_4_1040	Put. Ankyrin	6.10283e-22	0.438534	12.8219
Pa_1_13570	Put. DNA repair protein RAD51	1.12677e-15	0.438653	8.89102
Pa_2_8460	Put. glutathione peroxidase	4.95365e-144	0.438969	90.3746
Pa_1_16640	Put. protein of unknown function	2.26791e-11	0.44011	6.22172
Pa_1_16750	Put. transcription factor FET5	3.50526e-18	0.440775	10.5232
Pa_2_4600	Put. protein of unknown function	3.7534e-33	0.441449	20.0582
Pa_4_7710	Put. protein of unknown function	2.07819e-14	0.44185	8.165
Pa_1_7400	Put. protein of unknown function	6.99531e-56	0.441934	34.6049
Pa_7_9510	Put. protein of unknown function	4.91577e-25	0.442023	14.9137
Pa_1_20530	Put. cytosolic 60S ribosomal protein Rpl37	0	0.442058	337.357
Pa_2_12750	Put. Cytochrome b-c1 complex subunit 8 precursor	0	0.442548	229.324
Pa_7_2890	Put. protein of unknown function	1.51169e-31	0.442796	19.1025
Pa_3_3200	Put. Acetolactate synthase catalytic subunit, mito	2.14021e-72	0.443075	45.2827
Pa_1_1500	Put. folylpolyglutamate synthase	1.40163e-13	0.443175	7.66816
Pa_1_11660	Put. protein of unknown function	1.94221e-14	0.443243	8.21392
Pa_7_3620	Put. protein of unknown function	6.27882e-82	0.443339	51.4392
Pa_5_5800	Put. protein similar to nucleolar MIF4G domain-con	2.40405e-11	0.443381	6.26043
Pa_0_870	Put. high-affinity nicotinic acid transporter	0	0.44354	574.443
Pa_1_21280	Put. protein of unknown function	4.23346e-15	0.443816	8.64681
Pa_7_11570	Put. cytosolic 40S ribosomal protein Rps19	3.85421e-214	0.443824	136.743
Pa_3_9315	Put. zinc metalloproteinase	8.08225e-55	0.443843	34.0971
Pa_6_1130	Put. Annexin	8.52772e-150	0.444154	95.3414
Pa_7_11270	Put. protein of unknown function	1.059e-14	0.444335	8.40531
Pa_7_3630	Put. reductase	1.53532e-26	0.444613	15.9713
Pa_3_3490	Put. mitochondrial LSU ribosomal protein L19 precu	4.67491e-24	0.444731	14.3861
Pa_1_12710	Put. monothiol glutaredoxin-4	1.41784e-85	0.445076	54.0379
Pa_1_16420	Put. serine protease	2.17369e-31	0.445204	19.1226
Pa_2_970	Put. rhamnolipids biosynthesis 3-oxoacyl-[acyl-car	2.35044e-14	0.445301	8.2056
Pa_2_11880	Put. Transcription factor tau subunit sfc1	6.05082e-12	0.445355	6.67259
Pa_1_8270	Put. fumarate reductase	2.40635e-24	0.445499	14.5983
Pa_6_1420	Put. protein of unknown function	1.09991e-24	0.445552	14.821
Pa_5_11470	Put. protein of unknown function	2.23155e-59	0.446007	37.219
Pa_4_7140	Put. protein of unknown function	4.52883e-11	0.446024	6.12523
Pa_4_4740	Put. RNA-binding protein Luc7-like	1.95874e-22	0.446059	13.401
Pa_4_2790	Put. protein of unknown function	0	0.446501	199.217
Pa_4_6120	Put. Activator of HSP90 ATPase	0	0.447043	281.642
Pa_6_960	Put. Mago nashi	3.19154e-62	0.447221	39.2118
Pa_3_8630	Put. protein of unknown function	9.95876e-19	0.447487	11.0636
Pa_7_3820	Put. histone-lysine N-methyltransferase set-9	2.44393e-40	0.447645	25.0532
Pa_1_16000	Put. oxalate decarboxylase	0	0.447745	687.824
Pa_6_480	Put. protein of unknown function	4.76926e-55	0.448272	34.6497
Pa_1_18670	Put. protein of unknown function	1.88783e-143	0.449043	92.4418
Pa_3_7130	Put. protein of unknown function	6.6669e-25	0.449161	15.1124
Pa_4_990	Put. protein of unknown function	6.6701e-12	0.449367	6.71665
Pa_2_12970	Put. Cytochrome b-c1 complex subunit 7	1.80962e-264	0.449387	171.72
Pa_6_3770	Put. Transcriptional regulatory protein	2.591e-50	0.449497	31.6729
Pa_7_2650	Put. cellobiose dehydrogenase precursor	2.16006e-34	0.449704	21.3078
Pa_1_19640	Put. 2-isopropylmalate synthase	4.72033e-155	0.450171	100.33
Pa_5_5200	Put. anaphase-promoting complex subunit	1.51315e-20	0.450201	12.3228
Pa_6_2270	Put. protein of unknown function	1.51358e-26	0.450238	16.2253
Pa_2_5885	Put. catabolic L-serine/threonine dehydratase	8.48325e-19	0.450526	11.2002
Pa_1_23730	Put. protein of unknown function	3.82806e-24	0.450652	14.6783
Pa_6_3610	Put. Oxidoreductase	8.85881e-67	0.450743	42.5626
Pa_5_5430	Put. cysteine protease ATG4	7.54844e-35	0.451095	21.6857
Pa_1_20400	Put. protein of unknown function	3.09229e-14	0.451548	8.26773
Pa_4_890	Put. signal transduction histidine-protein kinase	5.53182e-49	0.451662	30.9844
Pa_6_7130	Put. Ubiquitin-conjugating enzyme E2	9.3419e-51	0.451665	32.1473
Pa_2_6000	Put. protein similar to pof6 of Schizosaccharomyce	4.46724e-44	0.451752	27.772
Pa_4_3920	Put. Amine oxidase	1.74051e-26	0.45187	16.2469
Pa_1_17500	Put. protein of unknown function	1.93759e-135	0.451956	87.894
Pa_1_7560	Put. protein of unknown function	2.81942e-18	0.45216	10.9065
Pa_7_9270	Put. protein of unknown function	4.10156e-70	0.452452	44.9547
Pa_2_13910	Put. metabolite transport protein	1.34654e-21	0.452472	13.083
Pa_1_23550	Put. protein of unknown function	2.44646e-70	0.452913	45.1532
Pa_1_11880	Put. protein of unknown function	2.52121e-55	0.453209	35.2915
Pa_2_10680	Put. Monothiol glutaredoxin-5, mitochondrial precu	5.86661e-98	0.453432	63.461
Pa_1_690	Put. metacaspase	4.67892e-220	0.453801	144.346
Pa_1_2700	Put. protein of unknown function	1.92724e-16	0.454377	9.77014
Pa_6_5350	Put. Histone H3	0	0.454713	919.774
Pa_1_6962	Put. 4-coumarate--CoA ligase	3.07398e-53	0.454758	34.0361
Pa_0_360	Put. protein of unknown function	1.40634e-19	0.455763	11.8688
Pa_1_12840	Put. molybdenum cofactor synthesis protein 2 large	1.08389e-20	0.455865	12.606
Pa_1_16730	Put. protein of unknown function	2.35166e-34	0.456122	21.6516
Pa_5_11130	Put. arginase	0	0.45672	305.432
Pa_7_8460	Put. importin	8.35429e-15	0.457286	8.76764
Pa_7_930	Put. acyl-protein thioesterase	9.11521e-11	0.457816	6.12521
Pa_1_17580	Put. protein of unknown function	2.3213e-26	0.457837	16.4349
Pa_5_6040	Put. metallo-beta-lactamase domain protein	2.31271e-12	0.457909	7.17184
Pa_3_6745	Put. nuceloporin	2.28042e-28	0.457958	17.7634
Pa_1_13980	Put. U6 snRNA-associated Sm-like protein LSm6	4.58524e-35	0.458187	22.2438
Pa_5_4650	Put. serine/threonine protein kinase	8.80256e-18	0.459218	10.7866
Pa_7_5170	Put. protein of unknown function	1.82359e-92	0.45925	60.784
Pa_4_6960	Put. protein of unknown function	0	0.460094	441.177
Pa_2_10380	Put. leukotriene A-4 hydrolase	3.02551e-40	0.46016	25.8352
Pa_5_2480	Put. sodium/nucleoside cotransporter	0	0.460338	322.07
Pa_2_2635	Put. protein of unknown function	4.79646e-13	0.460842	7.67823
Pa_2_2340	Put. ubiquitin-conjugating enzyme E2 J1	3.21991e-42	0.461686	27.2706
Pa_2_7200	Put. ketoreductase paralogous to A. nidulans stcE,	1.98E-318	0.46173	214.004
Pa_1_9605	Put. vacuolar ATPase assembly integral membrane pr	3.26144e-12	0.46173	7.1464
Pa_1_6140	Put. mitochondrial presequence translocated-associ	1.78862e-20	0.461822	12.6634
Pa_1_10850	Put. catalytic activity: ubiquitin C-terminal thio	3.16535e-14	0.461897	8.49035
Pa_7_4520	Put. protease	3.39484e-11	0.461932	6.47689
Pa_1_4830	Put. heat shock protein	1.0967e-222	0.462449	149.52
Pa_3_1780	Put. Aspartate aminotransferase	0	0.462882	224.694
Pa_6_2690	Put. Methylenetetrahydrofolate reductase 1	3.01334e-111	0.462998	74.1309
Pa_7_8179	Put. DNA-directed RNA polymerases I and III subuni	4.95634e-17	0.46305	10.3946
Pa_3_9010	Put. protein of unknown function	1.22773e-30	0.46315	19.5546
Pa_3_7110	Put. protein of unknown function	2.41977e-56	0.463647	36.9849
Pa_1_16240	Put. protein of unknown function	6.93947e-14	0.463735	8.30468
Pa_5_10410	Put. tyrosinase	8.49799e-13	0.463926	7.57972
Pa_7_10210	ECHA mitochondrial enoyl-CoA hydratase precursor e	0	0.463975	231.917
Pa_1_12920	Put. mitochondrial protein SCO1 precursor	3.21473e-32	0.46398	20.6679
Pa_5_4690	Put. peroxiredoxin	0	0.46402	255.563
Pa_1_18590	Put. protein of unknown function	8.80287e-12	0.464144	6.90688
Pa_7_2530	Put. mitochondrial LSU ribosomal protein L31 precu	2.94711e-70	0.46426	46.4969
Pa_2_340	Put. AP-1 complex subunit sigma-2	4.87381e-55	0.464315	36.1647
Pa_7_6170	Put. protein of unknown function	4.44603e-35	0.464612	22.6418
Pa_2_4100	Put. protein similar to LYRM5 of Mus musculus	1.52496e-22	0.464619	14.1561
Pa_4_780	Put. protein of unknown function	7.52708e-45	0.464786	29.2689
Pa_1_7290	Put. GTP-binding nuclear protein GSP1/Ran	0	0.464994	925.465
Pa_6_460	Put. protein of unknown function	1.23028e-11	0.466097	6.84102
Pa_2_2660	Put. mitochondrial presequence protease	3.28578e-34	0.46635	22.1577
Pa_6_11700	Put. protein of unknown function	5.95337e-48	0.46669	31.555
Pa_1_9850	Put. protein arginine N-methyltransferase	4.08864e-58	0.467345	38.5689
Pa_6_5050	Put. Small nuclear ribonucleoprotein F	4.60216e-16	0.467355	9.86003
Pa_6_10610	Put. Phosphoglycerate kinase	0	0.467531	261.144
Pa_3_3170	Put. protein of unknown function	1.22974e-17	0.467661	10.9348
Pa_mito_cox3	Cytochrome c oxidase subunit 3	1.53009e-65	0.468191	43.7554
Pa_6_7715	Put. protein of unknown function	3.73113e-127	0.468621	86.2108
Pa_3_3230	Put. protein of unknown function	1.2173e-31	0.468626	20.5347
Pa_4_510	Put. protein of unknown function	2.16759e-49	0.469079	32.7463
Pa_5_7630	Put. deaminase	4.25617e-16	0.469491	9.93878
Pa_2_3540	Put. hydroxyacylglutathione hydrolase, cytoplasmic	6.33181e-168	0.469663	114.619
Pa_5_5030	Put. cytosolic 40S ribosomal protein Rps30 isoform	0	0.46984	307.628
Pa_1_13220	Put. protein of unknown function	1.45579e-42	0.469952	28.1228
Pa_5_10050	Put. protein of unknown function	5.27163e-42	0.469979	27.7402
Pa_1_22180	Put. protein of unknown function	3.45481e-13	0.470271	7.97726
Pa_1_8170	Put. protein of unknown function	1.01931e-87	0.470413	59.3506
Pa_1_12250	Put. proteasome subunit beta type	2.53301e-134	0.470435	91.5971
Pa_6_10870	Put. RNA-binding protein	5.0001e-22	0.47096	14.047
Pa_7_5000	Put. protein of unknown function	1.27153e-44	0.47123	29.6437
Pa_3_6280	Put. protein of unknown function	5.78347e-21	0.471449	13.3341
Pa_1_23170	Put. protein of unknown function	3.15856e-19	0.471646	12.1463
Pa_6_5980	Put. Eukaryotic translation initiation factor 2 su	7.30343e-120	0.471755	81.8833
Pa_6_10600	Put. 26 proteasome complex subunit sem1	2.42368e-79	0.471782	53.7576
Pa_1_18180	Put. protein of unknown function	2.68861e-15	0.471822	9.45412
Pa_2_12310	Put. protein of unknown function	0	0.471887	497.975
Pa_7_7570	PolG mitochondrial DNA polymerase	9.27667e-18	0.47308	11.1815
Pa_4_9720	Put. cytosolic 40S ribosomal protein Rps28	0	0.473086	420.384
Pa_2_7030	Put. high-affinity methionine permease	2.23298e-13	0.473756	8.18316
Pa_4_8250	Put. tRNA methyltransferase	5.63836e-27	0.473942	17.5806
Pa_3_4060	Put. protein similar to Protein YIP4 of Schizosacc	3.41152e-41	0.474443	27.5174
Pa_2_12520	Put. Phosphopantothenoylcysteine decarboxylase	1.19859e-75	0.474455	51.5459
Pa_1_14290	Put. ubiquitin carboxyl-terminal hydrolase 16	4.30288e-11	0.47461	6.63028
Pa_1_17590	Put. protein of unknown function	1.97827e-21	0.474987	13.7876
Pa_1_19550	Put. ferric reductase transmembrane component	2.27952e-26	0.475573	17.2472
Pa_4_9650	Put. glucosidase 2 subunit beta precursor	1.89688e-59	0.475816	40.4013
Pa_2_2860	Put. imidazoleglycerol-phosphate dehydratase	2.24443e-45	0.475892	30.5392
Pa_5_10247	Put. protein of unknown function	1.67089e-21	0.476413	13.882
Pa_5_4840	Put. protein of unknown function	1.30599e-17	0.477417	11.2105
Pa_6_580	Put. SAC3/GANP domain protein	1.30066e-49	0.477433	33.6593
Pa_1_9900	Put. E3 ubiquitin-protein ligase RNF14	7.76053e-16	0.477612	9.98082
Pa_6_7540	Put. Glutamate carboxypeptidase 2	4.26575e-35	0.478316	23.4966
Pa_3_6220	Put. protein of unknown function	6.70276e-25	0.478369	16.3473
Pa_4_690	Put. protein of unknown function	3.62567e-20	0.47842	13.0302
Pa_4_6990	Put. protein of unknown function	2.68391e-95	0.478612	66.0544
Pa_1_20880	Put. protein of unknown function	1.07007e-36	0.478939	24.6833
Pa_1_18890	Put. exosome complex exonuclease RRP40	2.4846e-14	0.479209	8.96524
Pa_1_14200	Put. protein of unknown function	5.98624e-36	0.479367	24.1824
Pa_5_1120	Put. alcohol dehydrogenase	4.83221e-94	0.479534	65.3268
Pa_2_2210	Put. palmitoyltransferase PFA3	1.77007e-19	0.479635	12.5905
Pa_4_5950	Put. protein of unknown function	7.97681e-13	0.479777	7.93215
Pa_7_9250	Put. protein similar to Ku80 of Chaetomium globosu	1.73296e-12	0.479962	7.70274
Pa_1_12480	Put. Glycosyltransferase Family 39	5.57384e-200	0.480044	140.757
Pa_3_7820	Put. replication factor C subunit 5	2.14563e-20	0.480415	13.2606
Pa_1_1630	Put. GPI transamidase component PIG-U	1.06138e-22	0.480493	14.8905
Pa_6_140	Put. Glycosyltransferase Family 69	2.34202e-19	0.480819	12.5457
Pa_1_12470	Put. mitochondrial protein MMF1 precursor	1.11477e-63	0.481019	43.9883
Pa_1_18630	Put. protein of unknown function	1.32258e-42	0.4814	29.044
Pa_3_8710	Put. mRNA export protein	2.05026e-142	0.481579	100.202
Pa_7_6350	Put. rRNA biogenesis protein RRP5	2.06803e-23	0.481775	15.4459
Pa_2_13800	Put. Glycoside Hydrolase Family 6	7.63062e-20	0.482202	12.9375
Pa_7_7990	Put. protein of unknown function	7.43702e-78	0.483002	54.3675
Pa_2_7280	Put. protein of unknown possibly function involved	4.39296e-302	0.483311	215.089
Pa_3_1790	Put. Ribosomal RNA-processing protein 1	5.34829e-18	0.484169	11.6943
Pa_1_13630	Put. protein of unknown function	1.72607e-11	0.48496	7.10163
Pa_5_5710	Put. FAD-linked sulfhydryl oxidase ALR	2.3582e-197	0.48518	140.712
Pa_1_22290	Put. nucleoporin	2.7218e-39	0.48519	26.9542
Pa_1_17185	Put. protein of unknown function	5.49543e-57	0.485702	39.738
Pa_6_3590	Put. protein of unknown function	2.65386e-23	0.486032	15.5399
Pa_0_1280	Put. protein of unknown function	4.54183e-31	0.486384	21.1439
Pa_2_9260	Put. protein of unknown function	2.38475e-26	0.487215	17.7916
Pa_1_12990	subtilisin-like proteinase	0	0.487372	448.133
Pa_4_4780	Put. protein of unknown function	5.26385e-28	0.487625	18.9995
Pa_5_11750	Put. NADP-dependent oxidoreductase	4.60531e-111	0.487765	79.1688
Pa_2_11990	Put. Protein disulfide-isomerase precursor	0	0.488021	387.898
Pa_5_1470	Put. protein of unknown function	8.20415e-20	0.488666	13.1382
Pa_4_6440	Put. T-complex protein 1 subunit epsilon	1.50829e-77	0.488928	55.0386
Pa_5_6340	Put. mitochondrial medium-chain specific acyl-CoA	8.90243e-26	0.489065	17.4586
Pa_5_6310	Put. Glycosyltransferase Family 24	5.83091e-52	0.489277	36.4776
Pa_1_23460	Put. protein of unknown function	3.69384e-15	0.489292	9.81855
Pa_4_4090	Put. protein of unknown function	1.10463e-14	0.489504	9.48092
Pa_7_2540	Put. trafficking protein particle complex subunit	3.91673e-26	0.490373	17.7895
Pa_7_9110	Put. poly(rC)-binding protein similar to PCBP3 of	3.17642e-209	0.490876	151.632
Pa_7_11350	Put. phosphomethylpyrimidine kinase	1.01685e-27	0.491149	18.9716
Pa_4_3880	Put. protein of unknown function	2.45801e-105	0.491808	75.8537
Pa_1_1090	Put. protein of unknown function	9.35646e-19	0.492045	12.4938
Pa_2_13300	Put. proteasome subunit alpha type-6	2.82481e-124	0.492895	90.0423
Pa_1_14020	Put. proteasome component C5	5.14363e-71	0.493068	50.8647
Pa_4_7760	Put. farnesyltransferase subunit beta	3.28385e-15	0.493342	9.96756
Pa_7_9230	Put. dolichol phosphate-mannose biosynthesis regul	4.02116e-157	0.493441	114.31
Pa_7_1430	Put. protein of unknown function	1.49741e-12	0.493469	8.03058
Pa_5_12000	Put. protein of unknown function	4.45244e-45	0.493668	31.8617
Pa_7_8475	Put. protein of unknown function	3.21706e-18	0.494102	12.181
Pa_1_20680	Put. cytosolic 60S ribosomal protein Rpl21	0	0.494278	573.944
Pa_1_740	Put. mitochondrial import inner membrane transloca	2.06601e-83	0.494374	60.1792
Pa_5_5500	Put. 4,5-bisphosphate-binding protein	3.99461e-40	0.494627	28.2782
Pa_7_8810	Put. mitochondrial import inner membrane transloca	2.19037e-17	0.495177	11.6071
Pa_6_9040	Put. Splicing factor 3A subunit	5.51775e-12	0.495257	7.66557
Pa_4_5680	Put. protein of unknown function	1.16759e-18	0.495303	12.5419
Pa_5_9730	Put. protein of unknown function	6.15849e-183	0.495878	134.328
Pa_4_9610	Put. protein of unknown function	2.20185e-28	0.49601	19.7308
Pa_6_3260	Put. protein of unknown function	0	0.49603	761.089
Pa_6_4280	Put. Protein similar to protein YBL036C of Sacchar	2.79413e-22	0.496043	15.2341
Pa_1_8480	Put. permease of the major facilitator superfamily	2.84686e-13	0.496218	8.6264
Pa_2_10100	Put. PEX19 peroxisomal biogenesis factor 19	4.28685e-33	0.496687	23.2517
Pa_6_11400	Put. Amidase	1.46406e-19	0.496847	13.2541
Pa_1_21150	Put. protein of unknown function	8.90132e-24	0.496934	16.376
Pa_2_7230	Put. reductase involved in aflatoxin biosynthesis	0	0.49716	2073.73
Pa_1_810	Put. protein of unknown function	9.39685e-28	0.497294	19.3347
Pa_5_9660	Put. NADP-dependent oxidoreductase	8.72395e-34	0.497646	23.8284
Pa_5_8160	Put. protein of unknown function	1.16559e-12	0.497703	8.20744
Pa_7_2300	Put. protein of unknown function	9.64445e-31	0.49771	21.5729
Pa_2_11090	Put. Glutaminase	5.94817e-22	0.497725	15.0625
Pa_2_5510	Put. protein of unknown function	9.65536e-134	0.49774	98.3103
Pa_3_5920	Put. protein of unknown function	0	0.497803	246.991
Pa_6_1640	Put. Mitochondrial precursor of Carbamoyl-phosphat	9.64593e-45	0.497989	31.9977
Pa_6_4610	Put. Translation initiation factor eIF-2B subunit	1.30328e-28	0.498254	20.0281
Pa_7_4590	Put. protein of unknown function	1.0707e-12	0.499114	8.27201
Pa_6_2130	Put. DNA-directed RNA polymerases I, II, and III	1.30511e-17	0.499126	11.9007
Pa_1_20110	Put. mitochondrial methylcrotonoyl-CoA carboxylase	2.80874e-193	0.499327	143.38
Pa_1_12630	Put. protein of unknown function	1.21541e-68	0.499763	50.02
Pa_2_5490	Put. nucleosome assembly protein	1.27706e-52	0.500195	38.1057
Pa_7_4870	Put. protein of unknown function	5.19601e-54	0.500276	39.1476
Pa_7_850	Put. protein of unknown function	1.33486e-31	0.500485	22.3862
Pa_5_11960	Put. peptide transporter	8.37067e-46	0.500884	33.0531
Pa_4_1510	Put. protein of unknown function	5.83873e-19	0.501081	12.9632
Pa_1_20800	Put. palmitoyltransferase	2.29067e-31	0.501235	22.2402
Pa_6_3870	Put. Dynactin, 150 kDa isoform	6.81004e-19	0.501297	12.932
Pa_6_10350	Put. MFS toxin efflux pump	4.23124e-12	0.501763	7.89148
Pa_1_13320	Put. Sterol-4-alpha-carboxylate 3-dehydrogenase	8.24893e-64	0.501983	46.6882
Pa_2_5270	Put. uracil phosphoribosyltransferase	1.64019e-44	0.502035	32.167
Pa_7_9470	Put. sexual differentiation process protein	1.52844e-13	0.502378	8.9707
Pa_4_2870	Put. Tubulin gamma chain	4.08063e-29	0.502586	20.6463
Pa_2_7210	Put. esterase paralogous to A. nidulans stcI, poss	4.11295e-40	0.503021	28.9577
Pa_7_7100	Put. protein of unknown function	1.44388e-42	0.503027	30.8097
Pa_5_10082	Put. protein of unknown function	3.33679e-12	0.503064	7.99625
Pa_7_1970	Put. protein of unknown function	8.48433e-117	0.503252	87.0063
Pa_1_3700	Put. peroxisomal hydratase-dehydrogenase-epimerase	3.80183e-88	0.503341	65.2762
Pa_1_9260	Put. rRNA-processing protein	4.24443e-32	0.503398	22.9408
Pa_1_23410	Put. quinone oxidoreductase	1.54291e-144	0.503656	108.145
Pa_7_4640	Put. protein of unknown function	4.11139e-95	0.503946	70.7139
Pa_3_10760	putativ Iron sulfur assembly protein 1	2.92548e-83	0.504103	61.75
Pa_2_6450	Put. type IV phospholipid-transporting ATPase	2.5694e-18	0.505077	12.6338
Pa_3_6920	Put. protein of unknown function	4.53677e-23	0.505253	16.2266
Pa_6_1550	Put. protein of unknown function	4.53372e-31	0.505831	22.3158
Pa_3_4070	Put. protein of unknown function	6.86701e-48	0.505832	35.1029
Pa_3_9450	Put. protein of unknown function	1.40155e-15	0.505913	10.5992
Pa_4_1050	Put. Heterokaryon incompatibility protein	3.0644e-146	0.506239	110.233
Pa_3_500	Mod-A	1.32872e-19	0.506265	13.649
Pa_2_12000	Put. cytosolic 40S ribosomal protein Rps29	8.96E-320	0.506354	243.005
Pa_1_13380	Put. gluconokinase	1.824e-106	0.506516	79.9049
Pa_7_6480	Put. mitochondrial import receptor subunit tom-22	7.83113e-43	0.506752	31.3368
Pa_6_6690	Put. Acetyltransferase	4.91425e-187	0.506871	141.62
Pa_2_8820	Put. protein of unknown function	1.15922e-36	0.506916	26.6318
Pa_1_6720	Put. mitochondrial SSU ribosomal protein S23 precu	9.25202e-32	0.507253	22.9365
Pa_1_7250	Put. protein similar to PRO41 protein of Sordaria	5.36043e-35	0.507546	25.4224
Pa_1_17825	Put. protein of unknown function	7.51854e-19	0.507772	13.1343
Pa_2_2370	Put. protein of unknown function	1.56026e-16	0.508083	11.3885
Pa_1_11260	Put. protein of unknown function	1.43076e-22	0.508959	16.0142
Pa_3_1380	Put. Ankyrin repeat protein	2.62112e-13	0.509298	8.97417
Pa_2_10940	Put. Protein RAI1	9.06101e-11	0.509668	7.06103
Pa_7_5910	Put. protein of unknown function	1.0021e-11	0.510001	7.78714
Pa_1_20940	Put. ARP2/3 complex 20 kDa subunit	1.71134e-129	0.510036	98.4845
Pa_3_5900	Put. aminotransferase	2.87498e-12	0.510246	8.20839
Pa_1_5470	Put. serine/threonine-protein kinase	3.97828e-116	0.510781	88.3492
Pa_4_580	Put. protein of unknown function	3.40611e-44	0.511069	32.7717
Pa_2_5580	Put. phosphoserine aminotransferase	1.05533e-86	0.511716	65.7605
Pa_1_5910	Put. proteasome component ECM29	1.32249e-18	0.512077	13.1063
Pa_5_10335	Put. protein of unknown function	3.1627e-19	0.513254	13.6309
Pa_4_3120	Put. protein of unknown function	3.76893e-14	0.51346	9.72738
Pa_4_3760	Put. protein of unknown function	7.88134e-11	0.51347	7.17855
Pa_5_12440	Put. aminopeptidase	8.49847e-12	0.513578	7.92029
Pa_1_2220	Put. protein of unknown function	1.98179e-84	0.513665	64.3521
Pa_7_9260	Put. protein of unknown function	7.03594e-42	0.513907	31.2352
Pa_7_9165	Put. protein of unknown function	1.96606e-17	0.51426	12.2818
Pa_2_3980	Put. sterol O-acyltransferase 2	1.93188e-92	0.514572	70.7802
Pa_7_7390	Put. protein of unknown function	1.25635e-14	0.514651	10.1281
Pa_6_7110	Put. Protein similar to C31F10.16 of Schizosacchar	4.57304e-46	0.515231	34.6328
Pa_0_1070	Put. protein of unknown function	5.90219e-20	0.515829	14.2867
Pa_2_8560	Put. mitochondrial SSU ribosomal protein S13 precu	7.14127e-23	0.515979	16.5727
Pa_5_11200	Put. protein of unknown function	8.78045e-110	0.516166	84.7235
Pa_2_190	Put. protein similar to ORM1 of Saccharomyces cere	3.62255e-84	0.516625	64.6831
Pa_1_5320	Put. 26S proteasome regulatory subunit	1.17114e-116	0.516691	90.2043
Pa_1_17350	Put. protein of unknown function	1.44291e-57	0.517469	43.9034
Pa_4_9450	Put. transporter	4.62584e-25	0.517498	18.3583
Pa_2_11830	Put. protein of unknown function	7.26505e-44	0.517528	33.1227
Pa_5_10080	Put. charged multivesicular body protein	2.5118e-43	0.517675	32.7099
Pa_0_560	Put. protein of unknown function	1.51873e-20	0.517896	14.841
Pa_2_4000	Put. protein of unknown function	7.49087e-35	0.517897	26.0485
Pa_7_3840	Put. DNA-directed RNA polymerase II subunit RPB9	1.71772e-42	0.518157	32.0975
Pa_5_12340	Put. protein of unknown function	0	0.518707	516.079
Pa_4_3580	Put. protein of unknown function	1.72408e-15	0.518732	10.9199
Pa_1_21370	Put. protein of unknown function	1.88598e-13	0.519397	9.34608
Pa_4_8000	Put. protein of unknown function	1.90589e-12	0.519453	8.559
Pa_2_350	Put. glutamate--cysteine ligase regulatory subunit	3.13144e-53	0.519884	40.7629
Pa_3_5490	Put. protein of unknown function	4.15367e-12	0.519927	8.3117
Pa_6_1960	Put. protein of unknown function	1.40566e-16	0.519931	11.8088
Pa_3_5110	Glyceraldehyde-3-phosphate dehydrogenase encoded b	4.20713e-119	0.521168	93.3736
Pa_1_14625	Put. synaptobrevin	1.89518e-166	0.521326	131.185
Pa_1_590	Put. protein of unknown function	2.35307e-56	0.521819	43.4763
Pa_2_5670	Put. protein transport sec22	1.11339e-12	0.522134	8.81378
Pa_5_8740	Put. histone H1	8.18054e-94	0.522175	73.4365
Pa_5_5380	Put. protein of unknown function	2.44694e-128	0.522198	101.027
Pa_1_2670	Put. heat shock protein SSB	0	0.522342	366.069
Pa_1_17030	Put. 26S proteasome non-ATPase regulatory subunit	1.93936e-52	0.522344	40.3899
Pa_4_6430	Put. protein of unknown function	5.17193e-25	0.522872	18.6033
Pa_5_5110	Put. quinate dehydrogenase	2.93562e-14	0.523318	10.0856
Pa_2_4820	Put. protein of unknown function	9.7568e-35	0.523392	26.3866
Pa_4_7300	Put. transporter	1.35984e-68	0.523663	53.5155
Pa_0_730	Put. protein of unknown function	0	0.523884	612.144
Pa_2_11010	Put. C-8 sterol isomerase	7.38727e-243	0.524299	193.811
Pa_1_12340	Put. Glycosyltransferase Family 2	1.41527e-18	0.524314	13.5481
Pa_2_4720	Put. elongator complex protein similar to ELP3 of	3.82906e-18	0.524701	13.2191
Pa_1_16630	Put. NADH-ubiquinone oxidoreductase	7.34421e-94	0.524839	74.0434
Pa_1_21910	Put. glutathione S-transferase	3.22361e-290	0.526344	233.315
Pa_4_740	Put. mitochondrial LSU ribosomal protein L22 precu	9.14136e-104	0.526742	82.4633
Pa_5_7230	Put. protein of unknown function	2.02655e-21	0.526746	15.925
Pa_1_23990	Put. E3 ubiquitin-protein ligase RNF216	6.34281e-44	0.527175	34.0969
Pa_6_1380	Put. protein of unknown function	6.20463e-32	0.527771	24.455
Pa_4_60	Put. NADPH dehydrogenase	1.50685e-84	0.528312	67.2031
Pa_1_14260	Put. mitochondrial oligoribonuclease precursor	8.03494e-29	0.528806	22.0066
Pa_7_4830	Put. protein of unknown function	3.83519e-114	0.529694	91.5875
Pa_2_9950	Put. protein of unknown function	5.25164e-12	0.529768	8.46564
Pa_1_20040	Put. mitochondrial trans-2-enoyl-CoA reductase pre	5.27761e-15	0.529857	10.882
Pa_1_6730	Put. DNA replication licensing factor	1.7909e-22	0.530205	16.9497
Pa_5_5620	Put. protein of unknown function	2.46264e-16	0.530579	11.9812
Pa_5_6050	Put. protein of unknown function	1.78399e-38	0.530891	30.0141
Pa_1_15130	Put. heat shock 70 kDa protein	1.16608e-285	0.530915	232.454
Pa_2_6590	Put. protein of unknown function	3.26978e-16	0.530983	11.8979
Pa_6_20	Put. Cytochrome P450 E-class, group IV	5.98535e-31	0.531043	23.8843
Pa_3_1810	Put. NMDA receptor-regulated protein 1	5.88689e-65	0.531199	51.7125
Pa_6_5990	Put. Lysophospholipase NTE1	3.77889e-14	0.531517	10.2467
Pa_6_5890	Put. Synaptobrevin protein	1.03052e-27	0.531555	21.2805
Pa_1_8920	Put. mitochondrial succinate dehydrogenase [ubiqui	9.10694e-173	0.531942	140.463
Pa_2_11920	Put. protein of unknown function	7.71214e-18	0.532253	13.2622
Pa_1_9460	Put. DNA topoisomerase 1	4.30495e-80	0.53235	64.3392
Pa_2_7370	Put. ketoreductase involved in aflatoxin biosynthe	0	0.532547	270.505
Pa_4_9700	Put. protein of unknown function	1.13752e-31	0.532636	24.5877
Pa_1_9360	Put. E3 ubiquitin-protein ligase ZNRF2	9.30054e-24	0.533148	18.1249
Pa_1_10230	Put. protein of unknown function	4.23986e-14	0.534272	10.2839
Pa_2_1410	Put. mitochondrial metalloendopeptidase OMA1	1.01905e-33	0.53431	26.3766
Pa_1_19670	Put. protein of unknown function	7.87698e-88	0.534827	71.2039
Pa_1_8810	Put. DNA mismatch repair protein Msh3	3.10507e-12	0.534876	8.7806
Pa_0_620	Put. protein of unknown function	3.41477e-44	0.534882	35.0824
Pa_3_6090	Put. protein of unknown function	5.54006e-17	0.534998	12.6658
Pa_7_5500	Put. protein of unknown function	3.13447e-28	0.535487	21.9271
Pa_1_20750	Put. protein of unknown function	1.16536e-11	0.535656	8.32985
Pa_1_18090	Put. protein of unknown function	0	0.535692	520.705
Pa_1_11850	Put. mitochondrial delta-1-pyrroline-5-carboxylate	3.22251e-147	0.535765	120.784
Pa_5_6590	Put. WD repeat-containing protein	2.42293e-15	0.536175	11.3612
Pa_5_6390	Put. protein of unknown function	3.32248e-15	0.53621	11.2497
Pa_4_7520	Put. Cytochrome P450 E-class, group IV	4.87109e-23	0.536591	17.7124
Pa_5_10260	Put. carbonic anhydrase	7.79563e-128	0.536758	104.964
Pa_3_9820	Put. nitrilase	7.28123e-15	0.537225	11.0027
Pa_3_11310	Put. mitochondrial LSU ribosomal protein L24 precu	4.95507e-43	0.537347	34.3759
Pa_1_890	Put. protein cgi-121	1.95207e-17	0.538016	13.153
Pa_1_18780	Put. UDP-N-acetylglucosamine transporter	8.6742e-24	0.538159	18.4272
Pa_7_1330	Put. protein of unknown function	2.40478e-25	0.538241	19.7136
Pa_3_6610	Put. 6-phosphofructo-2-kinase	1.0647e-11	0.53849	8.43312
Pa_6_4860	Put. protein of unknown function	2.38541e-17	0.538798	13.1116
Pa_2_11900	Glucose-repressible protein encoded by the PaGrg1	0	0.539189	371.139
Pa_1_18130	Put. protein of unknown function	5.7042e-13	0.539262	9.50146
Pa_7_10120	Put. protein of unknown function	4.99578e-14	0.539351	10.378
Pa_3_11170	Put. Biotin synthase	1.41371e-94	0.53946	77.8585
Pa_2_800	Put. protein of unknown function	8.51816e-21	0.539686	16.0148
Pa_2_760	Put. protein of unknown function	2.10622e-54	0.539765	44.1607
Pa_7_1740	Put. protein of unknown function	1.69556e-14	0.540731	10.8106
Pa_2_10720	Put. GST-like protein	2.91396e-13	0.541193	9.79472
Pa_4_7830	Put. Glycosyltransferase Family 69	4.84975e-35	0.541313	28.0328
Pa_7_4460	Put. cytosolic arginyl-tRNA synthetase	1.40258e-70	0.541365	58.0179
Pa_5_4910	Put. cytosolic translation elongation factor 1B (e	0	0.54183	457.673
Pa_1_4380	Put. multiple RNA-binding domain-containing protei	4.33932e-16	0.541997	12.1806
Pa_6_2670	Put. Protein similar to membrane protein C30D11.06	1.27607e-23	0.542052	18.4975
Pa_6_3910	Put. Transcriptional regulatory protein	7.98738e-12	0.54229	8.62947
Pa_6_2180	Put. Vacuolar ATP synthase subunit D	3.9869e-38	0.542291	30.7359
Pa_1_3500	Put. protein of unknown function	6.59687e-30	0.543394	23.8835
Pa_5_8920	Put. protein similar to protein SNI2 of Saccharomy	5.38694e-21	0.544389	16.4096
Pa_5_1970	Put. protein of unknown function	2.93179e-18	0.544624	14.1056
Pa_3_8740	Put. short chain dehydrogenase	4.98378e-75	0.544723	62.388
Pa_6_3530	Put. General negative regulator of transcription s	7.13767e-27	0.545006	21.4183
Pa_3_4120	Put. protein of unknown function	2.96908e-13	0.545033	9.90233
Pa_5_1480	Put. protein of unknown function	4.66787e-19	0.54516	14.803
Pa_4_8540	Put. protein of unknown function	1.0854e-63	0.545629	52.8282
Pa_2_10040	Put. Anamorsin	1.44597e-149	0.545883	126.444
Pa_1_10930	Put. Proliferating cell nuclear antigen	5.67648e-89	0.545889	74.5377
Pa_3_6600	Put. tRNA-specific adenosine deaminase subunit	5.64696e-11	0.545928	8.0099
Pa_6_4900	Put. Ubiquitin-like modifier	4.75593e-13	0.5461	9.76533
Pa_2_3760	Heat shock protein 90 homolog encoded by the mod-E	2.66112e-126	0.546366	106.64
Pa_6_8560	Put. protein of unknown function	8.64475e-76	0.546615	63.3484
Pa_4_5990	Put. proteasome activator complex subunit 4	1.66593e-44	0.54797	36.7101
Pa_1_1380	Put. protein of unknown function	6.34182e-258	0.548477	221.018
Pa_7_580	Put. protein of unknown function	3.08384e-17	0.548727	13.4051
Pa_2_7930	Put. protein of unknown function	3.72402e-114	0.549279	97.0762
Pa_1_22930	Put. DNA-binding protein cre-1	2.34123e-293	0.550799	253.442
Pa_7_380	Put. protein of unknown function	3.40035e-152	0.55081	130.586
Pa_7_1270	Put. transporter	1.46936e-64	0.551201	54.4628
Pa_2_12110	Put. cytosolic 60S ribosomal protein Rpl17	0	0.552042	282.018
Pa_3_9340	Put. protein of unknown function	1.20906e-23	0.552107	19.0771
Pa_5_3300	Put. protein of unknown function	6.25749e-11	0.552234	8.12314
Pa_4_9060	Put. protein of unknown function	3.32204e-140	0.552779	120.868
Pa_5_12260	Put. methionine aminopeptidase	1.36847e-66	0.553208	56.6024
Pa_6_1790	Put. Chorismate mutase	3.7593e-102	0.553432	87.7096
Pa_6_11210	Put. Transcriptional regulatory protein	1.90819e-34	0.553919	28.6007
Pa_1_7310	Put. RNA polymerase I-specific transcription initi	6.01202e-25	0.554934	20.3778
Pa_4_2300	Put. protein of unknown function	1.91412e-14	0.554946	11.2291
Pa_2_6300	Put. adrenodoxin, mitochondrial precursor	1.55837e-29	0.555232	24.4085
Pa_2_6830	Put. protein of unknown function	1.3335e-13	0.555446	10.5142
Pa_7_10155	Put. protein of unknown function	3.66843e-27	0.555757	22.3659
Pa_1_9860	Put. maintenance of ploidy protein mob2	1.03611e-11	0.55653	8.90539
Pa_1_24600	Put. protein of unknown function	1.73468e-13	0.556789	10.4571
Pa_2_12840	Put. cytosolic 60S ribosomal protein Rpl5	8.63607e-272	0.556914	238.944
Pa_2_2940	Put. transketolase : dihydroxyacetone synthase (DA	7.00793e-142	0.557263	123.992
Pa_7_1930	Put. aldehyde dehydrogenase	1.30054e-101	0.557373	88.3329
Pa_2_3990	Put. serine/threonine-protein kinase	3.05991e-78	0.557806	67.7175
Pa_2_7440	Put. NAD(P)-binding protein involved in aflatoxin	0	0.558036	711.465
Pa_4_4880	Put. Glycoside Hydrolase Family 55	8.5997e-140	0.558767	122.69
Pa_1_8090	Put. protein of unknown function	3.42932e-22	0.558788	18.1801
Pa_1_3820	Put. hydrolase	1.08375e-11	0.559093	8.9568
Pa_3_8900	Put. protein of unknown function	6.81755e-13	0.559238	10.0153
Pa_7_2780	Put. mitochondrial transport protein	2.19715e-25	0.559416	21.0223
Pa_5_9150	Put. 2,3-bisphosphoglycerate-independent phosphogl	3.73889e-102	0.559703	89.4367
Pa_1_20030	Put. phosphatidylinositol 3-kinase	3.22273e-12	0.55998	9.44003
Pa_7_10730	Put. peptidyl-prolyl cis-trans isomerase	1.36218e-13	0.560042	10.6519
Pa_6_4000	Put. Methyltransferase	1.16752e-18	0.560939	15.1637
Pa_6_4990	Put. Aldehyde dehydrogenase	0	0.562368	1249.77
Pa_4_1690	Put. protein of unknown function	5.03306e-45	0.562619	38.8481
Pa_1_320	Put. alcohol dehydrogenase	4.07513e-20	0.562628	16.5398
Pa_7_9180	Put. 4-nitrophenylphosphatase	1.72336e-23	0.56264	19.5532
Pa_1_12740	Put. protein of unknown function	4.65921e-14	0.56289	11.1502
Pa_1_19220	Put. aldehyde dehydrogenase	1.1186e-27	0.56327	23.343
Pa_1_9520	Put. cytochrome P450 of the CYP52 family	3.02878e-37	0.563527	31.9561
Pa_mito_nad6	NADH-ubiquinone oxidoreductase chain 6	4.43488e-41	0.563653	35.3942
Pa_1_17460	Put. protein of unknown function	5.5286e-23	0.563781	19.1533
Pa_1_23250	Put. protein of unknown function	4.11997e-15	0.563901	12.1303
Pa_3_7010	Put. protein of unknown function	1.71673e-33	0.564987	28.7093
Pa_6_5400	Put. DNA repair helicase RAD3	2.21863e-24	0.565039	20.4831
Pa_6_4090	Put. Carboxymethylenebutenolidase	3.93989e-17	0.565983	14.0218
Pa_4_5080	Put. protein of unknown function	4.98685e-36	0.565999	31.0938
Pa_3_11100	Put. protein of unknown function	4.87054e-25	0.566071	21.1566
Pa_2_2730	Put. rhomboid-like protease	3.93932e-45	0.566142	39.3354
Pa_5_6330	Put. protein of unknown function	1.60867e-18	0.566157	15.2851
Pa_7_7440	Put. ADP-ribosylation factor-like protein	7.41889e-33	0.566207	28.2337
Pa_2_7020	Put. protein of unknown function	5.9812e-31	0.566429	26.5348
Pa_1_1930	Put. KEX1 protease precursor	1.01345e-49	0.566672	43.5993
Pa_7_8980	Put. actin-related protein 8	1.06913e-13	0.567873	11.0001
Pa_3_8080	Put. maintenance of ploidy protein mob1	4.22048e-55	0.567928	48.6784
Pa_7_3090	Put. protein of unknown function	3.90126e-14	0.568123	11.3982
Pa_7_1120	Put. protein of unknown function	5.81053e-36	0.568348	31.2569
Pa_1_18940	Put. CAMP-dependent protein kinase catalytic subun	1.08774e-32	0.569156	28.3191
Pa_1_8290	mat- specific pheromone precursor encoded by the m	0	0.569476	351.335
Pa_1_11030	Put. vesicle transport v-SNARE protein VTI1	7.57171e-44	0.570706	38.7339
Pa_2_6600	Put. mitochondrial LSU ribosomal protein L1 precur	1.04229e-34	0.571982	30.4499
Pa_2_4050	Put. ribonuclease T2 precursor	2.75366e-27	0.572666	23.6652
Pa_2_12730	Put. protein of unknown function	1.10292e-75	0.572866	68.5331
Pa_6_4750	Put. Mitochondrial carrier protein YHM1/SHM1	2.17106e-51	0.573051	45.9745
Pa_1_22690	Put. 3-phytase A precursor	1.49216e-43	0.573366	38.7917
Pa_4_4400	Put. Eukaryotic membrane protein	1.06693e-12	0.573393	10.277
Pa_5_3915	Put. protein of unknown function	4.80714e-12	0.573549	9.67517
Pa_1_23890	Put. Cullin-1	1.05455e-42	0.574395	38.1111
Pa_3_9520	Put. mitochondrial hydroxymethylglutaryl-CoA lyase	8.45583e-94	0.574461	85.7547
Pa_2_5340	Put. protein similar to YGR031W of Saccharomyces c	5.24803e-14	0.574509	11.5123
Pa_2_13090	Put. protein similar to YPL260W of Saccharomyces c	1.45638e-73	0.574572	66.8982
Pa_3_5830	Put. proteine similar to DNA damage-responsive tra	7.44048e-67	0.57498	60.7164
Pa_1_6670	Put. protein of unknown function	1.02226e-33	0.574988	29.803
Pa_7_720	Put. protein of unknown function	4.83298e-15	0.5759	12.5195
Pa_3_705	Put. protein of unknown function	1.58243e-176	0.577137	164.372
Pa_2_3800	Put. vacuolar protein sorting-associated protein v	1.12793e-36	0.577514	32.8186
Pa_5_1770	Put. mitosis protein dim1	1.86476e-41	0.578431	37.4138
Pa_6_6570	Put. Ergosterol biosynthetic protein 28	9.74471e-19	0.578435	16.0696
Pa_1_8380	Put. protein of unknown function	1.04498e-15	0.578598	13.2365
Pa_1_15070	Put. protein of unknown function	5.86915e-81	0.578908	74.7981
Pa_1_13260	Put. replication factor C subunit 2	3.73819e-11	0.579415	9.02968
Pa_7_9970	Put. protein of unknown function	3.32361e-25	0.580449	22.2767
Pa_0_830	Put. signal recognition particle 54 kDa protein ho	1.27472e-33	0.580892	30.2526
Pa_1_6110	Put. protein of unknown function	2.3229e-13	0.581567	11.1563
Pa_3_1580	Put. membrane protein of unknown function	1.41963e-54	0.581738	50.3047
Pa_5_8410	Put. protein of unknown function	7.6052e-32	0.582139	28.702
Pa_7_3120	Put. protein of unknown function	1.26026e-14	0.582236	12.3676
Pa_1_15250	Put. protein of unknown function	1.23686e-17	0.582294	15.2133
Pa_1_2320	Put. nicotinate phosphoribosyltransferase	6.89235e-15	0.582448	12.6308
Pa_5_2910	Put. oxysterol-binding protein	3.76056e-26	0.582516	23.3125
Pa_1_14230	Put. non-histone chromosomal protein 6	0	0.58293	478.98
Pa_0_1330	Put. protein similar to YFR006W of Saccharomyces c	5.03317e-75	0.583247	70.1246
Pa_7_2150	Put. small COPII coat GTPase SAR1	1.21029e-174	0.583462	165.827
Pa_3_900	Put. glutathione S-transferase	0	0.583569	557.152
Pa_3_720	Put. protein of unknown function	1.52802e-223	0.583651	212.796
Pa_3_7150	Put. protein of unknown function	7.75624e-17	0.583692	14.5284
Pa_7_7520	Put. protein of unknown function	2.60971e-26	0.583711	23.5509
Pa_1_9220	Put. protein of unknown function	3.507e-54	0.583728	50.2309
Pa_6_9360	Put. GPI-anchor transamidase precursor	8.05036e-30	0.584625	26.9811
Pa_1_4230	Put. 3-hydroxyanthranilate 3,4-dioxygenase	1.08042e-84	0.584905	79.8172
Pa_1_4480	Put. protein of unknown function	1.69987e-14	0.584929	12.3563
Pa_6_2280	Put. ATPase	1.08699e-12	0.584991	10.6426
Pa_4_2550	Put. NADH-ubiquinone oxidoreductase	3.80748e-82	0.585376	77.4656
Pa_1_19780	Put. cytosolic 40S ribosomal protein Rps30 isoform	0	0.585531	381.792
Pa_6_9150	Put. Serine/threonine-protein kinase	1.59452e-28	0.585946	25.8445
Pa_2_8600	Put. protein of unknown function	8.04164e-33	0.58611	29.9751
Pa_1_19950	Put. Glycoside Hydrolase Family 18	2.71475e-165	0.586727	158.466
Pa_6_120	Put. Protein similar to HSP31 of Saccharomyces cer	7.22049e-25	0.586793	22.3746
Pa_1_9880	Put. ammonium transporter	1.41482e-11	0.586963	9.64004
Pa_7_750	Put. protein of unknown function	5.91906e-13	0.587012	10.9627
Pa_5_620	Put. protein of unknown function	2.16041e-86	0.587141	81.961
Pa_2_1020	Put. protein of unknown function	3.33846e-11	0.587706	9.30694
Pa_7_1980	Put. protein of unknown function	4.52389e-64	0.587781	60.4811
Pa_3_10910	Put. Acetyl-CoA hydrolase	7.57826e-90	0.58794	85.5881
Pa_4_1910	Put. protein of unknown function	3.63044e-21	0.588073	18.9038
Pa_3_7950	Put. proteasome subunit alpha type-2	4.42595e-102	0.588238	97.5874
Pa_1_13070	Put. cutinase G-box binding protein	1.23347e-133	0.588386	128.419
Pa_1_13340	mtHMG1 mitochondrial protein encoded by the mthmg1	1.04942e-70	0.589204	67.2311
Pa_4_1880	Put. dehydrogenase	3.96512e-37	0.589223	34.4598
Pa_2_13000	Put. Protein ECM33 precursor	0	0.589319	744.181
Pa_7_3980	Put. protein of unknown function	5.70872e-14	0.589389	12.0233
Pa_4_6660	Put. 5 -methylthioadenosine phosphorylase	3.88087e-15	0.589598	13.1581
Pa_7_5850	Put. protein of unknown function	6.39458e-20	0.589743	17.7946
Pa_2_9870	Put. protein of unknown function	1.12111e-11	0.590125	9.83994
Pa_2_160	Put. autophagy protein 5	1.28698e-16	0.590674	14.6372
Pa_6_10000	Put. Mitochondrial precursor of 2-methylcitrate sy	2.48184e-16	0.5918	14.4056
Pa_5_1700	Put. flavohemoprotein	0	0.591953	598.754
Pa_1_15890	Put. protein of unknown function	1.67167e-16	0.592018	14.5891
Pa_1_13640	Put. protein of unknown function	2.72181e-23	0.592133	21.2269
Pa_3_1800	Put. phingoid long chain base kinase	5.56198e-13	0.592501	11.1748
Pa_1_720	Put. 2-nitropropane dioxygenase precursor	2.1051e-40	0.592578	38.0486
Pa_1_23850	Put. Ras-like protein precursor	8.42451e-77	0.592862	74.0346
Pa_7_9520	Put. pyruvate dehydrogenase complex protein	1.32785e-37	0.593011	35.3684
Pa_7_4020	Put. protein of unknown function	9.4347e-83	0.593168	79.9933
Pa_4_270	Put. Esterase/lipase	7.00686e-12	0.593737	10.1522
Pa_3_4240	Put. protein of unknown function	1.40978e-31	0.593983	29.5274
Pa_1_6340	Put. mitochondrial homoisocitrate dehydrogenase pr	5.96782e-18	0.594535	16.1288
Pa_1_11040	Put. urease	3.21523e-21	0.594745	19.3455
Pa_1_8680	Put. coatomer subunit zeta	5.60436e-28	0.595683	26.1133
Pa_2_10600	Put. Methionine adenosyltransferase 2 subunit beta	5.55036e-12	0.595801	10.3192
Pa_1_3790	Put. cytosolic 60S ribosomal protein Rpl18a	0	0.596087	366.852
Pa_0_780	Put. protein of unknown function	2.57898e-40	0.596221	38.4036
Pa_6_6310	Put. Glycosyltransferase Family 32	5.86848e-23	0.596584	21.199
Pa_2_12830	Put. protein of unknown function	6.36856e-31	0.59682	29.1387
Pa_5_6150	Put. protein similar to inducer of sexual developm	2.5782e-45	0.596863	43.5019
Pa_1_15340	Put. pyridoxamine 5 -phosphate oxidase	3.45173e-58	0.596943	56.3731
Pa_6_1680	Put. Single-stranded TG1-3 DNA-binding protein	3.02732e-117	0.597139	115.51
Pa_1_16840	Put. vacuolar protein sorting/targeting protein PE	1.02934e-34	0.597276	32.9669
Pa_4_1890	Put. Anthranilate/para-aminobenzoate synthase comp	6.09552e-15	0.597284	13.2796
Pa_2_12950	Put. Autophagy-related protein 2	7.44817e-12	0.597538	10.2499
Pa_1_22500	Put. protein of unknown function	9.82475e-16	0.59772	14.0931
Pa_3_6260	Put. non-specific lipid-transfer protein	4.99727e-12	0.597894	10.4334
Pa_5_2620	Put. diphosphomevalonate decarboxylase	3.61423e-12	0.598053	10.5765
Pa_1_9450	Put. mitochondrial ATP synthase gamma chain precur	3.30121e-205	0.598225	204.534
Pa_6_9370	Put. protein of unknown function	5.02236e-13	0.598698	11.4483
Pa_2_5823	Put. DNA-directed RNA polymerase II subunit RPB11-	4.20901e-24	0.599062	22.5126
Pa_2_1350	Put. protein of unknown function	1.43753e-22	0.599153	20.9829
Pa_1_7450	Put. protein similar to protein FMP42 of Saccharom	8.53731e-14	0.599845	12.2574
Pa_7_4470	Put. ferric reductase transmembrane component	2.10066e-69	0.600198	68.2628
Pa_7_1130	Put. alpha-ketoglutarate-dependent sulfonate dioxy	6.26476e-13	0.600527	11.4111
Pa_3_6910	Put. protein of unknown function	2.9947e-36	0.601218	34.9385
Pa_5_5770	Put. ubiquinone biosynthesis protein COQ9	5.17223e-27	0.601318	25.6129
Pa_7_6880	Put. molybdenum cofactor biosynthesis protein 1 B	4.75281e-11	0.601489	9.57744
Pa_4_1340	Put. Indoleamine 2,3-dioxygenase	1.79246e-129	0.601558	129.674
Pa_5_12970	Put. protein of unknown function	3.38598e-35	0.603018	34.0465
Pa_3_840	Put. protein of unknown function	3.54479e-171	0.603179	173.006
Pa_3_2360	Put. Pre-mRNA polyadenylation factor fip-1	2.71556e-27	0.604221	26.1217
Pa_4_7230	Put. transporter	1.22769e-17	0.604283	16.328
Pa_1_11960	Put. pyrimidine-specific ribonucleoside hydrolase	4.96578e-28	0.604921	26.946
Pa_5_8900	Put. mRNA 3 -end-processing protein rna-14	1.13311e-13	0.604923	12.325
Pa_2_6480	Put. ATP-dependent bile acid permease	4.30351e-24	0.604951	22.9304
Pa_1_3630	Put. protein of unknown function	2.62407e-56	0.605123	55.9537
Pa_7_5100	Put. serine/threonine-protein kinase	7.19662e-14	0.605283	12.5466
Pa_1_1250	Put. protein of unknown function	6.42336e-111	0.605326	112.164
Pa_1_4280	Put. dipeptidyl-peptidase 5 precursor	2.2131e-118	0.605457	119.899
Pa_7_7220	Put. protein of unknown function	9.04336e-24	0.605666	22.6418
Pa_3_9230	Put. Glycosyltransferase Family 4	6.48809e-11	0.605879	9.57754
Pa_1_6390	Put. quinone reductase	0	0.606581	665.623
Pa_1_21240	Put. protein of unknown function	4.11368e-23	0.606619	22.0368
Pa_1_10940	Put. protein of unknown function	2.16681e-27	0.60745	26.5178
Pa_2_13790	Put. NADH dehydrogenase [ubiquinone] 1 beta subcom	8.46094e-129	0.60752	131.503
Pa_5_1250	Put. protein of unknown function	1.03649e-135	0.607576	138.696
Pa_1_120	Put. protein of unknown function	5.79894e-15	0.607806	13.771
Pa_2_5120	Put. vacuolar protein	2.09392e-22	0.60851	21.4596
Pa_7_8750	Put. RING-box protein	4.39072e-40	0.608677	39.7488
Pa_1_19270	PaPls1 tetraspanin encoded by the PaPls1 gene	3.52232e-177	0.608899	182.506
Pa_7_4410	Put. E3 ubiquitin-protein ligase MARCH6	2.97384e-14	0.609101	13.0991
Pa_6_3410	Put. Inorganic phosphate transporter PHO	6.64373e-36	0.609345	35.5117
Pa_1_2580	Put. protein of unknown function	2.52285e-83	0.609529	84.9217
Pa_4_6780	Put. protein of unknown function	5.52755e-73	0.609572	74.1496
Pa_0_50	Put. palmitoyl-protein thioesterase 1 precursor	9.74023e-46	0.610249	45.8663
Pa_6_1020	Put. Ribose/Galactose phosphate isomerase	4.45942e-19	0.610807	18.1516
Pa_3_5260	Put. coproporphyrinogen III oxidase mitochondrial	2.27425e-217	0.611379	226.223
Pa_6_4920	Put. Vacuolar ATP synthase subunit d	7.98071e-40	0.611381	39.8539
Pa_6_4100	Put. Heat shock 70 kDa protein	0	0.612661	501.969
Pa_2_7810	Put. mitochondrial import protein 1	6.44929e-22	0.612723	21.2533
Pa_6_11150	Put. TPR domain protein	1.59126e-21	0.613414	20.8798
Pa_3_7410	CRO1 protein involved in sexual reproduction encod	3.63195e-22	0.61375	21.5837
Pa_3_4100	Put. NADH-ubiquinone oxidoreductase 29.9 kDa subun	2.38285e-55	0.613865	56.5626
Pa_1_14760	Put. cytoplasmic aspartyl-tRNA synthetase	4.14918e-53	0.614355	54.2835
Pa_1_6180	Put. protein of unknown function	1.85811e-11	0.614991	10.4324
Pa_4_4700	Put. Eukaryotic aspartyl protease	6.44673e-28	0.615215	27.7554
Pa_1_160	Put. protein of unknown function	4.64216e-18	0.615273	17.363
Pa_1_130	Put. cytosolic 40S ribosomal protein Rps21	4.236e-154	0.615548	161.91
Pa_2_2680	Put. protein of unknown function	3.56007e-18	0.616004	17.5299
Pa_3_9440	Put. glutamate decarboxylase	4.9442e-180	0.61609	189.914
Pa_2_14050	Put. protein of unknown function	1.91838e-12	0.616304	11.503
Pa_1_23690	Put. protein of unknown function	1.25589e-17	0.616433	16.9725
Pa_1_17390	Put. rho1 guanine nucleotide exchange factor 3	1.40252e-19	0.616439	19.0403
Pa_7_2100	Put. GTP binding protein	8.31904e-22	0.61682	21.4188
Pa_1_19790	Put. protein of unknown function	1.243e-22	0.617531	22.3457
Pa_7_130	Put. protein of unknown function	1.98214e-24	0.617978	24.2766
Pa_1_3880	Put. protein transport protein SEC61 subunit beta	3.23683e-14	0.618006	13.4505
Pa_1_610	Put. cytosolic 60S ribosomal protein Rpl23	0	0.618425	428.154
Pa_3_6840	Put. protein similar to protein FDD123 of Trametes	0	0.618506	415.887
Pa_2_4030	Put. protein similar to SnodProt1 of Phaeosphaeria	1.78934e-88	0.618865	93.1093
Pa_1_4940	Put. protein of unknown function	1.07743e-13	0.619218	12.9375
Pa_1_23750	Put. COP9 signalosome complex subunit 6	5.00297e-11	0.619386	10.1304
Pa_6_3990	Put. protein of unknown function	2.3041e-12	0.620152	11.5676
Pa_1_24210	Put. protein of unknown function	1.21606e-42	0.620339	44.0476
Pa_6_6580	Put. Protein similar to oxidoreductase YBR159W of	1.29841e-174	0.620349	186.636
Pa_1_14540	Put. NADH-ubiquinone oxidoreductase	3.52385e-47	0.620456	49.0045
Pa_2_10620	Put. Farnesyl pyrophosphate synthetase	9.03908e-72	0.620754	75.6416
Pa_5_8890	Put. histone chaperone ASF1	4.36344e-107	0.620903	113.81
Pa_3_6790	Put. Rpb7-binding protein	1.12682e-18	0.620972	18.3554
Pa_4_9310	Put. 2-nitropropane dioxygenase precursor	1.06499e-17	0.62112	17.3153
Pa_3_300	Put. protein of unknown function	2.15994e-12	0.62143	11.6539
Pa_1_24560	Put. transitional endoplasmic reticulum ATPase	1.05366e-52	0.621455	55.0988
Pa_6_8410	Put. mitochondrial SSU ribosomal protein S12 precu	2.38274e-38	0.621764	39.6169
Pa_2_12070	Put. methionine synthase reductase	4.03261e-43	0.622173	44.8727
Pa_2_3520	Put. eukaryotic translation initiation factor 4E	2.75521e-46	0.622234	48.3162
Pa_1_20570	Put. cytochrome c oxidase polypeptide VIa	1.10797e-256	0.623089	278.127
Pa_1_12460	Put. protein of unknown function	2.10182e-12	0.623283	11.7388
Pa_1_19190	Put. serine/threonine-protein kinase	4.77818e-12	0.623503	11.3648
Pa_2_8090	Put. protein of unknown function	4.17147e-11	0.623952	10.3703
Pa_7_9920	Put. protein of unknown function	1.7279e-11	0.62403	10.7847
Pa_5_9080	Put. RNA-binding protein	8.3924e-13	0.624215	12.1961
Pa_2_5140	Put. translation initiation factor eIF-2B subunit	4.49624e-13	0.624359	12.5053
Pa_6_3515	Put. protein of unknown function	2.80276e-25	0.625295	25.8208
Pa_1_9010	Put. protein of unknown function	1.19188e-12	0.625585	12.0968
Pa_2_390	Put. protein of unknown function	9.52858e-11	0.625651	10.0359
Pa_2_12120	Put. Ubiquitin carboxyl-terminal hydrolase	4.14688e-27	0.625712	27.8601
Pa_7_8740	Put. signal peptidase complex subunit 1	2.9955e-18	0.625913	18.197
Pa_2_3860	Put. glutathione S-transferase	9.34215e-89	0.626118	95.7082
Pa_3_1700	Put. protein of unknown function	6.78215e-134	0.626466	145.563
Pa_4_6550	Put. ubiquitin carboxyl-terminal hydrolase	1.19807e-11	0.626747	11.0572
Pa_6_8025	Put. protein of unknown function	2.76827e-175	0.62718	191.83
Pa_1_7990	Put. translocator protein	7.90129e-91	0.627424	98.3818
Pa_7_10390	Put. mitochondrial transferase CAF17 precursor	2.16054e-15	0.627591	15.1724
Pa_mito_nad4	NADH-ubiquinone oxidoreductase chain 4	2.33867e-27	0.627813	28.3098
Pa_2_7310	Put. fatty acid synthase subunit alpha involved in	1.56195e-132	0.628421	145.101
Pa_5_11080	Put. pyridoxal reductase	8.75792e-167	0.628437	183.108
Pa_2_7290	Put. cytochrome P450 pisatin demethylase-like invo	3.59724e-69	0.628759	74.7967
Pa_1_18520	Put. TATA element modulatory factor	1.4586e-11	0.628817	11.0408
Pa_6_3450	Put. protein of unknown function	1.04307e-18	0.629055	18.8957
Pa_7_4430	Put. protein of unknown function	3.72084e-241	0.63	267.319
Pa_1_19960	Put. protein of unknown function	1.74937e-184	0.630568	204.343
Pa_3_2600	Put. Malate dehydrogenase	4.49763e-143	0.630752	158.065
Pa_3_4850	Put. DASH complex subunit dad4	1.73627e-17	0.630909	17.661
Pa_2_11000	Put. exoribonuclease CSL4 homolog	1.0961e-20	0.631222	21.2308
Pa_1_20450	Put. protein of unknown function	3.02244e-20	0.631633	20.7729
Pa_6_8670	Put. Serine/threonine-protein phosphatase	1.75511e-11	0.631922	11.0687
Pa_2_4960	Put. multidrug resistance protein	1.30129e-24	0.631955	25.6677
Pa_6_9080	Put. protein of unknown function	2.44E-310	0.632234	347.33
Pa_1_2120	Put. glycosyltransferase	7.9627e-30	0.632583	31.5579
Pa_6_1120	Put. protein of unknown function	3.19187e-34	0.632944	36.5061
Pa_7_6910	Put. fatty acid elongation protein	3.51609e-92	0.633173	101.898
Pa_1_14860	Put. Signal recognition particle receptor subunit	1.07601e-14	0.634482	14.7502
Pa_3_570	Put. Potassium-activated aldehyde dehydrogenase	4.42799e-21	0.634664	21.927
Pa_1_6610	Put. protein of unknown function	4.19125e-19	0.635438	19.7724
Pa_7_11540	Put. cytosolic 60S ribosomal protein Rpl7	1.86265e-219	0.635813	247.926
Pa_2_13110	Put. protein of unknown function	4.55022e-22	0.636007	23.1277
Pa_1_12780	Put. vacuolar ATP synthase subunit C	1.17814e-12	0.636224	12.5404
Pa_5_11220	Put. protein of unknown function	1.18092e-21	0.63659	22.7292
Pa_7_10500	Put. FACT complex subunit pob-3	4.44226e-20	0.636853	20.942
Pa_1_20440	Put. mitochondrial complex I intermediate-associat	3.50147e-14	0.637245	14.3226
Pa_1_5420	Put. aldehyde dehydrogenase	7.65801e-31	0.637486	33.2274
Pa_3_5420	Put. protein of unknown function	6.66579e-22	0.637772	23.0974
Pa_4_4430	Put. L-ornithine 5-monooxygenase	1.41568e-13	0.637991	13.663
Pa_1_15090	Put. protein of unknown function	4.9887e-12	0.638184	11.9262
Pa_7_9740	Put. DNA-directed RNA polymerases I, II, and III s	5.954e-26	0.638475	27.7615
Pa_6_5610	Put. Mitochondrial precursor of ATP synthase subun	4.5641e-215	0.639465	246.002
Pa_2_11740	Put. Protein ERP3 precursor	1.89994e-50	0.639511	56.0296
Pa_1_8690	Put. DNA replication licensing factor	6.87141e-12	0.639782	11.8324
Pa_5_6560	Put. protein of unknown function	3.38294e-26	0.640272	28.2303
Pa_7_11390	Put. vacuolar-sorting protein SNF8	1.59361e-11	0.641339	11.48
Pa_5_7150	Put. protein of unknown function	1.51078e-16	0.641441	17.2199
Pa_2_5710	Put. protein similar to YSY6 of Saccharomyces cere	1.50293e-27	0.64262	30.0292
Pa_5_5930	Put. protein of unknown function	2.96184e-22	0.642658	23.8813
Pa_6_7000	Put. Methyltransferase	5.76262e-13	0.642684	13.1869
Pa_3_6520	Put. vesicular-fusion protein sec17	1.90411e-26	0.642712	28.7608
Pa_1_9590	Put. cytosolic 60S ribosomal protein Rpl35a	2.71399e-203	0.64273	234.864
Pa_4_4120	Put. Fungal specific transcription factor	2.04704e-11	0.642889	11.418
Pa_1_20700	Put. protein of unknown function	2.08492e-14	0.64353	14.8867
Pa_1_10560	Put. protein of unknown function	1.41334e-27	0.643615	30.1637
Pa_4_6160	Put. palmitoyltransferase	1.48723e-16	0.643877	17.3744
Pa_2_4440	Put. oxidoreductase similar to ydgJ of Escherichia	1.32954e-54	0.644386	61.808
Pa_1_7890	Put. 14-3-3 protein homolog	4.88375e-146	0.644871	169.435
Pa_4_5220	Put. Proteasome component	1.34657e-57	0.645538	65.626
Pa_1_6960	Put. mitochondrial cytochrome c peroxidase precurs	6.9945e-83	0.645539	95.392
Pa_2_7920	Put. cytochrome P450 pisatin demethylase-like	0	0.645694	885.333
Pa_1_21116	Put. protein of unknown function	3.06385e-75	0.64615	86.5778
Pa_1_16990	Put. protein of unknown function	8.74775e-22	0.64634	23.6503
Pa_6_7570	Put. protein of unknown function	1.0205e-40	0.646515	45.9138
Pa_4_4930	Put. protein of unknown function	1.45318e-11	0.647789	11.7904
Pa_7_10170	Put. cytosolic 40S ribosomal protein Rps15a	0	0.647943	392.28
Pa_6_610	Put. Glycoside Hydrolase Family 47	6.63343e-23	0.648153	25.1301
Pa_4_4460	Put. protein of unknown function	1.35779e-42	0.648673	48.5101
Pa_1_22600	Put. Glycoside Hydrolase Family 76	1.38461e-13	0.648743	14.196
Pa_1_22000	Put. vacuolar protein-sorting-associated protein	3.3449e-27	0.648771	30.2701
Pa_1_15790	Put. protein of unknown function	1.66408e-11	0.648898	11.7612
Pa_1_20200	Put. protein of unknown function	5.85352e-16	0.649371	17.0174
Pa_5_6080	Put. CDP-diacylglycerol-serine O-phosphatidyltrans	7.4302e-18	0.649551	19.2748
Pa_5_210	Put. fatty acid desaturase	2.64079e-50	0.649604	57.8719
Pa_1_8100	Put. cytosolic 40S ribosomal protein Rps16	0	0.65092	707.637
Pa_5_9550	Put. mitochondrial glutaryl-CoA dehydrogenase prec	2.81306e-17	0.65153	18.7219
Pa_4_3260	Put. protein of unknown function	1.21605e-22	0.651538	25.1091
Pa_1_22770	Put. NADH dehydrogenase	1.91643e-74	0.651999	87.4273
Pa_1_9910	Put. protein of unknown function	8.71265e-74	0.652132	86.6922
Pa_7_8230	Put. cytosolic 60S ribosomal protein Rpl8	6.69036e-188	0.652208	224.431
Pa_5_5180	Put. GMC oxidoreductase	6.31489e-13	0.652235	13.5796
Pa_5_12520	Put. protein of unknown function	7.89095e-13	0.652335	13.4792
Pa_6_7100	Put. Aldo/keto reductase	1.44551e-21	0.652587	23.9066
Pa_1_3400	Put. adenine phosphoribosyltransferase	0	0.652598	480.334
Pa_4_1630	Put. protein of unknown function	1.84242e-14	0.652944	15.4529
Pa_4_4815	Put. protein of unknown function	4.67353e-12	0.653551	12.6169
Pa_1_9790	Put. protein of unknown function	1.3587e-14	0.653905	15.6638
Pa_7_7250	Put. cleavage and polyadenylation specificity fact	9.12846e-20	0.654122	21.8869
Pa_7_9790	Put. protein of unknown function	5.87715e-26	0.654303	29.3673
Pa_6_7010	Put. protein of unknown function	8.79E-322	0.65458	389.438
Pa_2_860	Put. protein similar to CCG6 of Neurospora crassa	0	0.654937	2875.88
Pa_1_21920	Put. PEX16 peroxisomal biogenesis factor 16	2.19488e-28	0.654955	32.3749
Pa_1_5930	Put. protein of unknown function	1.26626e-78	0.655501	93.6111
Pa_1_17555	Put. protein of unknown function	1.21868e-11	0.65582	12.2128
Pa_3_3080	Put. Translation machinery-associated protein 20	1.67329e-30	0.65611	35.088
Pa_1_24060	Put. DNA replication licensing factor mcm6	1.05722e-14	0.656273	15.9286
Pa_5_3020	Put. protein of unknown function	6.88388e-12	0.657269	12.5829
Pa_1_9680	Put. ER-derived vesicles protein ERV29	5.34898e-69	0.65755	82.4843
Pa_1_18330	Put. Glycoside Hydrolase Family 2	9.50599e-43	0.658482	50.4348
Pa_3_540	Put. 3-ketoacyl-CoA thiolase, peroxisomal precurso	2.40803e-18	0.658716	20.5183
Pa_1_24180	Put. protein of unknown function	7.52627e-43	0.659233	50.6962
Pa_1_11920	Put. integrin beta-1-binding protein	4.32137e-21	0.659401	23.9363
Pa_1_11865	Put. protein of unknown function	0	0.659665	626.101
Pa_1_23020	Put. transcriptional activator	7.60228e-18	0.660514	20.0165
Pa_4_4415	Put. protein of unknown function	6.03733e-17	0.660581	18.9315
Pa_1_6968	Put. protein of unknown function	4.57213e-20	0.660606	22.7727
Pa_5_890	Put. bifunctional protein GAL10 [Includes:UDP-gluc	2.25648e-13	0.661564	14.6005
Pa_1_4530	Put. ADP-ribosylation factor	9.12744e-172	0.662256	212.472
Pa_2_11110	Put. protein of unknown function	4.17833e-13	0.662569	14.3284
Pa_3_9350	Put. protein of unknown function	2.04458e-59	0.663533	72.2629
Pa_1_21250	Put. protein of unknown function	3.16831e-39	0.663808	47.0108
Pa_6_8640	Put. mitochondrial precursor of 3-hydroxyisobutyra	2.28599e-15	0.664145	17.215
Pa_1_17250	Put. protein of unknown function	1.72144e-85	0.664568	105.367
Pa_2_1130	Put. Replication factor-A protein	4.28868e-16	0.664893	18.1731
Pa_1_5490	Put. versicolorin reductase	3.32567e-14	0.665491	15.8383
Pa_2_13210	Put. protein of unknown function	8.73616e-11	0.665496	11.5938
Pa_4_7145	Put. dioxygenase	6.40509e-23	0.665769	26.7886
Pa_6_10730	Put. Protein simlar to Vacuolar amino acid transpo	6.08733e-16	0.665791	18.0367
Pa_4_1520	Put. Phosphodiesterase/Alkaline phosphatase D	6.09125e-15	0.6658	16.7859
Pa_1_20150	Put. protein of unknown function	7.20346e-21	0.666565	24.2825
Pa_7_7620	Put. protein of unknown function	9.72473e-14	0.666827	15.3411
Pa_3_1320	Put. fungal-specific cytosolic translation elongat	0	0.66717	451.478
Pa_3_11290	Put. Aspartate aminotransferase mitochondrial prec	4.38183e-47	0.667313	57.5899
Pa_1_15660	Put. protein of unknown function	3.91156e-15	0.6682	17.164
Pa_3_5050	Put. GTP-binding protein Rab-11B	2.39756e-101	0.668421	127.193
Pa_4_1970	Put. Trans-aconitate methyltransferase	3.44724e-11	0.668586	12.2321
Pa_1_730	Put. protein of unknown function	2.40839e-21	0.668816	25.0885
Pa_4_370	Put. protein of unknown function	1.4006e-28	0.669479	34.3781
Pa_7_11115	Put. reductase	6.74598e-33	0.669572	39.9077
Pa_1_15580	Put. NAD-dependent deacetylase sirtuin-2 HST2	3.53946e-24	0.670047	28.7987
Pa_1_14800	Put. protein of unknown function	4.46507e-22	0.670343	26.1457
Pa_4_7040	Put. Peptide methionine sulfoxide reductase	5.20262e-60	0.670639	74.9393
Pa_7_6610	Put. transcription initiation factor IIF	1.77909e-17	0.670835	20.345
Pa_6_190	Put. Protein similar to C4C5.03 of Schizosaccharom	2.53843e-11	0.671179	12.508
Pa_5_3230	Put. mitochondrial SSU ribosomal protein S2 precur	1.57513e-37	0.671437	46.174
Pa_1_8510	Put. protein of unknown function	2.48753e-24	0.671678	29.191
Pa_5_8310	Put. protein of unknown function	1.97944e-21	0.671962	25.4915
Pa_4_9810	Put. dehydrogenase	7.9697e-18	0.672235	20.8689
Pa_2_12660	Put. NADH-ubiquinone oxidoreductase 21.3 kDa subun	4.36064e-36	0.672323	44.4467
Pa_4_8610	Put. protein of unknown function	1.85689e-59	0.672813	74.7696
Pa_1_20120	Put. D-arabinitol 2-dehydrogenase [ribulose-formin	1.12248e-17	0.673716	20.8083
Pa_3_10900	Put. protein of unknown function	2.54006e-59	0.674284	75.0617
Pa_2_330	Put. repressor of RNA polymerase III transcription	2.07266e-22	0.674901	27.0459
Pa_7_1300	Put. protein of unknown function	4.47257e-46	0.674994	57.9008
Pa_1_21030	Put. glucosamine 6-phosphate N-acetyltransferase	1.29536e-24	0.675046	29.9351
Pa_4_860	Put. protein of unknown function	8.58211e-12	0.675083	13.3084
Pa_4_3875	Put. protein of unknown function	1.12022e-48	0.675163	61.3736
Pa_4_7590	Put. Glycosyltransferase Family 76	1.92466e-13	0.675204	15.4421
Pa_3_9570	Put. protein of unknown function	3.83359e-40	0.675627	50.2986
Pa_1_2380	Put. cyclin-dependent kinases regulatory subunit	4.50067e-46	0.675637	58.0689
Pa_5_4010	Put. dehydrogenase	2.3656e-12	0.675922	14.062
Pa_2_6110	Put. tropomyosin-2	1.18553e-65	0.676599	84.0537
Pa_1_12960	Put. Dolichyl-diphosphooligosaccharide--protein gl	2.24728e-20	0.677279	24.6198
Pa_2_470	Put. 5-oxoprolinase	3.31216e-12	0.677751	13.9734
Pa_6_7860	Put. Multidrug resistance protein fnx1	0	0.678037	500.583
Pa_4_280	Put. oxygenase	4.31431e-12	0.678341	13.8503
Pa_3_7920	Put. sphingosine-1-phosphate lyase	6.90667e-51	0.678521	65.1074
Pa_1_1790	Put. protein of unknown function	6.81497e-14	0.680157	16.3279
Pa_6_2800	Put. Vacuolar membrane-associated protein IML1	3.13701e-12	0.680838	14.1745
Pa_5_2740	Put. Glycoside Hydrolase Family 13	3.66288e-221	0.681037	293.991
Pa_5_925	Put. protein of unknown function	7.94624e-14	0.683274	16.4328
Pa_1_700	Put. protein of unknown function	1.13462e-42	0.683736	55.2794
Pa_2_7420	Put. NAD(P)-binding protein involved in aflatoxin	1.41571e-54	0.68418	71.5056
Pa_1_13460	Put. serine/threonine-protein kinase	4.06766e-15	0.68426	18.2216
Pa_2_7140	Put. NADH dehydrogenase [ubiquinone] 1 alpha subco	4.218e-42	0.684335	54.6273
Pa_2_11420	Put. protein of unknown function	1.70319e-12	0.684494	14.7272
Pa_6_1520	Put. protein of unknown function	3.22419e-85	0.685168	113.466
Pa_1_760	Put. protein of unknown function	6.78814e-19	0.685222	23.3787
Pa_1_15150	Put. protein of unknown function	1.25388e-32	0.685623	42.0228
Pa_4_2390	Put. cytosolic 60S ribosomal protein Rpl18	2.99154e-182	0.685646	246.264
Pa_6_4010	Put. ARP2/3 complex subunit	4.48772e-29	0.685713	37.2128
Pa_1_2930	Put. ammonium transporter	2.12767e-25	0.68681	32.3627
Pa_1_9940	Put. protein of unknown function	3.02775e-50	0.686906	66.3154
Pa_7_11285	Put. protein of unknown function	2.37116e-11	0.687651	13.3616
Pa_5_130	Put. pH-response regulator protein	4.15724e-59	0.687876	78.6775
Pa_1_6630	Put. protein of unknown function	3.04463e-21	0.6883	26.8402
Pa_4_5820	Put. Mitochondrial import inner membrane transloca	3.85713e-19	0.688427	24.0015
Pa_1_17480	Put. protein of unknown function	3.79955e-34	0.688675	44.6072
Pa_3_10150	Put. ADP,ATP carrier protein	0	0.688833	2074.33
Pa_1_23880	Put. protein of unknown function	7.62434e-15	0.688933	18.1554
Pa_1_16070	Put. ubiquitin homeostasis protein	1.98171e-39	0.689724	52.0856
Pa_4_7010	Put. dehydrogenase	1.03495e-57	0.690249	77.5329
Pa_7_4840	Put. carboxypeptidase	5.36986e-17	0.690428	21.2389
Pa_1_8550	Put. protein of unknown function	5.41021e-161	0.69078	221.482
Pa_1_20930	Put. ubiquitin carboxyl-terminal hydrolase 6	1.45518e-32	0.690865	42.795
Pa_4_2650	Put. aldehyde dehydrogenase	5.67011e-12	0.691948	14.44
Pa_6_9240	Put. protein of unknown function	4.17459e-16	0.692029	20.1257
Pa_6_4350	Put. protein of unknown function	8.34026e-83	0.692233	113.231
Pa_3_7530	Put. protein similar to zinc finger protein ZPR1 o	1.57976e-19	0.692348	24.9067
Pa_3_11080	Put. Aminopeptidase	7.08262e-25	0.692362	32.3385
Pa_1_23980	Put. protein of unknown function	4.2881e-28	0.692572	36.8482
Pa_1_17890	Put. translation initiation factor 3 subunit 7	3.37873e-85	0.693097	116.881
Pa_6_6670	Put. Bifunctional aminoacyl-tRNA synthetase	1.22909e-39	0.693424	53.1033
Pa_4_8175	Put. cytochrome b-c1 complex subunit 6	1.11864e-128	0.694401	178.982
Pa_2_3355	Put. protein of unknown function	4.67262e-52	0.695507	71.0737
Pa_1_23970	Put. protein similar to protein YSC84 of Saccharom	2.95456e-15	0.695877	19.2546
Pa_4_5460	Put. protein of unknown function	4.52204e-157	0.69592	220.406
Pa_5_5000	Put. cytochrome b5 reductase 4	7.19893e-13	0.696853	15.9761
Pa_6_3020	Put. Isopentenyl-diphosphate Delta-isomerase	6.43757e-52	0.697424	71.4198
Pa_3_2940	Put. Carboxypeptidase	2.4487e-46	0.697587	63.562
Pa_1_5850	Put. mitochondrial isocitrate dehydrogenase [NAD]	9.99582e-21	0.698473	27.2184
Pa_2_1280	Put. Transcription factor atf1	3.94506e-40	0.699037	55.029
Pa_7_780	Put. protein of unknown function	1.99582e-56	0.699629	78.5906
Pa_5_4960	Put. squalene synthetase	9.60918e-20	0.699918	25.9918
Pa_1_8300	Put. protein of unknown function	5.95795e-17	0.70052	22.0345
Pa_6_5670	Put. RuvB-like helicase 2	9.74374e-17	0.701222	21.7994
Pa_2_12320	Put. Clathrin light chain	1.48519e-20	0.701321	27.2804
Pa_4_2215	Put. protein of unknown function	1.11758e-229	0.701662	331.111
Pa_4_6360	Put. sulfite reductase [NADPH] flavoprotein compon	2.22009e-52	0.702639	73.6498
Pa_3_4980	Put. Ni-binding urease accessory protein	2.44445e-47	0.702893	66.3254
Pa_1_10320	acidic cytosolic 60S ribosomal protein RplP0	2.66E-314	0.702923	456.171
Pa_1_7490	Put. protein of unknown function	1.83789e-17	0.70302	22.9943
Pa_2_3150	Put. glutamine-dependent NAD(+) synthetase	7.12351e-17	0.703022	22.1424
Pa_3_1860	Put. Adenosylhomocysteinase	9.13687e-277	0.703441	402.494
Pa_2_13870	Put. cytosolic 40S ribosomal protein Rps24	3.48857e-212	0.70433	308.949
Pa_3_4930	Put. protein of unknown function	5.73804e-18	0.705376	23.9508
Pa_6_1320	Put. Fumarylacetoacetate hydrolase domain containi	1.44817e-11	0.706318	14.6945
Pa_1_7100	Put. 14-3-3 protein homolog	8.86831e-104	0.706448	150.877
Pa_1_6870	Put. F-actin-capping protein subunit beta	6.63168e-40	0.706537	56.3789
Pa_3_2740	Put. protein of unknown function	2.11288e-27	0.707077	37.9841
Pa_0_540	Put. protein of unknown function	1.00177e-15	0.707528	20.846
Pa_2_10490	Put. Ubiquitin-conjugating enzyme E2	4.10693e-22	0.707578	30.2778
Pa_3_6020	Put. protein of unknown function	9.5338e-21	0.7076	28.2638
Pa_4_7350	Put. Protein kinase	5.18516e-11	0.70768	13.9668
Pa_2_6760	Put. H/ACA ribonucleoprotein complex subunit 3	6.4017e-13	0.707895	16.7588
Pa_mito_atp6	ATP synthase subunit 6	1.86595e-39	0.708349	56.1251
Pa_3_11180	Put. protein of unknown function	5.29462e-19	0.70837	25.7508
Pa_7_5080	Put. protein of unknown function	1.18955e-71	0.708795	104.202
Pa_6_4830	Put. Serine/threonine-protein phosphatase	4.75307e-11	0.710191	14.1665
Pa_7_10360	Put. protein of unknown function	2.26248e-19	0.710338	26.5299
Pa_6_1260	Put. Adenylyl cyclase-associated protein	1.05779e-20	0.710533	28.5378
Pa_2_7430	Put. 8-O-methyltransferase possibly involved in af	8.69771e-148	0.711864	220.934
Pa_1_3120	Put. protein of unknown function	1.09129e-12	0.712275	16.7302
Pa_7_4360	Put. protein of unknown function	6.68626e-12	0.712633	15.5792
Pa_mito_orf68	Put. protein of unknown function	1.24675e-84	0.712643	125.655
Pa_3_1560	Put. Serine/threonine-protein kinase prp4	2.39629e-14	0.713649	19.3165
Pa_7_5760	Put. protein of unknown function	1.05574e-88	0.713786	132.345
Pa_1_12690	Put. Glycoside Hydrolase Family 13	9.40765e-13	0.71385	16.9217
Pa_3_2470	Put. Nitrogen assimilation transcription factor ni	1.34666e-24	0.714243	34.8865
Pa_2_850	Put. quinone oxidoreductase	1.01338e-11	0.714271	15.4117
Pa_1_2060	Put. alanine racemase	5.55464e-16	0.714583	21.8622
Pa_4_3517	metallothionein encoded by the PaMt1	0	0.71491	968.83
Pa_1_4140	Put. protein of unknown function	7.10204e-11	0.715527	14.2224
Pa_4_3340	Put. protein of unknown function	2.93131e-41	0.717068	60.9595
Pa_1_5410	Put. L-PSP endoribonuclease	3.61275e-14	0.717349	19.3275
Pa_7_7660	Put. CCR4-NOT transcription complex subunit 7	1.5811e-14	0.717462	19.8834
Pa_4_9090	Put. carbonic anhydrase	6.79814e-15	0.717801	20.4912
Pa_5_730	Put. Glycosyltransferase Family 20	4.54306e-64	0.718083	96.5942
Pa_2_7250	Put. dehydrogenase/reductase involved in aflatoxin	4.52464e-65	0.718573	98.295
Pa_1_14250	Put. phosphoglucomutase	4.4888e-85	0.718643	129.509
Pa_2_7750	Put. S-adenosylmethionine decarboxylase proenzyme	5.1095e-14	0.718889	19.2372
Pa_7_2170	Put. mitochondrial ATP synthase delta chain precur	6.42118e-165	0.718928	254.036
Pa_2_4590	Put. phenylacetone monooxygenase	1.23739e-47	0.719277	71.4527
Pa_1_22710	Put. translocation protein SEC62	5.33651e-13	0.719719	17.7173
Pa_4_6130	Put. protein of unknown function	4.09927e-18	0.719882	25.6563
Pa_1_19250	Put. vacuolar ATP synthase subunit E	8.49049e-16	0.720012	22.105
Pa_7_3810	Put. protein of unknown function	4.5902e-23	0.720154	33.3719
Pa_1_19520	Put. acyl-protein thioesterase 1	1.32776e-16	0.720603	23.3925
Pa_1_22890	Put. mitochondrial import inner membrane transloca	1.78537e-13	0.720632	18.522
Pa_7_11320	Put. mitochondrial LSU ribosomal protein L23 precu	2.00497e-17	0.720756	24.6749
Pa_1_19450	Put. protein of unknown function	8.34774e-19	0.721588	26.916
Pa_5_1750	Put. Glycosyltransferase Family 4	5.9071e-155	0.722305	242.125
Pa_2_7240	Put. reductase involved in aflatoxin biosynthesis	0	0.723054	865.373
Pa_1_14240	Put. protein of unknown function	6.02156e-12	0.723084	16.3463
Pa_3_8720	Put. protein of unknown function	6.05858e-14	0.723768	19.5217
Pa_2_11585	Put. protein of unknown function	2.12159e-20	0.724055	29.7148
Pa_3_3830	Put. Phosphatidylglycerol/phosphatidylinositol tra	7.14456e-19	0.724101	27.3108
Pa_6_8690	Put. protein of unknown function	7.93441e-24	0.725788	35.3678
Pa_3_7750	Put. cytosolic 40S ribosomal protein Rps8	7.79797e-174	0.725831	276.132
Pa_2_2970	Put. ribonucleoprotein-associated protein	2.98347e-22	0.726366	32.9388
Pa_4_7380	Put. protein of unknown function	4.4483e-44	0.727223	68.1783
Pa_5_12040	Put. protein of unknown function	1.93503e-12	0.727355	17.43
Pa_1_2260	Put. deubiquitination-protection protein	5.68496e-14	0.728245	19.9433
Pa_6_11440	Put. 26S protease regulatory subunit 8	1.52772e-37	0.728335	57.9312
Pa_2_2180	Put. protein similar to YOR052C of Saccharomyces c	3.36097e-85	0.728417	135.217
Pa_4_7250	Put. protein of unknown function	4.13121e-24	0.729317	36.3636
Pa_4_660	Put. Serine hydroxymethyltransferase	2.09187e-20	0.730196	30.5199
Pa_6_4310	Put. Cytoplasmic Isoleucyl-tRNA synthetase	2.80943e-31	0.730314	48.2155
Pa_1_18170	Put. COP9 signalosome complex subunit 4	2.62789e-11	0.730592	15.8376
Pa_1_17290	Put. protein of unknown function	4.19987e-21	0.730673	31.7208
Pa_2_10920	Put. UPF0220 protein	5.33706e-43	0.733024	68.0691
Pa_4_8360	Put. general negative regulator of transcription s	1.0597e-14	0.733083	21.5586
Pa_1_19260	Put. protein of unknown function	9.01743e-11	0.733911	15.209
Pa_2_5240	Put. protein similar to ECM14 of Saccharomyces cer	1.18734e-15	0.734336	23.2398
Pa_1_23530	Put. protein of unknown function	2.52631e-29	0.734369	45.7984
Pa_5_1270	Put. protein of unknown function	4.17554e-111	0.735316	182.536
Pa_2_4710	Put. succinyl-CoA ligase [GDP-forming] subunit alp	2.41049e-30	0.735625	47.7926
Pa_3_2520	Put. protein of unknown function	4.03665e-232	0.736379	386.876
Pa_2_820	PaMKK2 MAPK kinase encoded by the PaMKK2 gene	7.25571e-22	0.737069	33.8641
Pa_1_18760	Put. 26S proteasome regulatory subunit RPN10	8.06335e-22	0.737114	33.7937
Pa_1_22870	Put. protein of unknown function	1.06223e-35	0.737538	57.2086
Pa_0_990	Put. thymidylate kinase	3.13451e-21	0.737672	32.8953
Pa_5_8990	Put. serine hydroxymethyltransferase	5.14577e-19	0.738865	29.3393
Pa_5_1490	Put. inositol monophosphatase	1.51577e-15	0.739294	23.5772
Pa_3_5400	Put. protein similar to Ca-dependent solute carrie	1.10353e-11	0.740098	17.1461
Pa_4_7370	Put. protein of unknown function	1.72036e-19	0.740549	30.3922
Pa_4_9630	Target of rapamycin protein kinase-related kinase	1.85461e-12	0.741177	18.5513
Pa_1_22480	Put. protein of unknown function	1.54255e-36	0.74134	59.6224
Pa_3_9420	Put. protein of unknown function	0	0.744682	614.564
Pa_1_8040	Put. pre-mRNA branch site protein p14	2.48808e-55	0.744812	93.2799
Pa_5_3270	Put. cytosolic 40S ribosomal protein Rps26	0	0.745141	932.968
Pa_3_1590	Put. protein of unknown function	4.36046e-29	0.745205	47.6581
Pa_1_14370	Put. mitochondrial ATP synthase D chain	3.51189e-174	0.745351	301.556
Pa_5_2810	Put. ARP2/3 complex 21 kDa subunit	9.06744e-24	0.745694	38.543
Pa_3_8490	Put. protein of unknown function	6.7652e-14	0.746227	21.4674
Pa_2_4650	Put. glutaredoxin	1.37991e-33	0.746452	55.8605
Pa_7_20	Put. mitochondrial ATP synthase protein 9 precurso	0	0.746853	597.232
Pa_7_6390	Put. DOA4-independent degradation protein similar	2.54056e-15	0.747183	24.0237
Pa_7_6670	Put. protein of unknown function	1.32279e-17	0.747448	28.0551
Pa_1_15870	Put. protein kinase	6.37608e-13	0.747975	19.9509
Pa_6_5750	Put. Mitochondrial precursor of Heat shock protein	3.52359e-81	0.748361	140.509
Pa_6_3680	Put. Protein similar to membrane protein YJL163C o	7.64476e-15	0.749259	23.4344
Pa_3_8590	Put. cytochrome c	2.92594e-146	0.749291	257.021
Pa_1_11300	Put. cytoplasmic alanyl-tRNA synthetase	1.48413e-31	0.749663	53.0662
Pa_3_9370	Put. argininosuccinate synthase	1.43829e-34	0.749943	58.4452
Pa_1_23240	Put. protein of unknown function	9.14452e-22	0.750387	35.8209
Pa_1_6980	Put. prohibitin-2	6.28053e-46	0.751035	79.0874
Pa_5_9250	Put. 26S protease regulatory subunit 6B	1.8207e-22	0.751356	37.2326
Pa_2_6490	Put. protein transport similar to SEC61 of Neurosp	8.56206e-37	0.751437	62.8927
Pa_4_2730	Put. Eukaryotic translation initiation factor 3	4.53991e-19	0.752385	31.3254
Pa_7_3600	Put. Glycoside Hydrolase Family 55	7.96224e-15	0.753423	23.8562
Pa_3_4650	pah6 homeobox protein encoded by the pah6 gene	7.80298e-20	0.754294	32.9876
Pa_3_3840	Put. Vacuolar ATP synthase subunit F	6.1647e-15	0.755749	24.2974
Pa_6_1400	Put. Protein MSP1	2.07834e-11	0.756169	17.9796
Pa_7_4485	Put. protein of unknown function	7.0851e-34	0.756906	59.1102
Pa_3_2970	Put. protein of unknown function	1.39046e-30	0.756977	53.124
Pa_1_7210	Put. actin-related protein 2/3 complex subunit 1A	7.62178e-16	0.757722	26.2117
Pa_6_10250	Put. Coatomer subunit beta-1	8.35825e-24	0.757959	40.872
Pa_7_6790	Put. carboxypeptidase Y precursor	5.79631e-48	0.758058	85.5534
Pa_1_20300	Put. protein of unknown function	8.85884e-13	0.758145	20.6482
Pa_3_2310	Put. mitochondrial dihydrolipoyllysine-residue ace	8.69988e-39	0.758482	68.7487
Pa_7_1340	Put. Glycoside Hydrolase Family 17	0	0.758827	721.731
Pa_1_22950	Put. protein similar to GRAM domain-containing pro	9.19416e-50	0.761468	90.2625
Pa_5_2440	Put. protein of unknown function	1.08367e-22	0.763149	39.7963
Pa_4_850	Put. transporter	1.30766e-14	0.76356	24.6285
Pa_2_4070	Put. protein of unknown function	5.39046e-18	0.764818	31.1638
Pa_2_2080	Put. protein of unknown function	6.23447e-16	0.765113	27.3013
Pa_1_15110	Put. glucokinase	4.63867e-25	0.76632	44.9575
Pa_7_8820	Put. cytosolic 60S ribosomal protein Rpl23a	6.98945e-207	0.766907	396.924
Pa_1_11820	Put. mitochondrial NADH-ubiquinone oxidoreductase	3.32112e-27	0.767385	49.3318
Pa_1_19590	Put. protein of unknown function	2.29132e-141	0.767968	271.374
Pa_2_13920	Put. protein similar to DCG1 of Saccharomyces cere	6.82549e-12	0.768144	19.9524
Pa_1_3520	Put. protein of unknown function	1.81514e-13	0.769649	23.1583
Pa_1_13600	Put. programmed cell death protein 6	5.9964e-17	0.769899	29.9522
Pa_4_1760	Put. metalloendopeptidase	1.61764e-14	0.770158	25.2593
Pa_5_11830	Put. protein of unknown function	6.84595e-112	0.772519	219.018
Pa_5_9000	Put. vacuolar protease A precursor	3.04749e-81	0.772603	158.112
Pa_1_2900	Put. tricalbin	2.09585e-34	0.773636	65.2372
Pa_5_4340	Put. eukaryotic translation initiation factor 3 su	6.4092e-13	0.774502	22.646
Pa_4_150	Put. Iron sulfur cluster assembly protein	2.33339e-25	0.776448	47.8403
Pa_2_2550	Put. microsomal glutathione S-transferase 3	2.25279e-56	0.776729	110.744
Pa_5_1260	Put. cytochrome P450 pisatin demethylase-like	1.02133e-36	0.776863	71.001
Pa_1_22370	Put. protein of unknown function	5.64089e-43	0.777001	83.7611
Pa_2_4160	Put. protein similar to C1393.13 of Schizosaccharo	3.67048e-12	0.778271	21.5342
Pa_3_5250	ATG8_PODAN	6.1512e-45	0.778748	88.5335
Pa_1_6860	Put. protein of unknown function	1.41001e-28	0.780835	55.6203
Pa_5_12250	Put. protein of unknown function	8.21036e-16	0.781258	29.38
Pa_6_1590	Put. Mitochondrial precursor of Acetyl-CoA acetylt	9.04104e-24	0.781282	45.7579
Pa_3_6450	Put. mitochondrial acetolactate synthase small sub	4.67989e-20	0.784701	38.777
Pa_1_4710	Put. protein of unknown function	1.78072e-15	0.785343	29.2787
Pa_2_9780	Put. outer mitochondrial membrane protein porin	4.84959e-75	0.786062	156.015
Pa_6_7840	Put. Phenol 2-monooxygenase	2.55174e-41	0.786928	84.6472
Pa_1_10550	Put. mitochondrial aminopeptidase 2 precursor	4.09302e-17	0.787207	33.0737
Pa_5_3220	Put. protein of unknown function	8.90196e-24	0.789132	47.6988
Pa_1_5920	Put. RNA-binding protein	4.7479e-14	0.789693	26.9291
Pa_7_1800	Put. cytochrome P450 E-class, group IV	2.18757e-17	0.791713	34.4752
Pa_6_5090	Put. Stomatin-like protein	3.09123e-27	0.797491	57.7765
Pa_5_5290	Put. protein of unknown function	8.22064e-24	0.798419	50.3009
Pa_3_3590	Put. protein of unknown function	7.64291e-235	0.802063	542.553
Pa_1_5460	Put. dehydrogenase/reductase	1.94206e-23	0.803047	50.7469
Pa_2_12350	Put. protein of unknown function	4.72075e-99	0.803543	228.021
Pa_1_6190	Put. Glycerol-3-phosphate dehydrogenase [NAD+]	5.7839e-15	0.80426	31.3129
Pa_4_7400	Put. Glycoside Hydrolase Family 16	7.53046e-52	0.804805	118.255
Pa_4_6730	Put. 26S proteasome regulatory complex component	4.45779e-12	0.805926	24.8118
Pa_1_12120	Put. protein similar to translation initiation fac	1.25103e-13	0.806599	28.5556
Pa_4_4220	Put. protein of unknown function	4.40672e-29	0.809127	66.1038
Pa_1_14280	Put. protein similar to KES1 of Saccharomyces cere	2.32562e-12	0.809232	25.9928
Pa_2_1040	Put. Glycosyltransferase Family 2	1.3373e-15	0.810677	34.0344
Pa_2_2198	Put. protein of unknown function	1.13245e-19	0.81527	45.0598
Pa_4_1555	Put. protein of unknown function	5.13565e-20	0.816249	46.2363
[truncated: 38 more rows]

## Sheet: up-regulated
gene	description	p_value_day14_to_day6	factor_day14_to_day6	diff_day14_to_day6_in_tpm
Pa_1_21790	Put. hydrolase	3.67439e-12	40.8689	2.41232
Pa_5_9545	Put. protein of unknown function	1.01016e-12	23.7809	2.67795
Pa_3_10230	Put. protein of unknown function	0	20.7798	882.505
Pa_7_5600	Put. protein of unknown function	2.77289e-142	19.497	33.7347
Pa_3_11420	Put. protein of unknown function	1.32169e-17	17.4544	3.98238
Pa_4_1445	Put. protein of unknown function	5.82677e-17	17.2952	3.83108
Pa_5_4720	Put. multidrug resistance protein	4.30556e-24	16.4611	5.61295
Pa_2_3410	Put. sterol regulatory element-binding protein	1.34683e-26	15.918	6.2668
Pa_1_9920	Put. protein of unknown function	0	15.4512	136.202
Pa_1_5100	Put. glutathione S-transferase	1.56232e-14	15.1333	3.32281
Pa_2_8750	Put. protein of unknown function	0	15.0088	668.688
Pa_1_19660	Put. protein of unknown function	0	14.8291	326.85
Pa_5_9500	Put. 26S proteasome regulatory subunit rpn3	0	14.5844	448.277
Pa_5_8820	Put. nucleolar protein 6	1.77342e-120	14.5554	30.1123
Pa_1_9180	Put. protein of unknown function	0	14.3356	838.686
Pa_7_9090	Put. tyrosine-protein phosphatase	7.0524e-25	13.7821	6.01027
Pa_4_130	Put. argininosuccinate lyase	0	13.3259	181.118
Pa_4_6650	Put. protein of unknown function	7.17395e-176	13.2877	45.0332
Pa_7_2380	Put. mitochondrial SSU ribosomal protein S10 precu	0	13.1061	356.551
Pa_4_8067	Put. protein of unknown function	0	12.654	1536.33
Pa_2_2140	Put. transcriptional activator protein	3.74344e-20	12.585	4.90676
Pa_2_1400	Put. flavin carrier protein precursor	0	12.4473	1395.67
Pa_3_3330	Put. Glycosyltransferase Family 2	0	12.4462	143.556
Pa_5_5120	Put. 3-dehydroshikimate dehydratase	0	12.0873	1206.93
Pa_1_6070	Put. transporter	0	11.839	566.214
Pa_1_19900	Put. RNA-dependent RNA polymearse	7.35139e-61	11.3581	15.9007
Pa_1_3730	Put. cytoplasmic dynein 1 intermediate chain 2	0	11.3471	527.941
Pa_2_300	Put. protein of unknown function	0	11.2774	93.7548
Pa_2_13070	Put. protein of unknown function	0	11.231	387.849
Pa_3_10470	Put. Protein similar to dynamin GTPase	1.11546e-14	11.1698	3.58646
Pa_2_11050	Put. protein of unknown function	0	11.0257	302.315
Pa_7_8160	Put. forkhead protein similar to SEP1 of Schizosac	1.99553e-12	10.9322	3.0048
Pa_5_920	Put. Glycosyltransferase Family 31	1.25793e-18	10.919	4.66404
Pa_4_6870	Put. protein of unknown function	0	10.8587	212.321
Pa_5_12750	Put. protein of unknown function	4.26928e-14	10.8095	3.45939
Pa_6_1660	Put. ADP-ribosylation factor GTPase-activating pro	0	10.7556	593.06
Pa_mito_nad2	NADH-ubiquinone oxidoreductase chain 2	0	10.5969	185.181
Pa_6_1180	Put. protein of unknown function	2.04619e-130	10.4665	35.3159
Pa_2_290	Put. protein similar to AXL2 of Saccharomyces cere	0	10.4651	271.583
Pa_1_9230	Put. Glycosyltransferase Family 62	4.87106e-88	10.4555	23.7017
Pa_1_19310	Put. glyoxysomal malate synthase	0	10.3802	370.01
Pa_7_3380	Put. Glycosyltransferase Family 2	0	10.1029	181.664
Pa_2_9170	Put. eukaryotic translation initiation factor 4E t	6.32284e-205	9.65915	57.0027
Pa_5_12060	Put. lipase	1.05973e-15	9.49797	4.02524
Pa_1_20330	Put. coatomer subunit gamma	0	9.4777	268.68
Pa_1_2780	Put. tyrosine-protein phosphatase CDC14	4.10621e-14	9.47113	3.5879
Pa_3_11245	Put. protein of unknown function	0	9.46908	160.798
Pa_1_19060	Put. nucleolar protein	0	9.40121	140.237
Pa_5_11100	Put. monooxygenase	9.46899e-101	9.36338	28.0339
Pa_4_9540	Put. signal transduction histidine-protein kinase	0	9.28828	108.236
Pa_1_13050	Put. ribonuclease	1.47682e-58	9.13012	16.2335
Pa_6_11620	Put. High-affinity methionine permease	9.75438e-199	8.94142	56.5475
Pa_4_9760	Put. protein of unknown function	9.43348e-189	8.8302	53.8876
Pa_5_7760	Put. type IID cation-transporting ATPase	0	8.76944	171.09
Pa_2_620	Put. PEX24 peroxisomal biogenesis factor 24	2.60396e-235	8.73327	67.5384
Pa_1_3670	Put. protein of unknown function	0	8.65491	245.793
Pa_4_6260	Put. mitochondrial ubiquinone biosynthesis methylt	0	8.52394	157.044
Pa_1_15640	Put. hydrolase	7.26742e-32	8.34406	8.88724
Pa_1_8830	Put. protein of unknown function	0	8.33711	367.056
Pa_3_3910	Put. protein of unknown function	1.73213e-139	8.31667	40.4497
Pa_2_12130	Put. Inner membrane protein	5.7477e-19	8.28727	5.13983
Pa_4_1680	Put. Vacuolar ATP synthase subunit G	5.7477e-19	8.28727	5.13983
Pa_2_9930	Put. poly(A)+ RNA export protein	0	8.22667	585.752
Pa_1_14180	Put. protein of unknown function	1.2885e-253	8.22362	74.2776
Pa_4_9410	Put. protein of unknown function	4.44457e-146	8.15339	42.6764
Pa_7_6330	Put. protein of unknown function	2.72194e-19	7.53496	5.40002
Pa_0_1480	Put. Class E vacuolar protein-sorting machinery pr	0	7.48659	179.977
Pa_2_530	Put. iron transport multicopper oxidase FET3	2.05104e-53	7.40248	15.8052
Pa_4_8010	Put. Glycoside Hydrolase Family 81	8.44225e-50	7.39849	14.7117
Pa_5_1870	Put. Cytochrome P450 E-class, group IV	7.0833e-191	7.22293	58.3186
Pa_6_9380	Put. Protein HOL1	0	7.21883	379.829
Pa_5_8800	Put. cleavage and polyadenylation specificity fact	7.75156e-210	7.21314	64.1987
Pa_1_9810	Put. Glycosyltransferase Family 17	5.78346e-11	7.19058	2.95371
Pa_3_8850	Put. protein of unknown function	1.87534e-188	7.10392	57.8986
Pa_6_6880	Put. protein of unknown function	4.13583e-53	7.08263	15.9621
Pa_2_1390	Put. protein of unknown function	0	7.07699	112.891
Pa_1_10900	Put. deoxyuridine 5 -triphosphate nucleotidohydrol	0	7.05963	214.064
Pa_2_1570	Put. Glycoside Hydrolase Family 16	0	7.05642	953.729
Pa_6_5440	Put. Ubiquitin protease	1.17422e-140	6.97537	43.3645
Pa_2_5526	Put. protein of unknown function	8.40008e-242	6.93427	75.1242
Pa_5_1450	Put. protein of unknown function	1.19561e-21	6.83001	6.32937
Pa_1_21120	Put. guanine nucleotide exchange factor	3.31858e-11	6.81405	3.08561
Pa_6_6120	Put. protein of unknown function	0	6.79565	319.469
Pa_4_6830	Put. protein of unknown function	0	6.76165	112.912
Pa_2_1380	Put. protein of unknown function	0	6.72276	479.218
Pa_4_3925	Put. protein of unknown function	5.3265e-12	6.70188	3.35135
Pa_6_350	Put. Plasma membrane proteolipid 3	2.03656e-123	6.66515	38.6449
Pa_2_11540	Put. Cytochrome c oxidase polypeptide VI, mitochon	0	6.60272	1872.02
Pa_6_995	Put. protein similar to mitochondrial 3-hydroxyiso	7.45276e-78	6.58518	24.2924
Pa_7_9170	Put. protein of unknown function	0	6.58356	119.576
Pa_1_10670	Put. protein of unknown function	1.62949e-43	6.49217	13.4347
Pa_1_18740	Put. translation machinery-associated protein 22	0	6.4256	889.412
Pa_2_2990	Put. delta(24(24(1)))-sterol reductase	3.08125e-25	6.36964	7.64889
Pa_6_820	Put. Rho guanine nucleotide exchange factor gef2	6.63963e-93	6.29504	29.6124
Pa_6_9950	Put. Acyl-protein thioesterase 1	1.04912e-288	6.29112	93.2977
Pa_5_2270	Put. protein of unknown function	6.19187e-11	6.2695	3.09722
Pa_4_3330	Put. protein of unknown function	4.25124e-131	6.26189	42.1159
Pa_1_14310	Put. RNA-binding protein	7.22706e-55	6.25583	17.3176
Pa_7_2175	Put. protein of unknown function	5.58673e-16	6.21357	4.73181
Pa_7_1400	Put. protein of unknown function	0	6.19922	283.643
Pa_5_7330	Put. carboxypeptidase precursor	7.25408e-16	6.18329	4.70433
Pa_3_10810	Put. dipeptidyl aminopeptidase	0	6.14766	1456.19
Pa_1_3910	Put. mannose-P-dolichol utilization defect 1 prote	0	6.10597	225.44
Pa_1_3190	Put. protein of unknown function	0	6.10291	189.591
Pa_2_11870	Put. Serine/threonine-protein phosphatase 2A 56 kD	0	6.08627	346.055
Pa_1_1580	Put. Kinesin-like protein bimC	1.16331e-109	6.05034	35.6383
Pa_3_6540	Put. protein of unknown function	5.34162e-21	5.96775	6.45807
Pa_6_4340	Put. protein of unknown function	8.40854e-32	5.95808	10.0283
Pa_2_9430	Put. protein of unknown function	0	5.93225	259.835
Pa_7_710	Put. pre-mRNA-processing factor 19 PRP19	0	5.92121	275.732
Pa_1_7530	Put. protein of unknown function	0	5.90797	2140.41
Pa_3_7890	Put. protein of unknown function	5.46558e-13	5.89455	3.84996
Pa_2_5920	Put. cytosolic 60S ribosomal protein Rpl4	0	5.86952	4554.67
Pa_0_1030	Put. LSU ribosomal protein L2 mitochondrial precur	0	5.86371	761.742
Pa_5_2570	Put. dihydroxy-acid dehydratase	4.00069e-17	5.84865	5.2304
Pa_7_11460	Put. DNA repair protein RAD16	2.09131e-37	5.76048	12.0562
Pa_1_1550	Put. protein of unknown function	0	5.71609	236.761
Pa_2_730	Put. protein of unknown function	4.3873e-103	5.7082	34.3146
Pa_1_15780	Put. solute carrier	1.74777e-207	5.6918	69.8028
Pa_6_560	Put. Centromere binding B protein	1.39189e-163	5.68091	54.9456
Pa_7_9550	Put. mitochondrial nuclease	3.35976e-62	5.65679	20.5689
Pa_2_320	Put. protein of unknown function	1.87495e-78	5.58519	26.2288
Pa_7_10820	Put. protein of unknown function	2.96E-323	5.58431	110.04
Pa_5_1080	Put. protein of unknown function	9.92494e-117	5.58243	39.3234
Pa_3_8200	Put. Shugoshin	2.75919e-73	5.57366	24.4866
Pa_1_11340	Put. extracellular matrix protein	0	5.557	740.051
Pa_1_930	Put. protein of unknown function	1.72154e-26	5.53986	8.53876
Pa_1_5340	Put. protein of unknown function	3.11267e-59	5.53433	19.7536
Pa_6_4170	Put. Protein SOK1	8.78012e-16	5.50909	4.91091
Pa_4_9465	Put. protein of unknown function	1.24017e-45	5.50641	15.121
Pa_4_6500	Put. protein of unknown function	1.1706e-22	5.47234	7.27537
Pa_5_7920	Put. protein of unknown function	1.27624e-203	5.47015	69.7274
Pa_7_9900	PaTRK-1 low-affinity potassium transport encoded b	3.83382e-159	5.43744	54.5041
Pa_2_9680	Put. pepsin similar to PEPF of Aspergillus fumigat	5.93895e-18	5.40474	5.69568
Pa_2_2030	Put. delta(3,5)-Delta(2,4)-dienoyl-CoA isomerase,	0	5.35369	211.722
Pa_7_5680	Put. cytosolic eukaryotic translation initiation f	1.97169e-263	5.35227	91.3187
Pa_5_2105	Put. protein of unknown function	7.64783e-16	5.2762	5.02679
Pa_2_12635	Put. protein of unknown function	6.50291e-13	5.26962	4.01524
Pa_1_9950	Put. protein of unknown function	5.37501e-51	5.26327	17.3197
Pa_4_7860	Put. protein of unknown function	3.43845e-203	5.25955	70.861
Pa_6_4560	Put. actin-related protein 10	0	5.25744	134.141
Pa_1_8870	Put. protein of unknown function	2.17481e-180	5.24589	62.9119
Pa_4_8110	Put. 3-keto-steroid reductase	9.17489e-43	5.23266	14.4732
Pa_4_6590	Put. protein of unknown function	2.96121e-118	5.23144	41.0588
Pa_6_4530	Put. Glycosyltransferase Family 4	2.05781e-72	5.20451	24.9669
Pa_1_8010	Put. T-complex protein 1 subunit delta	0	5.19643	374.532
Pa_7_8170	Put. protein of unknown function	0	5.17989	115.283
Pa_1_10280	Put. protein of unknown function	0	5.16553	146.498
Pa_1_7720	Put. protein of unknown function	2.9687e-51	5.16303	17.5673
Pa_7_1810	Put. integrin alpha chain-like protein	1.31111e-35	5.14792	12.0538
Pa_1_1720	Put. lysyl-tRNA synthetase	4.45136e-66	5.11981	22.919
Pa_1_18960	Put. protein of unknown function	0	5.09629	175.504
Pa_3_8345	Put. protein of unknown function	2.62427e-139	5.0786	49.1789
Pa_1_10990	Put. nitrogen assimilation transcription factor	1.20073e-156	5.0725	55.407
Pa_4_4810	Put. Oxidoreductase	0	5.06332	590.197
Pa_3_530	Put. protein of unknown function	8.78094e-126	5.06103	44.4328
Pa_1_19620	Put. protein of unknown function	0	5.00663	555.768
Pa_3_1120	Put. protein of unknown function	1.139e-70	4.99124	24.8602
Pa_7_3320	Put. Glycosyltransferase Family 32	5.71564e-305	4.98905	109.425
Pa_4_3200	Put. Xanthine phosphoribosyltransferase	0	4.98892	467.621
Pa_2_560	Put. RNA polymerase II transcriptional coactivator	1.32374e-285	4.9873	102.449
Pa_6_9500	Put. protein of unknown function	2.45004e-44	4.96829	15.4077
Pa_7_340	Put. protein of unknown function	6.07764e-272	4.96687	97.7137
Pa_1_15350	Put. mitochondrial methylcrotonoyl-CoA carboxylase	0	4.96478	635.337
Pa_4_2219	Put. protein of unknown function	0	4.95674	790.379
Pa_2_13600	Put. Glutamate carboxypeptidase-like protein	0	4.93178	834.976
Pa_3_5240	Put. protein of unknown function	6.18553e-210	4.92087	75.6516
Pa_1_10240	Put. DNA repair protein REV1	1.15801e-62	4.91728	22.1304
Pa_7_4210	Put. protein of unknown function	1.79098e-39	4.89647	13.7547
Pa_4_6170	Put. protein of unknown function	4.44043e-21	4.89214	7.09847
Pa_6_5880	Put. Protein similar to YNL181W of Saccharomyces c	6.81255e-11	4.8907	3.43695
Pa_2_1670	Put. protein of unknown function	1.63123e-54	4.88942	19.2298
Pa_1_7220	Put. serine/threonine-protein kinase	1.50979e-273	4.88469	99.121
Pa_1_16970	Put. protein of unknown function	0	4.87853	324.952
Pa_1_5540	Put. alkaline phytoceramidase	6.27705e-27	4.83189	9.27415
Pa_6_4820	Put. Regulator of nonsense transcripts	1.9872e-106	4.82475	38.4027
Pa_3_4220	Put. protein of unknown function	0	4.81292	437.718
Pa_1_9290	Put. mitochondrial succinate dehydrogenase [ubiqui	0	4.79466	289.074
Pa_2_1900	Put. neutral ceramidase precursor	7.9679e-153	4.75185	55.8499
Pa_5_10450	Put. cytochrome P450 E-class, group I	1.76871e-43	4.74819	15.4473
Pa_2_9010	Put. Glycoside Hydrolase Family 31	0	4.71834	216.912
Pa_1_290	Put. protein of unknown function	3.12961e-105	4.69435	38.5048
Pa_2_5060	Put. protein of unknown function	9.95771e-166	4.66673	61.2267
Pa_7_3690	Put. GlcNAc-PI de-N-acetylase	0	4.66609	897.637
Pa_4_330	Put. protein of unknown function	6.96186e-38	4.6518	13.5286
Pa_6_11660	Put. protein of unknown function	5.70648e-33	4.65022	11.7057
Pa_7_6430	Put. vacuolar protein sorting-associated protein 1	1.43695e-177	4.63995	65.8453
Pa_3_1940	Put. protein of unknown function	5.46193e-14	4.6186	4.67913
Pa_7_8240	Put. protein of unknown function	1.16339e-11	4.6127	3.82214
Pa_6_5940	Put. Squalene monooxygenase	0	4.60959	430.869
Pa_7_7190	Put. protein of unknown function	0	4.60028	240.241
Pa_1_3010	Put. serine/threonine-protein kinase	3.41788e-16	4.59655	5.50863
Pa_2_3240	Put. protein of unknown function	5.12342e-90	4.59288	33.2236
Pa_7_1690	Put. U3 small nucleolar RNA-associated protein 10	3.21901e-113	4.58689	41.9727
Pa_1_8960	Put. protein of unknown function	4.09582e-16	4.58311	5.48804
Pa_2_6610	Put. glutamyl-tRNA synthetase, cytoplasmic	0	4.57412	1779.04
Pa_5_1502	Put. protein of unknown function	2.49755e-213	4.57091	79.8552
Pa_7_8140	Put. protein similar to PAN1 of Saccharomyces cere	9.08966e-114	4.5559	42.3485
Pa_6_9170	Put. protein of unknown function	0	4.55239	415.575
Pa_2_6580	Put. protein of unknown function	1.26658e-13	4.54425	4.583
Pa_5_8690	Put. transporter	3.64088e-46	4.53567	16.839
Pa_7_400	Put. protein of unknown function	2.18809e-58	4.53564	21.4597
Pa_5_8590	Put. vacuolar protein sorting-associated protein 7	3.06382e-258	4.5286	97.3451
Pa_7_8330	Put. vacuolar membrane protein	5.93356e-105	4.52215	39.1571
Pa_4_2780	Put. pathogenesis-related protein	3.7456e-25	4.5203	8.9276
Pa_5_9725	Put. protein of unknown function	1.89306e-209	4.51091	78.9822
Pa_1_5880	Put. protein of unknown function	1.52078e-15	4.49009	5.3335
Pa_3_10110	Put. protein of unknown function	1.95613e-30	4.48641	10.9694
Pa_2_1195	Put. protein of unknown function	1.43146e-221	4.48164	83.8906
Pa_7_5920	Put. protein of unknown function	3.83724e-49	4.47761	18.0959
Pa_6_4970	Put. Guanine nucleotide exchange factor LTE1	2.14114e-18	4.44751	6.44262
Pa_2_8680	Put. protein of unknown function	1.40371e-171	4.44329	65.0784
Pa_2_6010	Put. cholesterol oxidase precursor	6.39505e-42	4.42118	15.4542
Pa_2_5040	Put. mitochondrial LSU ribosomal protein L4 precur	0	4.40888	358.141
Pa_3_5910	Put. protein of unknown function	8.05986e-17	4.35301	5.91233
Pa_1_11620	Put. NADH-cytochrome b5 reductase	0	4.34703	210.367
Pa_3_3650	Put. 3-isopropylmalate dehydratase	5.71768e-287	4.33697	110.834
Pa_5_12330	Put. Carbohydrate Esterase Family 5	1.35514e-14	4.32379	5.07937
Pa_1_3410	Put. Glycoside Hydrolase Family 47	0	4.29901	144.111
Pa_1_7440	Put. protein similar to Fso1 of Fusarium oxysporum	5.31246e-34	4.2952	12.6177
Pa_6_6520	Put. Protein similar to C685.02 of Schizosaccharom	6.59726e-72	4.29416	27.4033
Pa_5_1640	Put. protein of unknown function	1.79036e-134	4.2812	51.9183
Pa_3_2150	Put. protein of unknown function	2.87713e-24	4.2768	8.8595
Pa_7_11170	Put. translation initiation factor 4 gamma	0	4.27514	163.148
Pa_2_6030	Put. protein of unknown function	0	4.26535	170.594
Pa_1_11090	Put. casein kinase II subunit alpha	1.78385e-180	4.23559	70.3833
Pa_5_10470	Put. Glycoside Hydrolase Family 2	0	4.21025	184.558
Pa_3_3440	Put. protein of unknown function	5.37699e-97	4.17275	37.8184
Pa_5_11590	Put. 26S proteasome regulatory subunit	9.63226e-248	4.16949	97.7939
Pa_3_9730	Put. protein of unknown function	0	4.15639	145.459
Pa_3_4720	Put. Serine/threonine-protein phosphatase PP-X	3.73578e-16	4.15007	5.81047
Pa_2_1650	Put. 2,3-diketo-5-methylthio-1-phosphopentane phos	8.29282e-20	4.14757	7.25322
Pa_5_11700	Put. protein of unknown function	1.63919e-22	4.13612	8.33837
Pa_2_5220	Put. protein of unknown function	7.96463e-128	4.12669	50.376
Pa_4_9590	Put. protein of unknown function	3.42089e-14	4.11934	5.06359
Pa_2_7830	Put. Ras-related GTP-binding protein A	3.92914e-160	4.11747	63.3775
Pa_1_2110	Put. protein of unknown function	0	4.11088	1084.97
Pa_7_5450	Put. protein of unknown function	1.83794e-292	4.10158	116.672
Pa_1_7860	Put. DNA damage response protein kinase	0	4.08213	175.666
Pa_1_3770	Put. protein of unknown function	5.92555e-15	4.06476	5.40405
Pa_1_17050	Put. sterigmatocystin 8-O-methyltransferase precur	6.65996e-131	4.04213	52.2648
Pa_1_20410	Put. protein of unknown function	0	4.03736	178.98
Pa_5_400	Put. protein of unknown function	4.03007e-15	4.03013	5.50025
Pa_3_10940	Put. protein of unknown function	1.37115e-86	4.02982	34.375
Pa_6_5000	Put. protein of unknown function	0	4.02457	243.115
Pa_3_1770	Put. Syntaxin ufe1	2.76091e-233	4.01436	94.1049
Pa_2_1980	Put. protein of unknown function	3.00244e-25	3.99799	9.61404
Pa_2_1680	Put. protein of unknown function	4.06903e-144	3.99571	58.0235
Pa_5_1430	Put. amino-acid permease	1.06133e-53	3.99424	21.1762
Pa_7_1840	Put. ubiquitin carboxyl-terminal hydrolase	4.10197e-14	3.99125	5.12449
Pa_7_9910	Put. protein of unknown function	4.74354e-14	3.98527	5.10392
Pa_4_9050	Put. histone acetyltransferase	1.2347e-35	3.9806	13.8554
Pa_4_9640	Put. protein of unknown function	2.34596e-128	3.9791	51.7227
Pa_7_2710	Put. protein of unknown function	1.89613e-98	3.95834	39.609
Pa_1_14900	Put. mediator of RNA polymerase II transcription s	1.33648e-138	3.95153	56.1262
Pa_5_4470	Put. protein of unknown function	8.88433e-97	3.93858	39.0446
Pa_1_4360	Put. protein of unknown function	0	3.93262	196.545
Pa_7_10320	Put. protein of unknown function	5.09137e-48	3.91144	19.1005
Pa_1_11830	Put. protein of unknown function	0	3.88926	306.715
Pa_6_320	Put. protein of unknown function	0	3.88573	457.201
Pa_6_10200	Put. protein of unknown function	6.1903e-129	3.86509	52.8776
Pa_2_3290	Put. calcium-binding mitochondrial carrier protein	3.07926e-11	3.86392	4.04985
Pa_3_8500	Put. signal transduction histidine-protein kinase	4.7658e-77	3.85499	31.3502
Pa_0_980	Put. protein of unknown function	0	3.84561	677.337
Pa_2_1480	Put. protein of unknown function	1.32387e-35	3.83759	14.157
Pa_7_4290	Put. cytochrome P450 E-class, group I	4.87973e-64	3.83479	26.0219
Pa_2_910	Put. dityrosine transporter	7.2154e-26	3.82305	10.1363
Pa_1_18210	Put. protein of unknown function	6.10119e-178	3.81961	73.8265
Pa_1_8910	Put. transcription factor	1.663e-75	3.80299	30.9781
Pa_3_5300	Put. protein of unknown function	6.56496e-170	3.79768	70.718
Pa_2_9060	Put. protein of unknown function	0	3.79759	206.294
Pa_2_6280	Put. protein of unknown function	6.35566e-14	3.78959	5.21311
Pa_7_1730	Put. transcription factor	0	3.78167	305.33
Pa_2_10780	Put. Arsenical pump-driving ATPase	0	3.78099	398.281
Pa_3_4790	Put. transcription factor kapC	2.36E-317	3.76036	133.656
Pa_7_10080	Put. midasin	2.30711e-221	3.75679	93.0131
Pa_4_9680	Put. protein of unknown function	5.5289e-20	3.75654	7.77692
Pa_2_6160	Put. protein of unknown function	0	3.73731	235.385
Pa_7_4800	Put. protein of unknown function	1.49595e-120	3.73024	50.5168
Pa_3_6960	Put. glutamate synthase [NADPH]	1.63173e-278	3.72745	117.901
Pa_3_8330	Put. ATP-dependent RNA helicase	3.05739e-56	3.7085	23.2613
Pa_7_1040	Put. kinase	6.04405e-12	3.70611	4.45354
Pa_1_3150	Put. ABC transporter	6.29133e-13	3.68955	4.88204
Pa_1_16230	Put. acyl-CoA dehydrogenase	1.59122e-41	3.68186	17.0704
Pa_3_6130	Put. mitochondrial cytochrome c oxidase subunit 7C	0	3.68082	2725.32
Pa_2_3670	Put. protein of unknown function	0	3.66701	208.699
Pa_4_9560	Put. nicotinamide N-methyltransferase	9.10683e-110	3.66048	46.522
Pa_7_1480	Put. protein of unknown function	2.88953e-18	3.64625	7.19601
Pa_3_6180	Put. protein of unknown function	4.98287e-28	3.62332	11.4284
Pa_4_7490	Put. protein of unknown function	6.43094e-14	3.61825	5.36818
Pa_1_2730	Put. importin-11	7.35116e-43	3.61595	17.8538
Pa_1_1970	Put. Glycoside Hydrolase Family 79	1.70247e-38	3.61309	15.9731
Pa_5_8380	Put. Glycosyltransferase Family 48	0	3.60499	237.365
Pa_6_750	Put. protein of unknown function	0	3.59862	161.789
Pa_4_8300	Put. mitochondrial chaperone BCS1	6.38449e-85	3.59862	36.2122
Pa_1_4660	Put. DNA polymerase V	1.85793e-36	3.58539	15.1739
Pa_6_5820	Put. Protein similar to 216.01c of Schizosaccharom	1.47383e-22	3.58134	9.13904
Pa_3_4540	Put. Uncharacterized PI3/PI4-kinase family protein	1.65696e-97	3.57687	41.865
Pa_2_5250	Put. transport protein similar to sec73 of Schizos	2.30603e-43	3.56141	18.261
Pa_5_8630	Put. protein of unknown function	1.79946e-75	3.55837	32.3527
Pa_5_2390	Put. protein of unknown function	2.02692e-70	3.54678	30.2028
Pa_1_15260	Put. mitochondrial cryptochrome DASH precursor	0	3.5355	184.413
Pa_1_1000	Put. sphingoid long-chain base transporter	0	3.52742	1932.23
Pa_7_10470	Put. protein of unknown function	3.81808e-105	3.52165	45.7072
Pa_5_10035	Put. protein of unknown function	6.31614e-153	3.51856	66.8899
Pa_1_23120	Put. protein of unknown function	0	3.51693	155.172
Pa_1_6440	Put. protein of unknown function	1.60068e-20	3.49933	8.38636
Pa_3_100	Put. Rho-GTPase-activating protein	1.27547e-307	3.4962	135.99
Pa_7_9720	Put. serine/threonine-protein phosphatase PP1	8.39448e-71	3.4805	30.7676
Pa_1_11020	Put. protein of unknown function	2.69821e-120	3.48048	52.8159
Pa_3_1140	Put. Intermembrane space import and assembly prote	0	3.47968	217.621
Pa_3_550	Put. protein of unknown function	0	3.47906	315.068
Pa_4_2950	Put. protein of unknown function	5.20583e-88	3.47465	38.481
Pa_7_10260	Put. pseudouridine synthase	7.18314e-13	3.47417	5.05565
Pa_2_1270	Put. Kinetochore protein mis13	3.42044e-37	3.47373	15.8314
Pa_7_10090	Put. protein of unknown function	0	3.46025	330.722
Pa_3_4590	Put. protein of unknown function	1.1097e-99	3.45545	43.8444
Pa_1_17880	Put. DNA cross-link repair protein pso2/snm1	1.93676e-52	3.44718	22.7345
Pa_2_5960	Put. SNF2 family helicase/ATPase	1.6291e-215	3.44481	95.9896
Pa_1_14810	Put. regulatory-associated protein of mTOR	2.03407e-48	3.43245	21.0044
Pa_1_6890	Put. acetylhydrolase	6.02412e-14	3.42544	5.58076
Pa_7_7650	Put. protein of unknown function	4.36315e-17	3.42093	6.98493
Pa_3_1390	Put. protein of unknown function	5.40485e-41	3.41981	17.7161
Pa_3_2350	Put. protein of unknown function	3.61382e-255	3.41643	114.484
Pa_1_16610	Put. serine/threonine-protein kinase	2.61694e-43	3.41305	18.7845
Pa_1_8230	Put. protein of unknown function	1.32311e-18	3.41286	7.67493
Pa_2_7560	Put. protein similar to YPR022C of Saccharomyces c	4.04512e-66	3.40671	29.1159
Pa_2_6260	Put. protein of unknown function	5.17647e-55	3.39359	24.1613
Pa_7_9490	Put. protein similar to CBP3 of Schizosaccharomyce	7.58375e-58	3.3916	25.4472
Pa_2_4370	Put. lipoxygenase	0	3.38228	184.013
Pa_2_2450	Put. protein of unknown function	2.82051e-121	3.38118	54.3527
Pa_5_1460	Put. Carbohydrate Esterase Family 9	0	3.37301	230.703
Pa_4_3240	Put. protein of unknown function	2.39448e-20	3.37083	8.52899
Pa_7_10710	Put. protein of unknown function	0	3.37076	328.726
Pa_4_8650	Put. Manganese transporter	1.91585e-61	3.36418	27.2357
Pa_1_5870	Put. protein of unknown function	2.50128e-149	3.36031	67.4228
Pa_3_3020	Put. Pantoate--beta-alanine ligase	2.00422e-15	3.35491	6.33044
Pa_1_9550	Put. protoporphyrinogen oxidase	6.63274e-15	3.34947	6.10464
Pa_7_5550	Put. cytosolic translation initiation factor 4B	3.28693e-155	3.34299	70.375
Pa_7_1570	Put. DNA repair protein rad-5	7.00908e-18	3.33726	7.47094
Pa_3_9500	Put. protein of unknown function	0	3.33092	330.101
Pa_5_245	Put. protein of unknown function	7.73257e-46	3.31766	20.3338
Pa_2_10250	Put. Spermidine synthase	0	3.31654	1052.96
Pa_4_2200	Put. protein of unknown function	5.42646e-11	3.30983	4.37639
Pa_6_260	Put. 1-aminocyclopropane-1-carboxylate synthase	4.70158e-46	3.30663	20.4758
Pa_6_1690	Put. NADPH reductase TAH18	5.6169e-69	3.30617	31.0604
Pa_6_9480	Put. protein of unknown function	5.39161e-232	3.30349	106.556
Pa_5_4020	IDI-2 precursor	1.213e-12	3.29974	5.13646
Pa_1_4780	Put. Carbohydrate Esterase Family 4	0	3.28416	1060.1
Pa_2_3130	Put. protein of unknown function	1.35294e-19	3.28223	8.34831
Pa_1_2840	Put. protein of unknown function	3.15511e-14	3.27089	5.89645
Pa_5_11890	Put. transcriptional factor	3.32214e-76	3.26959	34.6835
Pa_1_340	Put. protein of unknown function	5.81638e-143	3.26127	65.9386
Pa_7_8350	Put. rhamnose biosynthetic enzyme	6.60937e-102	3.25888	46.7901
Pa_7_3570	Put. protein of unknown function	1.15438e-60	3.25324	27.5469
Pa_5_7370	Put. Kinesin-like protein	1.8021e-102	3.25253	47.1259
Pa_4_9260	Put. protein similar to protein bfr-2 of Neurospor	8.85785e-48	3.24889	21.5495
Pa_4_9930	Put. protein of unknown function	1.11999e-156	3.24739	72.6061
Pa_7_10290	Put. thymine dioxygenase	6.78354e-49	3.24206	22.1124
Pa_1_2330	Put. U3 small nucleolar RNA-associated protein 4	1.79767e-116	3.23454	53.8872
Pa_3_2320	Put. Protein transport protein SEC7	0	3.23426	153.812
Pa_7_10150	Put. chloride channel protein	6.57279e-44	3.23235	19.8164
Pa_1_15730	Put. protein of unknown function	2.62002e-45	3.23095	20.4789
Pa_5_900	Put. protein of unknown function	2.37804e-66	3.22799	30.381
Pa_3_8150	Put. protein of unknown function	3.99373e-64	3.22582	29.3594
Pa_7_80	Put. protein of unknown function	1.14476e-68	3.21878	31.5489
Pa_1_23510	Put. Zn-dependent hydrolase	3.51363e-23	3.21513	10.1554
Pa_3_5290	Put. protein of unknown function	0	3.20658	363.728
Pa_5_9960	Put. protein of unknown function	2.25897e-16	3.20281	6.99154
Pa_4_8560	Put. classe IIB calcium-transporting ATPase	0	3.18732	437.028
Pa_3_6810	Put. protein of unknown function	8.22722e-12	3.18595	4.88233
Pa_3_7660	Put. mitochondrial carnitine O-acetyltransferase	1.36765e-40	3.18279	18.4747
Pa_5_6890	Put. protein of unknown function	2.69839e-53	3.18255	24.5057
Pa_1_11750	Put. -phosphogluconate dehydrogenase decarboxylati	0	3.17918	752.966
Pa_6_11850	Put. mitochondrial SSU ribosomal protein S19 precu	3.10767e-216	3.17756	102.22
Pa_1_18490	Put. origin recognition complex subunit 1	3.78515e-24	3.1712	10.7197
Pa_6_530	Put. protein of unknown function	5.29837e-15	3.16833	6.40233
Pa_1_6600	Put. protein of unknown function	2.05618e-81	3.16761	38.0196
Pa_3_8020	Put. 26S proteasome regulatory subunit rpn6	2.76207e-111	3.16459	52.3088
Pa_3_7230	Put. ser/thr protein kinase	3.48711e-27	3.15863	12.1951
Pa_2_2360	Put. cytosolic 60S ribosomal protein Rpl36 isoform	0	3.15679	1141.24
Pa_6_1560	Put. F-box/WD repeat-containing protein POF10	0	3.15655	295.035
Pa_1_11170	Put. cysteine synthase	1.93595e-39	3.14917	18.075
Pa_7_6890	Put. synaptobrevin homolog YKT6	0	3.1411	523.901
Pa_1_3240	Put. nucleolar complex protein 2	3.88062e-38	3.13975	17.4927
Pa_2_12420	Put. protein of unknown function	6.04266e-25	3.12713	11.2156
Pa_7_10540	Put. protein of unknown function	4.78388e-16	3.11973	6.97703
Pa_7_9010	Put. protein of unknown function	7.80691e-15	3.11868	6.40234
Pa_2_510	PaPKS1 melanin biosynthesis polyketide synthase en	0	3.10815	380.578
Pa_1_7420	Put. sodium/potassium/calcium exchanger	5.84719e-90	3.10289	42.759
Pa_6_4200	Put. protein of unknown function	9.07467e-33	3.10108	15.0662
Pa_3_6160	Put. protein similar to protein CAP20 of Colletotr	0	3.10104	158.726
Pa_6_8750	Put. protein of unknown function	1.13725e-134	3.08849	64.7021
Pa_1_9625	Put. protein of unknown function	1.01765e-15	3.08842	6.87399
Pa_2_9020	Put. nucleoside diphosphate kinase	0	3.08796	2809.18
Pa_6_1330	Put. Vacuolar protein-sorting protein bro-1	9.60283e-121	3.08497	57.9682
Pa_2_4630	Put. SCF E3 ubiquitin ligase complex F-box protein	1.93523e-14	3.07953	6.27316
Pa_6_3890	Put. Endoribonuclease YSH1	1.13397e-205	3.07679	99.6129
Pa_3_7770	Put. DNA repair protein RAD57	2.62676e-22	3.06899	10.1043
Pa_6_1490	Put. AP-2 complex subunit sigma AP2S	0	3.06611	216.332
Pa_3_460	Put. Tyrosinase	8.50175e-103	3.06026	49.5313
Pa_5_11140	Put. Glycosyltransferase Family 90	7.76197e-127	3.05716	61.3674
Pa_3_7900	Put. protein of unknown function	2.20618e-84	3.05648	40.5385
Pa_0_1230	Put. protein of unknown function	1.15218e-56	3.04366	27.0302
Pa_1_3200	Put. protein of unknown function	6.30027e-89	3.03644	42.9949
Pa_4_4980	Put. protein of unknown function	6.79871e-27	3.03497	12.4392
Pa_1_12110	Put. Pre-mRNA-processing protein	1.02029e-202	3.0341	99.2673
Pa_6_6470	Put. protein of unknown function	0	3.0293	208.195
Pa_1_1030	Put. protein of unknown function	3.36437e-49	3.02632	23.4662
Pa_7_2370	Put. mitochondrial tryptophanyl-tRNA synthetase	1.02666e-54	3.02504	26.1993
Pa_1_5710	Put. protein of unknown function	1.97388e-52	3.01657	25.1276
Pa_1_8610	Put. DNA-directed RNA polymerases I and III subuni	1.12041e-22	3.01373	10.4296
Pa_1_20010	Put. protein of unknown function	1.71403e-249	3.00771	123.268
Pa_1_12760	Put. protein similar to Frp1 of Fusarium oxysporum	7.41431e-105	3.00735	51.2539
Pa_1_20770	Put. importin	6.55194e-307	3.00554	151.963
Pa_1_3230	Put. vacuolar protein sorting-associated protein 2	7.95924e-91	3.0052	44.3155
Pa_1_4430	Put. tRNA-dihydrouridine synthase	1.53601e-40	3.00136	19.3267
Pa_7_8390	Put. protein similar to JSN1 of Saccharomyces cere	0	2.99661	417.924
Pa_7_9150	Put. protein of unknown function	4.127e-91	2.99614	44.5461
Pa_1_1740	Put. protein similar to STB2 of Saccharomyces cere	1.84028e-100	2.99438	49.2402
Pa_1_20600	Put. endocytosis protein end4	1.82611e-107	2.99112	52.7842
Pa_4_7070	Put. protein of unknown function	3.23739e-248	2.98683	123.325
Pa_4_3310	Put. transporter	7.90398e-14	2.98613	6.12885
Pa_1_8760	Put. protein of unknown function	1.54129e-130	2.9843	64.46
Pa_1_3160	Put. protein of unknown function	5.0936e-77	2.98399	37.6418
Pa_1_500	Put. Glycoside Hydrolase Family 61	1.20356e-14	2.98199	6.53738
Pa_2_6320	Put. protein of unknown function	2.75602e-42	2.97507	20.3324
Pa_1_15650	Put. ADP-ribose pyrophosphatase	4.62411e-63	2.97363	30.7509
Pa_7_8890	Put. cAMP-dependent protein kinase	1.42339e-84	2.96894	41.597
Pa_6_10020	Put. Dehydrogenase	0	2.96835	285.159
Pa_1_21970	Put. GMC oxidoreductase: peroxisomal alcohol oxida	5.91202e-14	2.9626	6.22913
Pa_1_20840	Put. PAB-dependent poly(A)-specific ribonuclease s	1.98572e-278	2.95785	139.579
Pa_6_3820	Put. Centromere protein	1.83177e-144	2.94774	72.1431
Pa_3_1340	Put. protein of unknown function	8.44904e-284	2.94659	142.791
Pa_1_19140	Put. N5-glutamine methyltransferase	4.60176e-22	2.94369	10.3222
Pa_2_1070	Put. protein of unknown function	1.34969e-68	2.94339	33.8107
Pa_3_7310	Put. protein of unknown function	3.4235e-24	2.94018	11.4037
Pa_5_10350	Put. thioredoxin-like protein	1.19538e-33	2.93835	16.1779
Pa_1_20130	Put. protein of unknown function	5.22253e-257	2.93423	129.62
Pa_3_1070	Put. protein of unknown function	0	2.93212	375.025
Pa_3_11210	Put. protein of unknown function	8.89225e-40	2.93181	19.3093
Pa_7_1610	CATB large catalase encoded by the catB gene	0	2.92958	304.074
Pa_4_2590	Put. E3 ubiquitin-protein ligase	1.14336e-184	2.9273	93.0325
Pa_1_8340	Put. protein of unknown function	4.32629e-140	2.92486	70.4087
Pa_5_6060	Put. protein of unknown function	4.05582e-55	2.92416	27.1428
Pa_4_2330	Put. protein of unknown function	1.07718e-19	2.92415	9.18394
Pa_1_6170	Put. protease	7.18894e-57	2.92292	28.0429
Pa_1_4010	Put. protein of unknown function	1.32789e-163	2.91461	82.5873
Pa_7_5390	Put. external mitochondrial NADH-ubiquinone oxidor	0	2.91348	266.993
Pa_4_7000	Put. Serine/threonine-protein kinase	2.89108e-50	2.91328	24.7535
Pa_7_7750	Put. E3 ubiquitin-protein ligase BRE1	0	2.90932	224.341
Pa_1_23270	Put. homoserine O-acetyltransferase	2.30245e-144	2.907	72.9353
Pa_1_5020	PaNox3 NADPH oxidase encoded by the PaNox3 gene	2.81996e-32	2.89115	15.6958
Pa_4_8490	Put. protein of unknown function	6.54797e-24	2.8892	11.4308
Pa_2_6630	Put. poly [ADP-ribose] polymerase 4	1.29276e-30	2.88664	14.8657
Pa_1_18680	Put. trans-sulfuration enzyme	4.23889e-69	2.88317	34.6608
Pa_7_5430	Put. protein of unknown function	1.31534e-80	2.88103	40.6251
Pa_0_240	Put. dual specificity polyketide synthase/Non ribo	4.04527e-27	2.87972	13.1054
Pa_5_8030	Put. calmodulin	7.97078e-191	2.87898	97.5277
Pa_2_9860	Put. protein of unknown function	1.41335e-12	2.87825	5.67897
Pa_mito_orf787	Reverse transcriptase COI ialpha grpII (in COX1)	4.45825e-103	2.8726	52.3297
Pa_1_24230	Put. protein of unknown function	1.88129e-37	2.86966	18.4618
Pa_3_510	Put. protein similar to UVS-3 of Neurospora crassa	1.07734e-58	2.86615	29.464
Pa_1_7630	Put. protein of unknown function	2.82385e-65	2.8637	32.8818
Pa_1_17660	Put. ubiquinone biosynthesis protein	0	2.86333	227.269
Pa_2_10010	Put. Dihydroorotate dehydrogenase	4.93509e-19	2.86224	9.01417
Pa_1_10130	Put. protein of unknown function	0	2.85653	193.396
Pa_1_2290	Put. G/U mismatch-specific uracil DNA glycosylase	1.20683e-90	2.85515	46.1396
Pa_7_10980	Put. protein kinase	8.66415e-197	2.85172	101.464
Pa_3_6650	Put. oxidoreductase	2.22471e-168	2.85135	86.6766
Pa_1_9930	Put. protein similar to protein hag1 of Schizosacc	9.93603e-11	2.84977	4.7838
Pa_2_8010	Put. protein of unknown function	0	2.83905	196.296
Pa_3_2880	Put. protein of unknown function	9.19379e-192	2.83856	99.2087
Pa_3_3090	Put. protein of unknown function	0	2.83833	252.163
Pa_1_24110	Put. postreplication repair E3 ubiquitin-protein l	1.87421e-39	2.83812	19.6855
Pa_1_13720	Put. protein of unknown function	3.04803e-16	2.83784	7.63779
Pa_1_1680	Put. ATP-dependent RNA helicase	1.77935e-11	2.83749	5.18404
Pa_5_7780	Put. protein of unknown function	2.05938e-14	2.83586	6.69646
Pa_2_11480	Put. Glycoside Hydrolase Family 76	1.98971e-35	2.82921	17.6323
Pa_4_2690	Put. protein of unknown function	3.19342e-12	2.8271	5.58428
Pa_6_9970	Put. protein of unknown function	3.6815e-18	2.81898	8.67567
Pa_6_2000	Put. NEDD8-activating enzyme E1 regulatory subunit	6.56152e-76	2.8156	38.9539
Pa_6_5640	Put. protein of unknown function	7.73437e-44	2.81503	22.1241
Pa_1_14270	Put. oxidoreductase	9.10945e-114	2.81205	58.9257
Pa_2_5560	Put. cytokinesis protein sepA	3.45959e-63	2.81117	32.3091
Pa_2_13720	Put. oxidase	9.95622e-51	2.80175	25.8396
Pa_2_9980	Put. L-fucose-proton symporter	7.98369e-53	2.79642	26.9838
Pa_5_1680	Put. monooxygenase	1.59337e-230	2.7953	121.086
Pa_7_7880	Put. increased rDNA silencing protein 4 IRS4	1.3282e-34	2.79422	17.3881
Pa_1_7850	Put. protein of unknown function	4.36916e-52	2.79057	26.6482
Pa_1_6230	Put. protein of unknown function	4.96216e-81	2.78151	42.0937
Pa_4_3390	Put. protein of unknown function	1.28867e-47	2.78145	24.3537
Pa_3_11330	Put. Tryptophan synthase	1.82235e-144	2.77988	75.8611
Pa_4_8767	Put. mitochondrial protein fmp-52 precursor	6.69191e-26	2.77604	12.8798
Pa_6_780	Put. Salicylate hydroxylase	4.00903e-16	2.77541	7.72204
Pa_7_7070	Put. protein of unknown function	3.37314e-25	2.77443	12.5154
Pa_4_9280	Put. protein of unknown function	2.19258e-264	2.77077	140.121
Pa_7_7960	Put. protein of unknown function	6.11142e-138	2.76984	72.6212
Pa_2_3430	Put. adoMet-dependent rRNA methyltransferase	7.19189e-53	2.76105	27.3171
Pa_4_6280	Put. protein of unknown function	4.00269e-39	2.76072	19.9919
Pa_1_8912	Put. protein of unknown function	3.16887e-144	2.75964	76.2274
Pa_2_3470	Put. protein of unknown function	4.32417e-18	2.75711	8.81208
Pa_1_24080	Put. protein of unknown function	2.36557e-35	2.75571	18.0107
Pa_2_8580	Put. protein of unknown function	0	2.75454	1360.65
Pa_1_4600	Put. protein of unknown function	1.15503e-35	2.75286	18.1872
Pa_3_8140	Put. protein of unknown function	1.05114e-20	2.75169	10.214
Pa_1_19330	Put. serine/threonine-protein kinase	2.93126e-120	2.75168	63.5743
Pa_2_3560	Put. protein of unknown function	8.09228e-189	2.74743	100.553
Pa_2_11220	Put. protein of unknown function	0	2.74563	300.341
Pa_1_16880	Put. esterase lipase	9.82374e-30	2.74542	15.0566
Pa_6_9180	Put. ATP-dependent permease	0	2.7424	182.82
Pa_5_4900	Put. protein of unknown function	5.05839e-192	2.7422	102.418
Pa_4_8500	Put. protein of unknown function	1.12224e-15	2.74067	7.57094
Pa_1_22570	Put. protein of unknown function	4.42426e-201	2.7395	107.395
Pa_7_5730	Put. mitochondrial sodium/hydrogen exchanger	1.62798e-44	2.73775	23.0446
Pa_1_15540	Put. protein of unknown function	5.91136e-70	2.73653	36.7538
Pa_4_565	Put. protein of unknown function	1.78904e-44	2.73233	23.0597
Pa_3_4560	Put. protein of unknown function	1.51072e-11	2.73145	5.3967
Pa_6_655	Put. protein of unknown function	3.22099e-71	2.72884	37.5167
Pa_6_290	Put. Amino acid transport system protein	1.06231e-43	2.72766	22.678
Pa_1_19230	Put. type IV phospholipid-transporting ATPase	1.44763e-88	2.72693	46.921
Pa_5_5670	Put. transport protein SEC24	4.06237e-226	2.72577	121.453
Pa_3_9980	Put. Aspartyl protease precursor	4.85492e-26	2.72417	13.1742
Pa_1_16780	Put. methylenetetrahydrofolate dehydrogenase [NAD+	3.06722e-186	2.72377	99.9101
Pa_1_3270	Put. transcriptional adapter 3	3.90678e-98	2.72295	52.1683
Pa_6_11740	Put. similar to RNA-binding post-transcriptional r	3.8489e-13	2.71981	6.2672
Pa_6_5120	Put. Leucine carboxyl methyltransferase 2	7.40203e-43	2.71593	22.3011
Pa_3_5060	Put. Ribosome biogenesis protein BRX1	0	2.71452	416.581
Pa_5_3390	Put. protein of unknown function	1.13366e-210	2.71399	113.53
Pa_7_10660	Put. transcriptional repressor rco-1	2.60132e-194	2.71113	104.73
Pa_5_2580	Put. protein of unknown function	2.00542e-131	2.71108	70.5135
Pa_7_9240	Put. protein of unknown function	2.5274e-54	2.71051	28.5645
Pa_6_9490	Put. protein of unknown function	0	2.70401	223.158
Pa_3_3630	Put. protein of unknown function	7.82174e-47	2.70077	24.589
Pa_5_9360	Put. Glycoside Hydrolase Family 5	1.27101e-21	2.69806	10.8935
Pa_2_2160	Put. lipase	1.69296e-125	2.69464	67.6404
Pa_1_7500	Put. protein of unknown function	6.41715e-47	2.69365	24.6876
Pa_2_9570	Put. COPII coat assembly protein sec-16	5.8767e-24	2.69296	12.1839
Pa_3_5030	Put. protein of unknown function	3.51364e-59	2.69096	31.4126
Pa_4_7210	Put. protein of unknown function	1.09692e-37	2.69042	19.6726
Pa_7_6680	Put. methyltransferase similar to YIG4 of Saccharo	5.28955e-15	2.68776	7.34084
Pa_7_9540	Put. peregrin similar to BRPF1 of Homo sapiens	1.34584e-12	2.68551	6.04607
Pa_1_13235	Put. origin recognition complex subunit 3	2.08946e-63	2.68235	33.8235
Pa_1_7880	Put. diphthamide biosynthesis protein 4	1.73086e-21	2.68081	10.8845
Pa_1_20540	Put. valyl-tRNA synthetase	0	2.66874	383.025
Pa_4_5500	Put. Cytochrome P450 pisatin demethylase-like	1.06715e-50	2.66432	27.0221
Pa_1_13230	Put. protein of unknown function	2.23481e-106	2.66194	57.8252
Pa_1_2350	Put. protein of unknown function	5.67691e-25	2.65988	12.8781
Pa_5_7700	Put. protein of unknown function	1.70343e-14	2.65865	7.13682
Pa_1_8980	Put. U5 snRNP component	4.15987e-128	2.65735	69.9655
Pa_3_2270	Put. Myosin-2 heavy chain	6.02305e-32	2.65481	16.7465
Pa_1_12380	Put. protein of unknown function	1.17799e-102	2.6544	55.9156
Pa_4_4035	Put. protein of unknown function	8.79752e-109	2.65427	59.3171
Pa_1_2150	Put. import inner membrane translocase subunit tim	1.60922e-158	2.65098	87.0239
Pa_1_13450	Put. protein of unknown function	1.12029e-16	2.64971	8.35603
Pa_6_9810	Put. Methionyl-tRNA synthetase	8.72311e-253	2.64734	139.618
Pa_4_4100	Put. Ribonuclease H	1.73567e-89	2.64633	48.7471
Pa_1_18320	Put. protein of unknown function	1.31262e-83	2.64504	45.5011
Pa_7_11080	Put. protein of unknown function	1.42429e-118	2.64455	64.973
Pa_1_7840	Put. protein of unknown function	6.61381e-23	2.64419	11.8071
Pa_1_5480	Put. protein of unknown function	0	2.63746	204.003
Pa_7_330	Put. protein of unknown function	1.19919e-227	2.63616	126.174
Pa_2_2200	Put. chaperone protein dnaJ	7.52066e-100	2.63598	54.7159
Pa_1_18860	Put. protein of unknown function	0	2.63294	314.371
Pa_7_7300	Put. protein of unknown function	2.20487e-43	2.63007	23.2765
Pa_2_8640	Put. alkaline phosphatase precursor	3.6263e-26	2.62848	13.6905
Pa_3_4510	Put. protein of unknown function	9.0138e-133	2.62655	73.3496
Pa_2_3810	Put. transcription initiation factor TFIID subunit	1.83494e-102	2.62361	56.4424
Pa_1_1940	Put. protein of unknown function	0	2.62303	181.892
Pa_5_6370	Put. beta-aspartate methyltransferase	2.92201e-153	2.62232	84.9688
Pa_1_18440	peroxisomal targeting signal 1 receptor encoded by	1.69873e-246	2.62179	137.369
Pa_4_2880	Put. protein of unknown function	0	2.62093	884.064
Pa_4_6700	Put. protein of unknown function	1.1388e-19	2.62036	10.1065
Pa_6_10570	Put. protein of unknown function	3.49399e-109	2.61977	60.2783
Pa_1_13240	Put. pre-mRNA-splicing factor	2.45657e-62	2.61613	34.0232
Pa_6_5700	Put. protein of unknown function	2.69061e-22	2.61593	11.5873
Pa_7_3360	Put. UDP-glucose 6-dehydrogenase	1.18162e-127	2.61312	70.8493
Pa_4_3360	Put. Rab GTPase interacting factor, Golgi membrane	1.75328e-56	2.60646	30.8544
Pa_5_4585	Put. protein of unknown function	5.48855e-15	2.60523	7.54797
Pa_2_1360	Put. Acyltransferase	8.51809e-131	2.60334	72.8545
Pa_0_85	Put. protein of unknown function	1.14902e-19	2.60228	10.171
Pa_7_5540	Put. protein of unknown function	4.72814e-27	2.6018	14.316
Pa_5_4550	Put. protein of unknown function	8.71865e-171	2.59983	95.6538
Pa_2_6278	Put. protein of unknown function	8.38414e-52	2.5856	28.4274
Pa_1_7820	Put. mitochondrial LSU ribosomal protein L44 precu	2.16995e-258	2.58241	146.203
Pa_4_1300	Put. protein of unknown function	1.44709e-88	2.58231	49.4065
Pa_5_5910	Put. transcription factor	1.42068e-80	2.58149	44.8541
Pa_3_4360	Put. TBC1 domain family member 20	1.77458e-51	2.58117	28.2993
Pa_5_6300	Put. coatomer subunit alpha	0	2.58007	201.535
Pa_3_8210	Put. vacuolar protein sorting-associated protein 2	2.97126e-306	2.5779	173.743
Pa_2_410	Put. protein of unknown function	7.13598e-66	2.57607	36.5586
Pa_6_3880	Put. protein of unknown function	2.03755e-14	2.57074	7.32334
Pa_3_5080	Put. Histone deacetylase A	1.86137e-40	2.56857	22.1322
Pa_1_6160	Put. protein of unknown function	1.49232e-16	2.56818	8.53962
Pa_2_9580	Put. checkpoint protein hus1	1.58607e-22	2.56756	11.9262
Pa_4_7270	Put. protein of unknown function	3.93961e-308	2.56478	175.688
Pa_1_10510	Put. DNA-(apurinic or apyrimidinic site) lyase 1	3.65961e-61	2.56037	34.0531
Pa_3_9300	Put. ATP-citrate synthase	0	2.55875	537.558
Pa_5_8580	Put. protein of unknown function	3.29708e-53	2.55615	29.5624
Pa_1_20990	Put. Glycosyltransferase Family 39	4.25E-311	2.55504	178.106
Pa_4_8720	Put. Glycoside Hydrolase Family 3	7.69589e-51	2.55364	28.2198
Pa_7_8400	pah7 homeobox protein encoded by the pah7 gene	1.02113e-234	2.55225	134.186
Pa_6_11430	Put. Tyrosine-protein phosphatase	0	2.54978	195.761
Pa_5_9200	Put. Frequency clock protein	5.95009e-303	2.54734	173.872
Pa_6_5200	Put. protein of unknown function	4.19635e-82	2.53994	46.4407
Pa_5_12350	Put. protein of unknown function	3.07241e-16	2.53816	8.45855
Pa_1_24140	Put. aminotransferase	3.25677e-29	2.53436	15.9308
Pa_1_5380	Put. protein of unknown function	0	2.53047	220.124
Pa_1_17750	Put. protein of unknown function	4.22095e-79	2.52419	44.9943
Pa_7_670	Put. dihydroxy-acid dehydratase	1.56197e-11	2.52032	5.81097
Pa_3_4200	Put. Rab GDP-dissociation inhibitor	0	2.52003	608.261
Pa_1_6880	Put. Glycosyltransferase Family 22	4.17903e-39	2.51456	21.8125
Pa_6_9110	Put. protein of unknown function	7.8054e-16	2.50688	8.32547
Pa_1_10420	Put. protein of unknown function	2.2083e-88	2.50446	50.7943
Pa_7_11300	PaNoxR NADPH oxidase activator encoded by the PaNo	0	2.50281	215.711
Pa_1_5290	Put. disulfide-isomerase	1.01655e-245	2.5028	143.333
Pa_7_9590	Put. protein of unknown function	2.70695e-142	2.49309	82.8325
Pa_1_20080	Put. protein of unknown function	0	2.49175	687.096
Pa_4_5870	Put. protein of unknown function	3.46825e-79	2.49106	45.629
Pa_2_5520	Put. serine/threonine-protein kinase bur-1	1.23722e-27	2.4892	15.2974
Pa_3_4370	Put. protein of unknown function	1.13392e-65	2.48777	37.7121
Pa_7_7730	Put. UV excision repair protein rhp23	1.72751e-225	2.48757	132.204
Pa_7_2800	Put. protein of unknown function	0	2.48451	1177.77
Pa_1_7810	Put. protein of unknown function	1.20567e-49	2.47932	28.3555
Pa_3_10570	Put. Tripeptidyl-peptidase 1 precursor	1.13522e-127	2.4776	74.651
Pa_1_12330	Put. protein of unknown function	8.08935e-33	2.47653	18.437
Pa_7_620	Put. protein of unknown function	1.75893e-38	2.47587	21.7861
Pa_6_4760	Put. protein of unknown function	7.35948e-30	2.47246	16.719
Pa_3_6230	Put. protein of unknown function	3.62637e-143	2.47216	84.0665
Pa_6_250	Put. DNA damage-binding protein 1	4.11989e-34	2.47001	19.2473
Pa_7_8500	Put. serine/threonine-protein kinase	3.43325e-15	2.45955	8.10954
Pa_6_5590	Put. chaperone MCX1	2.49842e-81	2.45906	47.515
Pa_6_2520	Put. Protein similar to C902.04 of Schizosaccharom	1.16958e-12	2.45761	6.62209
Pa_1_24250	Put. protein of unknown function	1.81674e-121	2.45674	71.5848
Pa_1_3710	Put. tubulin-specific chaperone E	3.32785e-14	2.4567	7.53452
Pa_1_21160	Put. protein of unknown function	1.42646e-95	2.4558	56.1253
Pa_2_1180	Put. protein of unknown function	3.01188e-117	2.45411	69.1593
Pa_3_8970	Put. Cytochrome c oxidase polypeptide VIb	1.45966e-28	2.44816	16.1125
Pa_3_9540	Put. protein of unknown function	1.44139e-30	2.44572	17.3275
Pa_1_17620	Put. nucleolar complex protein 4	3.88054e-32	2.44529	18.2664
Pa_5_12820	Put. protein of unknown function	1.7824e-21	2.44509	11.8962
Pa_4_2060	Put. protein of unknown function	9.55345e-171	2.44203	101.728
Pa_3_11010	Put. protein of unknown function	2.68284e-32	2.4377	18.4215
Pa_7_7530	Put. protein of unknown function	3.59168e-226	2.43745	135.444
Pa_5_12830	Put. protein of unknown function	0	2.43639	3546.11
Pa_1_18710	Put. protein of unknown function	1.03245e-54	2.43521	31.9469
Pa_2_9770	Put. asparagine synthetase	1.78255e-78	2.43202	46.3508
Pa_1_14960	Put. protein of unknown function	4.51608e-167	2.4315	99.961
Pa_1_19100	Put. protein of unknown function	0	2.42735	208.393
Pa_6_10580	Put. protein of unknown function	8.32085e-13	2.42615	6.79714
Pa_1_23820	Put. cytosolic Fe-S cluster assembling factor NBP3	4.23761e-198	2.42603	119.03
Pa_7_2810	Put. protein of unknown function	9.91708e-18	2.42571	9.74787
Pa_2_4340	Put. glutathione S-transferase	4.14701e-241	2.42481	145.209
Pa_3_6880	Put. Glycosyltransferase Family 39	0	2.42303	329.167
Pa_4_4900	Put. Sulfite reductase, alpha subunit (flavoprotei	6.23575e-36	2.42082	20.7602
Pa_4_8350	Put. protein of unknown function	2.27211e-60	2.42052	35.5729
Pa_5_12710	Put. protein of unknown function	1.46044e-77	2.41995	46.0361
Pa_3_6190	Put. levodione reductase	2.12117e-273	2.41771	165.342
Pa_5_850	Put. T-complex protein 1 subunit zeta	0	2.41714	221.325
Pa_7_3340	Put. protein of unknown function	7.06E-312	2.41561	189.022
Pa_5_6480	Put. protein of unknown function	2.04432e-11	2.41542	5.99732
Pa_5_2780	Put. Glycoside Hydrolase Family 76	0	2.41408	255.283
Pa_1_13660	Put. protein of unknown function	1.13948e-148	2.41388	89.5255
Pa_3_10530	Put. protein of unknown function	3.28104e-62	2.41103	36.8532
Pa_1_11500	Put. lysophospholipase precursor	1.44718e-55	2.41067	32.7879
Pa_7_2210	Put. protein of unknown function	8.8282e-176	2.40971	106.233
Pa_3_385	Put. protein of unknown function	1.60361e-35	2.40847	20.6159
Pa_2_11780	Put. calcineurin, serine/threonine-protein phospha	0	2.40691	347.555
Pa_7_5980	Put. GTP-binding factor similar to RIA1 of Sacchar	7.01871e-111	2.40689	66.6546
Pa_1_2170	Put. mitochondrial chaperone	6.00351e-31	2.40617	17.8522
Pa_1_12100	Put. protein of unknown function	9.88343e-41	2.40309	23.8509
Pa_1_24290	Put. protein of unknown function	0	2.401	222.951
Pa_7_6000	Put. pH-response regulator protein palH/rim-21 sim	0	2.39845	198.919
Pa_1_19040	Put. protein of unknown function	0	2.39687	253.623
Pa_1_23380	Put. ATP-dependent RNA helicase	4.94015e-25	2.3968	14.3142
Pa_6_1830	Put. Put. serine/threonine-protein kinase VPS15	1.93045e-178	2.39675	108.475
Pa_1_11530	Put. nuclear elongation and deformation protein	6.95981e-11	2.3959	5.72883
Pa_3_7040	Put. Vacuolar transporter chaperone	8.45667e-52	2.39342	30.7444
Pa_2_6420	Put. DNA polymerase subunit alpha B	1.47756e-34	2.39299	20.1653
Pa_7_9040	Put. cardiolipin synthetase	2.14654e-25	2.39187	14.5668
Pa_3_4620	Put. Transcription initiation factor IIF subunit a	1.79551e-111	2.3862	67.6342
Pa_6_5410	Put. protein of unknown function	3.35584e-13	2.38293	7.16743
Pa_6_8170	Put. protein of unknown function	7.77922e-12	2.38183	6.33986
Pa_2_1920	Put. cAMP-dependent protein kinase regulatory subu	1.40801e-245	2.38127	150.735
Pa_5_9940	Put. NADH:ubiquinone oxidoreductase 20.1kD subunit	0	2.37827	581.357
Pa_1_16670	Put. protein of unknown function	1.06895e-149	2.37663	91.6273
Pa_2_11770	Put. Sorbose reductase SOU1	9.42957e-20	2.37606	11.2021
Pa_7_10200	Put. protein of unknown function	1.30658e-37	2.37606	22.2115
Pa_5_1280	Put. GMC oxidoreductase	0	2.37363	226.944
Pa_2_6240	Put. GMP synthase [glutamine-hydrolyzing]	9.76319e-129	2.3728	78.7656
Pa_3_7710	Put. GTPase-activating protein	4.3476e-12	2.37003	6.52979
Pa_4_6400	Put. mRNA export factor rsm1	9.33991e-47	2.36809	27.9647
Pa_2_12170	Put. Protein CASP	3.63444e-40	2.36776	23.8716
Pa_3_6120	Put. exocyst complex component sec6	1.84476e-134	2.36547	82.5963
Pa_3_11230	Put. Protein OS-9 homolog precursor	6.05151e-236	2.36382	145.984
Pa_5_9720	Put. DNA-binding protein	8.28e-35	2.36333	20.5989
Pa_1_13238	Put. protein of unknown function	4.60758e-30	2.36287	17.6513
Pa_4_2230	Put. protein of unknown function	0	2.36183	1204.01
Pa_3_4860	Put. Actin-related protein 5	1.29423e-160	2.36126	99.0895
Pa_4_8530	Put. protein of unknown function	5.81189e-85	2.36108	51.8781
Pa_1_2960	Put. protein of unknown function	4.08099e-14	2.36036	7.80063
Pa_7_10950	Put. DNA polymerase alpha catalytic subunit	4.85973e-121	2.35985	74.4235
Pa_7_8070	Put. serine/threonine-protein kinase hal4	2.44249e-140	2.35968	86.4888
Pa_4_8820	Put. cytochrome b5	0	2.35958	277.182
Pa_7_5340	Put. chromatin-remodeling complex subunit	2.65792e-13	2.35787	7.3122
Pa_3_5850	Put. proteine similar to Synaptic glycoprotein SC2	3.91711e-123	2.35776	75.8271
Pa_1_15020	Put. Acyl-coenzyme A thioesterase	1.31773e-49	2.35737	29.881
Pa_1_15740	Put. protein of unknown function	8.73396e-97	2.35586	59.3825
Pa_7_5820	Put. protein of unknown function	7.42508e-151	2.35418	93.2979
Pa_5_2340	Put. acetyltransferase	3.11583e-22	2.35365	12.859
Pa_3_780	Put. protein of unknown function	0	2.35272	1813.51
Pa_1_10820	Put. bifunctional cytchrome P450 E-class, group I:	1.09623e-17	2.35176	10.0461
Pa_2_8860	Put. protein of unknown function	1.46925e-141	2.34958	87.6595
Pa_1_16825	Put. DNA-directed RNA polymerase III subunit RPC8	1.19851e-15	2.34743	8.79784
Pa_6_8500	Put. protein similar to YNL010W of Saccharomyces c	0	2.34733	230.931
Pa_6_5140	Put. Mitochondrial precursor of phosphate carrier	5.9025e-52	2.34618	31.5082
Pa_1_12420	Put. mRNA export factor mex67	2.56228e-30	2.34395	17.9711
Pa_4_6080	Put. protein of unknown function	5.6774e-274	2.3422	171.477
Pa_1_15220	Put. protein of unknown function	1.22242e-13	2.34205	7.57258
Pa_1_5840	Put. protein of unknown function	2.05273e-60	2.3418	36.8938
Pa_1_11150	Put. protein of unknown function	4.32455e-11	2.3416	5.99768
Pa_4_3160	Put. Phosphoenolpyruvate carboxykinase [ATP]	0	2.33982	576.66
Pa_2_1460	Put. protein of unknown function	2.58423e-11	2.33943	6.1407
Pa_7_10270	PaMKK1 MAPK kinase encoded by the PaMKK1 gene	0	2.33489	231.166
Pa_4_8450	Put. protein of unknown function	4.73891e-149	2.33454	93.0129
Pa_6_5280	Put. Pentafunctional AROM polypeptide	1.74885e-144	2.33164	90.2506
Pa_1_8470	Put. prenylated Rab acceptor	0	2.33051	1642.48
Pa_1_23580	Put. scavenger mRNA-decapping enzyme DcpS	4.3879e-19	2.33029	11.0227
Pa_1_4300	Put. type IIA calcium-transporting ATPase	2.55964e-45	2.32809	27.5719
Pa_4_9580	Put. Glycoside Hydrolase Family 55	3.86953e-106	2.32797	66.1101
Pa_5_9160	Put. protein of unknown function	8.90926e-20	2.32712	11.4736
Pa_2_570	Put. protein of unknown function	1.69948e-123	2.32186	77.3192
Pa_1_20480	Put. protein of unknown function	1.79873e-18	2.31856	10.695
Pa_7_7860	Put. protein of unknown function	2.85705e-14	2.31826	8.05609
Pa_1_19460	Put. Glycoside Hydrolase Family 76	1.94044e-11	2.31673	6.28928
Pa_1_17100	Put. phosphoribosylaminoimidazole-succinocarboxami	8.08676e-124	2.3157	77.755
Pa_1_19610	Put. tRNA wybutosine-synthesizing protein 3	4.80557e-17	2.31457	9.81497
Pa_6_3600	Put. Protein ARV1	2.31146e-22	2.31449	13.18
Pa_6_2590	Put. Rho-type GTPase-activating protein	2.08503e-21	2.31275	12.5793
Pa_2_8900	Put. tRNA (adenine-N(1)-)-methyltransferase cataly	7.19878e-36	2.3099	21.7907
Pa_1_24430	Put. protein of unknown function	9.10323e-92	2.30727	57.5438
Pa_6_5830	Put. protein of unknown function	5.46566e-150	2.30272	95.0361
Pa_3_5470	Put. Geranylgeranyl transferase type-2 subunit alp	1.93706e-127	2.3011	80.6306
Pa_3_490	Put. sulfate transporter	2.52569e-47	2.29827	29.2644
Pa_4_5470	Put. Carbonic anhydrase	0	2.29779	366.599
Pa_6_3335	Put. protein of unknown function	1.21164e-24	2.29733	14.7439
Pa_3_9080	Put. mitochondrial LSU ribosomal protein L16 precu	2.74864e-91	2.29335	57.631
Pa_1_23860	Put. protein of unknown function	4.3531e-65	2.29184	40.7853
Pa_5_9710	Put. protein of unknown function	4.36424e-58	2.29116	36.2822
Pa_2_4900	Put. Glycoside Hydrolase Family 47	4.14538e-31	2.28917	18.9499
Pa_2_9620	Put. protein similar to YOR287C of Saccharomyces c	2.18097e-38	2.28857	23.6389
Pa_7_9195	Put. protein of unknown function	2.31877e-124	2.28848	79.1421
Pa_2_240	Put. protein of unknown function	1.72936e-125	2.28842	79.8714
Pa_7_8360	Put. ribosome production factor similar to RPF1 of	8.84912e-14	2.28662	7.86478
Pa_2_4450	Put. protein of unknown function	6.01619e-69	2.28619	43.3929
Pa_6_4430	Put. protein of unknown function	8.28925e-49	2.2841	30.4185
Pa_2_13380	Put. protein of unknown function	9.22958e-33	2.28362	20.0666
Pa_7_9190	Put. 6-phosphogluconolactonase	7.71399e-99	2.28159	62.8796
Pa_7_8040	Put. protein of unknown function	5.51755e-16	2.2809	9.30029
Pa_7_1450	Put. delta(12) fatty acid desaturase	5.63476e-13	2.27497	7.39695
Pa_1_17840	Put. protein of unknown function	5.55318e-75	2.27483	47.5749
Pa_1_40	Put. Carbohydrate Esterase Family 3	0	2.27407	300.546
Pa_6_1350	Put. Protein similar to chromatin regulator protei	1.24774e-76	2.26965	48.7731
Pa_2_12880	Put. Dihydroorotase	1.59369e-51	2.26826	32.4287
Pa_1_6550	Put. vacuolar protein sorting-associated protein 8	5.0209e-77	2.26814	49.0538
Pa_1_21020	Put. lipase	4.28319e-45	2.26794	28.2472
Pa_6_6000	Put. ATPase of the AAA+ class	1.76778e-26	2.26321	16.1858
Pa_1_10870	Put. protein of unknown function	2.67376e-107	2.26319	68.981
Pa_7_5935	Put. protein of unknown function	6.96581e-79	2.26269	50.4038
Pa_5_2450	Put. protein of unknown function	1.18903e-24	2.25907	15.0292
Pa_2_8260	Put. glyoxylate reductase	1.09328e-72	2.25893	46.4528
Pa_1_22670	Put. inositol monophosphatase	2.08296e-88	2.25869	56.7501
Pa_7_1975	Put. protein of unknown function	6.86598e-16	2.25665	9.35232
Pa_1_17510	Put. phosphatidylinositol:UDP-GlcNAc transferase	1.33047e-214	2.25512	139.821
Pa_0_1020	Put. protein of unknown function	4.17227e-81	2.25463	52.0708
Pa_7_6580	Put. protein of unknown function	1.65166e-116	2.25435	75.3461
Pa_6_9650	Put. Oxidase	4.79524e-73	2.25241	46.8301
Pa_2_8550	Put. dipeptidase 1 precursor	3.48961e-54	2.25011	34.4873
Pa_7_7770	Put. leptomycin B resistance protein	9.87152e-230	2.24927	150.222
Pa_1_11100	Put. vacuolar protein sorting-associated protein 7	5.10413e-275	2.24853	180.175
Pa_7_3150	Put. protein of unknown function	7.17686e-56	2.24825	35.6199
Pa_1_8250	Put. nucleoporin	4.17915e-27	2.2473	16.7327
Pa_6_8510	Put. sugar permease	5.77969e-17	2.2471	10.0983
Pa_1_2520	Put. protein of unknown function	6.08824e-14	2.24691	8.12649
Pa_1_20730	Put. protein of unknown function	1.44159e-17	2.24589	10.4954
Pa_6_7250	Put. Carbohydrate Esterase Family 3	7.2021e-84	2.24546	54.1479
Pa_1_11700	Put. protein of unknown function	6.51279e-38	2.2452	23.8466
Pa_1_10120	Put. protein of unknown function	7.68792e-27	2.24281	16.5926
Pa_3_6890	Put. Ras-related protein Rab	5.83165e-115	2.23944	74.9022
Pa_3_1750	Put. protein of unknown function	8.87615e-110	2.23882	71.5038
Pa_4_8120	Put. Glycoside Hydrolase Family 47	5.26087e-11	2.23731	6.25432
Pa_2_10400	Put. protein of unknown function	9.46955e-234	2.23424	154.069
Pa_2_1170	Put. protein of unknown function	1.60261e-87	2.23323	56.9112
Pa_3_4300	Put. DNA damage-inducible protein 1	1.04275e-93	2.23299	61.0288
Pa_1_10630	Put. protein of unknown function	1.98505e-299	2.23232	198.006
Pa_6_1920	Put. Mitochondrial import receptor subunit TOM20	9.84612e-272	2.22945	179.783
Pa_1_1820	Put. protein of unknown function	3.28079e-91	2.228	59.5432
Pa_2_13665	Put. protein of unknown function	9.81881e-37	2.22787	23.2811
Pa_3_9000	Put. Protein transport protein SEC31	2.4827e-123	2.22654	81.0155
Pa_4_7780	Put. protein of unknown function	2.11555e-98	2.22546	64.4014
Pa_4_1670	Put. protein of unknown function	1.53381e-38	2.2239	24.5325
Pa_7_4790	Put. RNA dependent RNA polymerase	3.88334e-29	2.2239	18.287
Pa_5_8670	Put. phosphoketolase	0	2.22335	554.301
Pa_2_11200	Put. actin	0	2.22212	415.06
Pa_1_20140	Put. protein of unknown function	2.06221e-43	2.22212	27.801
Pa_1_1560	Put. protein of unknown function	3.0947e-56	2.22198	36.3553
Pa_2_7620	Put. isoamyl alcohol oxidase similar to Q8X0G1 of	9.54595e-100	2.22094	65.4555
Pa_1_9130	Put. cyclin	3.55514e-43	2.21965	27.6794
Pa_7_2440	Put. xylulose kinase	1.55812e-15	2.21959	9.29787
Pa_1_15590	Put. protein of unknown function	2.26115e-77	2.21949	50.5344
Pa_1_8020	Put. 26S protease regulatory subunit 7	0	2.21708	226.442
Pa_2_3330	Put. protein of unknown function	1.46773e-26	2.21346	16.6623
Pa_3_310	Put. protein of unknown function	1.94681e-132	2.21324	87.7126
Pa_1_22160	Put. lactonohydrolase	5.90204e-34	2.21016	21.6399
Pa_7_10510	Put. protein of unknown function	2.44362e-178	2.20612	119.022
Pa_2_6570	Put. protein of unknown function	5.95836e-26	2.20331	16.3485
Pa_1_3430	Put. protein of unknown function	3.66409e-169	2.20306	112.982
Pa_3_5480	Put. Meiotic fizzy-related protein	5.48649e-25	2.20248	15.7114
Pa_1_8310	Put. ribosomal RNA methyltransferase	1.33214e-46	2.20231	30.2455
Pa_1_5690	Put. branched-chain-amino-acid aminotransferase	4.4598e-116	2.2014	77.1828
Pa_4_2120	Put. protein of unknown function	5.35035e-44	2.20039	28.5206
Pa_7_10780	Put. transporter	7.6143e-232	2.20037	155.574
Pa_1_13310	Put. rho-type GTPase-activating protein	1.20701e-49	2.19925	32.3585
Pa_3_4910	Put. Glycoside Hydrolase Family 15	1.19742e-127	2.19768	85.1781
Pa_1_13790	Put. acetate kinase	2.74091e-48	2.1894	31.6029
Pa_7_7410	Put. Glycosyltransferase Family 22	9.25877e-55	2.18926	36.0097
Pa_2_4240	Put. protein similar to YTP1 of Saccharomyces cere	7.9448e-37	2.18868	23.8387
Pa_3_6010	Put. protein of unknown function	5.63424e-12	2.1881	7.06742
Pa_1_21180	Put. protein of unknown function	6.24355e-79	2.18809	52.4732
Pa_3_7650	Put. protein of unknown function	4.28405e-72	2.18506	47.8866
Pa_1_12900	Put. protein of unknown function	3.82086e-130	2.18492	87.4781
Pa_7_9440	Put. protein of unknown function	7.9374e-21	2.18473	13.0464
Pa_1_18930	Put. protein of unknown function	2.57407e-205	2.18373	138.88
Pa_1_12130	Put. chromodomain helicase	8.57281e-168	2.18223	113.34
Pa_6_7680	Put. protein of unknown function	4.31364e-18	2.1817	11.2173
Pa_3_9390	Put. DNA-directed RNA polymerase II subunit RPB3	1.30357e-13	2.17917	8.20496
Pa_3_3765	Put. mitochondrial DnaJ homolog 1 precursor	1.4442e-165	2.17883	112.027
Pa_7_6490	Put. Na(+)/H(+) antiporter	2.7121e-31	2.17636	20.2261
Pa_2_13260	Put. protein of unknown function	2.18597e-55	2.1737	36.7498
Pa_1_7960	Put. mitochondrial LSU ribosomal protein L25 precu	4.46811e-149	2.17267	101.081
Pa_2_11652	Put. protein of unknown function	1.03958e-18	2.17267	11.689
Pa_3_160	Put. protein of unknown function	3.49867e-36	2.17156	23.625
Pa_1_13040	Put. protein of unknown function	1.13005e-32	2.1714	21.2262
Pa_7_5610	Put. heavy metal tolerance protein precursor	3.95139e-134	2.16761	91.0599
Pa_2_8940	Put. ATP-dependent RNA helicase DED1	5.18739e-246	2.1644	168.539
Pa_1_12750	Put. protein of unknown function	4.01984e-51	2.16406	34.0111
Pa_5_1530	Put. phosphate-repressible phosphate permease	4.44841e-42	2.16406	27.7781
Pa_4_8930	Put. vacuolar protein-sorting-associated protein 2	7.23162e-11	2.1619	6.41945
Pa_1_14610	Put. mitochondrial SSU ribosomal protein MRP2 prec	4.79454e-163	2.16172	111.396
Pa_1_23190	Put. queuine tRNA-ribosyltransferase	2.98159e-29	2.15685	19.0427
Pa_5_360	Put. bifunctional cytochrome P450 group1:NADPH-P45	2.65142e-20	2.15513	12.8999
Pa_4_2510	Put. Protein ERP1 precursor	2.34023e-70	2.15457	47.5217
Pa_1_3110	Put. protein of unknown function	2.41568e-37	2.15301	24.6762
Pa_6_5240	Put. Transport protein USO1	8.45751e-17	2.15128	10.5165
Pa_6_1620	Put. protein of unknown function	6.29797e-14	2.15072	8.552
Pa_6_1160	Put. protein of unknown function	1.13582e-29	2.15061	19.4039
Pa_1_3860	pABC1 peroxisomal ABC transporter encoded by the p	1.88149e-124	2.14892	85.3031
Pa_2_12010	Put. Elongation factor Tu, mitochondrial precursor	0	2.14653	339.103
Pa_1_5170	Put. transporter	1.2988e-15	2.14538	9.74192
Pa_3_4420	Put. cytochrome P450 E-class, group IV	1.85634e-235	2.1424	163.242
Pa_7_8670	Put. protein of unknown function	1.2679e-189	2.14217	131.195
Pa_4_6510	Put. protein of unknown function	3.68712e-105	2.142	72.1605
Pa_4_610	Put. protein of unknown function	2.28553e-71	2.14151	48.5644
Pa_3_2530	Put. protein of unknown function	1.44407e-11	2.14111	6.9753
Pa_5_7560	Put. protein of unknown function	1.63681e-121	2.1408	83.6472
Pa_6_4660	Put. Inositol hexakisphosphate kinase 1	7.59304e-33	2.14021	21.7318
Pa_4_1460	Put. protein of unknown function	5.80898e-11	2.13984	6.56555
Pa_1_3420	Put. protein of unknown function	3.00884e-162	2.1393	112.239
Pa_7_9650	Put. ATPase family AAA domain-containing protein	1.40223e-58	2.1379	39.7275
Pa_1_18640	Put. ribulose-phosphate 3-epimerase	9.52984e-185	2.13693	128.182
Pa_5_120	Put. zinc-containing alcohol dehydrogenase	1.64066e-87	2.13691	60.0075
Pa_7_6760	Put. protein of unknown function	1.10655e-59	2.13471	40.5736
Pa_1_14690	Put. protein of unknown function	0	2.13368	5509.64
Pa_1_3650	Put. protein of unknown function	3.68941e-23	2.1332	15.0528
Pa_7_3680	Put. Glycosyltransferase Family 32	6.92098e-55	2.12889	37.3511
Pa_2_9470	Put. phosphate-non-repressible acid phosphatase pr	7.70576e-19	2.1264	12.0923
Pa_3_4280	Orotate phosphoribosyltransferase encoded by the u	1.37539e-128	2.12473	89.432
Pa_6_2600	Put. Phosphatidylethanolamine N-methyltransferase	1.93292e-192	2.12425	134.612
Pa_1_18810	Put. protein of unknown function	0	2.12343	217.175
Pa_6_1210	Put. Chloride channel protein	1.55925e-13	2.12328	8.41606
Pa_1_7730	Put. pH-response regulator protein palF/rim-8	5.58523e-40	2.12133	26.9995
Pa_1_24420	Put. monooxygenase	6.92866e-42	2.12094	28.3421
Pa_2_3170	Put. nuclear mRNA export protein SAC3	3.09872e-11	2.12082	6.83008
Pa_7_2990	Put. protein of unknown function	1.64773e-56	2.11931	38.6995
Pa_7_2070	Put. protein of unknown function	2.61651e-37	2.11688	25.1734
Pa_6_5860	Put. Protein similar to LAH1 of Schizosaccharomyce	3.06179e-36	2.11485	24.4512
Pa_7_5750	Put. methyltransferase	4.77741e-11	2.10989	6.74032
Pa_2_4360	Put. protein of unknown function	3.06502e-18	2.10588	11.8148
Pa_2_12540	Put. TBC1 domain family member 22A	8.34561e-113	2.10574	79.2029
Pa_2_130	Put. protein of unknown function	2.49065e-140	2.10385	98.9787
Pa_3_3970	Put. mitochondria fission 1 protein FIS1	1.01786e-187	2.10334	132.888
Pa_3_3310	Put. Glycoside Hydrolase Family 61	9.43229e-229	2.10279	162.311
Pa_1_10350	Put. Glycoside Hydrolase Family 38	6.65082e-86	2.10193	60.1158
Pa_6_11340	Put. Acriflavine sensitivity control protein acr-2	1.20814e-24	2.09766	16.4309
Pa_1_7610	Put. protein of unknown function	6.37749e-22	2.09617	14.51
Pa_3_11000	Put. protein of unknown function	8.79789e-36	2.09616	24.3975
Pa_1_8990	Put. acetyl-CoA acetyltransferase	0	2.09553	281.143
Pa_3_1440	Put. protein of unknown function	5.79997e-11	2.0955	6.74209
Pa_3_5220	Put. Vam6/Vps39-like protein	7.41237e-26	2.09546	17.3183
Pa_1_6100	Put. protein of unknown function	1.47722e-12	2.09292	7.87489
Pa_7_910	Put. protein of unknown function	2.18636e-56	2.09039	39.2924
Pa_3_10120	Put. protein of unknown function	4.13086e-57	2.08692	39.8944
Pa_2_2710	Put. protein similar to YOL098C of Saccharomyces c	3.26006e-73	2.08222	51.6616
Pa_3_1330	Put. protein of unknown function	1.07405e-32	2.08205	22.3869
Pa_5_8390	Put. protein of unknown function	2.31019e-13	2.08032	8.51233
Pa_7_8380	Put. serine/threonine-protein kinase CLA4	5.00234e-50	2.0802	34.9484
Pa_6_6170	Put. protein of unknown function	4.58035e-16	2.07963	10.4519
Pa_6_4950	Put. cytosolic 40S ribosomal protein rpsA	0	2.07818	517.699
Pa_4_3630	Put. protein of unknown function	5.20402e-147	2.07488	105.594
Pa_1_15240	Phytoene synthase/Lycopene cyclase involved in car	3.96552e-117	2.07432	83.8712
Pa_4_8460	Put. protein of unknown function	1.51991e-68	2.07398	48.5455
Pa_4_6580	Put. protein of unknown function	1.03193e-24	2.07369	16.7254
Pa_2_4350	Put. serum paraoxonase/arylesterase	1.22781e-73	2.07268	52.2473
Pa_1_3170	Put. protein of unknown function	3.32344e-51	2.0696	36.0284
Pa_5_7770	Put. protein of unknown function	1.66514e-32	2.06799	22.4448
Pa_3_7730	Put. transcriptional repressor	3.69355e-158	2.06737	114.248
Pa_6_9310	Put. Ubiquitin-conjugating enzyme E2	1.6612e-44	2.06639	31.2139
Pa_7_10760	Put. protein of unknown function	1.29412e-17	2.06606	11.6583
Pa_5_8370	Put. serine palmitoyltransferase	1.87152e-41	2.06279	29.0625
Pa_6_7690	Put. Glycoside Hydrolase Family 76	2.96953e-33	2.06097	23.103
Pa_1_20413	Put. protein of unknown function	4.27402e-18	2.06007	12.0548
Pa_1_10370	Put. SANT domain-containing protein 2	3.22512e-27	2.05941	18.7102
Pa_1_19630	Put. ferric reductase transmembrane component	3.20016e-74	2.05912	53.1656
Pa_2_8625	Put. 20S cyclosome subunit	5.74355e-15	2.05908	9.78777
Pa_3_7720	Put. protein of unknown function	2.13007e-51	2.05891	36.4135
Pa_1_10090	Put. protein of unknown function	2.04137e-15	2.05851	10.1174
Pa_7_10700	Put. protein of unknown function	1.13312e-41	2.05782	29.3142
Pa_5_4260	Put. zinc finger protein	1.83007e-78	2.05746	56.333
Pa_2_6040	Put. protein similar to SSD1 of Saccharomyces cere	1.65088e-237	2.0572	173.425
Pa_6_2700	Put. Lipase ROG1	3.46573e-26	2.05663	17.983
Pa_2_5790	Put. monoglyceride lipase	1.49604e-124	2.05626	90.302
Pa_7_6400	Put. transmembrane GTPase FZO1	8.88414e-202	2.05626	147.197
Pa_2_1530	Put. steroid-binding protein	1.08667e-87	2.05575	63.1849
Pa_3_3610	Put. protein of unknown function	7.33366e-27	2.05343	18.515
Pa_6_10030	Put. Glutamine synthetase	9.61388e-63	2.05323	44.9011
Pa_3_150	Put. protein similar of AD/FMN-containing dehydrog	1.61792e-105	2.05292	76.4502
Pa_2_2440	Put. vacuolar-sorting protein SNF7	0	2.05205	258.914
Pa_6_5030	Put. Pre-mRNA-splicing factor ATP-dependent RNA he	1.00718e-11	2.05136	7.48097
Pa_3_760	Put. protein of unknown function	2.76805e-17	2.04874	11.5489
Pa_2_12700	Put. protein of unknown function	8.81172e-223	2.04862	163.482
Pa_5_7380	Put. protein of unknown function	1.77093e-44	2.04833	31.5552
Pa_0_130	Put. protein of unknown function	1.71779e-20	2.04711	13.9092
Pa_7_8480	Put. protein of unknown function	2.06738e-13	2.04627	8.73243
Pa_7_10810	Put. protein translocation protein SEC63	2.80578e-45	2.04597	32.1947
Pa_4_9460	Put. protein of unknown function	5.55425e-36	2.04432	25.3558
Pa_5_8730	Put. protein of unknown function	1.63127e-22	2.04404	15.4208
Pa_7_6460	Put. protein of unknown function	1.86705e-19	2.0429	13.1883
Pa_7_2085	Put. protein of unknown function	3.63491e-33	2.04203	23.3098
Pa_7_2510	Put. protein of unknown function	2.86267e-114	2.04109	83.5458
Pa_6_9890	Put. Inositol polyphosphate kinase	4.53638e-232	2.0373	171.619
Pa_2_12610	Put. Isocitrate lyase	2.47578e-51	2.03655	36.9049
Pa_1_21990	Put. protein of unknown function	4.04951e-16	2.03575	10.7843
Pa_3_200	Put. protein of unknown function	1.94102e-28	2.03506	19.9121
Pa_4_1350	Put. protein of unknown function	1.61643e-74	2.03466	54.2332
Pa_7_6210	Put. protein of unknown function	6.77688e-121	2.03421	88.8738
Pa_7_10240	Put. protein of unknown function	2.23399e-60	2.0331	43.7269
Pa_3_4780	Put. protein of unknown function	5.8459e-34	2.03247	24.0456
Pa_1_22860	Put. protein of unknown function	7.84247e-23	2.03245	15.7778
Pa_5_4330	Put. delta-12 fatty acid desaturase	0	2.03146	538.543
Pa_6_4370	Put. Serine/threonine-protein kinase	2.88057e-116	2.03073	85.6116
Pa_7_1280	Put. protein of unknown function	1.33196e-13	2.03043	8.9636
Pa_1_17650	Put. protein of unknown function	6.295e-135	2.02984	99.6433
Pa_2_14090	Put. protein of unknown function	0	2.02788	870.702
Pa_4_2670	Put. Malonyl CoA-acyl carrier protein transacylase	8.15467e-18	2.02779	12.0982
Pa_7_10340	Put. vacuolar protein sorting-associated protein 2	6.66292e-237	2.02428	176.739
Pa_1_21210	Put. protein of unknown function	1.03044e-43	2.02338	31.5106
Pa_1_11420	Put. GTP-binding protein	8.92715e-51	2.02307	36.8081
Pa_3_9210	Put. syntaxin	2.35936e-51	2.02242	37.2583
Pa_3_7420	Put. Transcription factor	1.69826e-26	2.02204	18.6257
Pa_5_790	Put. protein of unknown function	1.05408e-37	2.0218	27.0258
Pa_2_2840	Put. derlin	9.14131e-59	2.02138	42.8678
Pa_2_9450	Put. protein of unknown function	6.28467e-23	2.01999	15.9844
Pa_6_7850	Put. Protein similar to Meiotically up-regulated g	1.40519e-112	2.01945	83.4716
Pa_6_8040	Put. Protein similar to RING finger protein YMR247	1.48133e-39	2.01906	28.4669
Pa_1_14330	Put. ectonucleotide pyrophosphatase/phosphodiester	2.49489e-55	2.01842	40.3485
Pa_5_2940	Put. D-lactate dehydrogenase	1.04764e-25	2.01833	18.0794
Pa_1_12440	Put. zinc finger transcription factor	0	2.01764	441.67
Pa_7_1630	Put. protein of unknown function	1.29461e-110	2.01616	82.1316
Pa_3_4810	Put. Profilin	0	2.01435	250.813
Pa_1_12830	Put. prolyl-tRNA synthetase	6.98778e-27	2.01408	19.0154
Pa_4_4350	Put. protein of unknown function	2.96763e-17	2.01346	11.7944
Pa_5_3550	Put. protein of unknown function	8.33199e-33	2.01281	23.4931
Pa_5_9430	Put. protein of unknown function	3.45037e-37	2.01141	26.8338
Pa_2_10170	Put. Glycosyltransferase	1.70362e-56	2.01099	41.4298
Pa_1_10790	Put. protein of unknown function	7.78922e-64	2.01014	47.023
Pa_2_6460	pah1 homeobox protein encoded by the pah1 gene	2.06987e-31	2.00878	22.5033
Pa_3_7500	Put. protein of unknown function	2.97632e-272	2.00871	205.493
Pa_5_11720	Put. cytochrome P450 E-class, group I	2.34537e-16	2.00608	11.178
Pa_3_4660	Put. Ribose-phosphate pyrophosphokinase 1	5.95485e-84	2.00346	62.5261
Pa_1_23230	Put. protein of unknown function	9.54221e-48	1.99949	35.0981
Pa_5_3400	Put. DNA polymerase epsilon catalytic subunit A	3.20273e-27	1.99865	19.4792
Pa_3_11560	Put. Ankyrin repeat protein	8.52828e-24	1.99826	16.8812
Pa_1_9670	Put. protein of unknown function	6.54823e-222	1.99547	168.768
Pa_2_10460	Put. DNA polymerase delta catalytic subunit	4.54018e-58	1.99517	43.0919
Pa_2_10980	Put. tRNA pseudouridine synthase 4	2.12825e-38	1.99378	28.075
Pa_7_9850	Put. protein of unknown function	1.52617e-117	1.99213	88.8581
Pa_3_3640	Put. Glutathione transferase omega	4.94E-323	1.99188	246.959
Pa_2_12820	Put. Spindle pole body component alp6	2.92586e-17	1.99094	11.9848
Pa_7_3750	Put. protein of unknown function	5.14848e-19	1.98992	13.3259
Pa_2_8320	Put. protein of unknown function	1.0306e-37	1.98845	27.6544
Pa_5_3710	Put. protein of unknown function	6.25228e-171	1.98637	130.424
Pa_6_11790	Put. Inorganic phosphate transport protein PHO88	6.30811e-291	1.98594	223.099
Pa_2_3790	Put. protein of unknown function	1.92542e-50	1.98508	37.5186
Pa_2_7660	Put. ATP-dependent RNA helicase MSS116, mitochondr	8.44293e-23	1.98495	16.2692
Pa_2_4690	Put. 26S protease regulatory subunit 4	0	1.98218	319.378
Pa_1_11900	Put. protein of unknown function	6.94481e-17	1.98174	11.7714
Pa_7_9060	Put. protein of unknown function	7.20988e-54	1.98074	40.2925
Pa_1_13850	Put. protein of unknown function	1.29892e-23	1.97993	16.9557
Pa_5_9050	Put. calcium/calmodulin-dependent protein kinase	2.46625e-17	1.97893	12.1424
Pa_1_2400	Put. protein of unknown function	1.73576e-202	1.97616	155.91
Pa_6_9030	Put. Serine/threonine-protein kinase cot-1	2.79535e-123	1.97602	94.3261
Pa_2_6780	Put. protein of unknown function	1.56906e-38	1.97523	28.5455
Pa_1_10920	Put. protein similar to bud site selection protein	3.60289e-29	1.97452	21.3109
Pa_6_300	Put. Oligopeptidase	8.6535e-134	1.97372	102.692
Pa_7_10800	Put. Rho-GTPase-activating protein	5.44325e-16	1.97313	11.155
Pa_2_5650	Put. protein similar to YJL055W of Saccharomyces c	2.5e-69	1.97282	52.5304
Pa_2_4090	Put. protein of unknown function	4.3104e-73	1.97112	55.5212
Pa_7_6110	Put. protein of unknown function	1.15124e-95	1.9711	73.1216
Pa_1_16130	Put. protein of unknown function	3.02055e-22	1.97004	16.0166
Pa_6_3570	Put. MOSC domain-containing protein	5.02726e-117	1.96878	89.9283
Pa_1_4850	Put. 3-hydroxy-3-methylglutaryl-coenzyme A reducta	3.50277e-127	1.96641	98.057
Pa_1_1530	Put. protein of unknown function	1.15867e-14	1.96609	10.1843
Pa_7_3000	Put. protein of unknown function	7.53776e-20	1.96605	14.1985
Pa_7_11330	Put. uricase	2.17548e-236	1.96518	183.768
Pa_1_15450	Put. protein of unknown function	2.46994e-18	1.96451	13.0387
Pa_6_2510	Put. protein of unknown function	5.21162e-19	1.96376	13.5737
Pa_2_2020	Put. protein similar to BOI2 of Saccharomyces cere	2.82152e-27	1.96257	20.0219
Pa_3_10270	Put. AP-3 complex subunit sigma	7.71739e-35	1.95918	25.9903
Pa_1_9390	Put. vacuolar protein sorting-associated protein 3	5.48542e-25	1.95655	18.3173
Pa_7_2670	Put. sorting nexin-41	6.09801e-154	1.95552	119.921
Pa_3_3380	Put. Translation initiation factor eIF-2B subunit	4.54229e-62	1.95426	47.513
Pa_1_9120	Put. U4/U6 small nuclear ribonucleoprotein	9.20845e-34	1.9539	25.2365
Pa_7_8595	Put. protein of unknown function	1.42408e-60	1.95175	46.4191
Pa_1_20180	rmp1 protein involved in nucleus-mitochondria cros	1.19874e-14	1.95104	10.2854
Pa_2_9320	Put. protein of unknown function	4.73195e-16	1.94995	11.3902
Pa_3_5070	Put. protein of unknown function	1.21996e-70	1.94954	54.4598
Pa_6_6040	Put. GTP-binding protein	6.77843e-30	1.94936	22.2794
Pa_3_9040	Put. protein of unknown function	2.48317e-97	1.94886	75.6283
Pa_3_9990	Put. protein of unknown function	4.49074e-30	1.94882	22.4222
Pa_6_10990	Put. Aquaporin	1.60338e-40	1.94858	30.6714
Pa_1_7320	Put. transcription factor HAP3	3.62383e-29	1.94773	21.7301
Pa_5_11440	Put. protein of unknown function	8.51676e-56	1.9466	42.822
Pa_1_5360	Put. protein of unknown function	3.10679e-26	1.94544	19.4498
Pa_4_8470	Put. protein of unknown function	1.53751e-79	1.94447	61.7331
Pa_1_22560	Put. protein of unknown function	2.67999e-24	1.9442	17.9388
Pa_4_7260	Put. Nucleoprotein TPR	1.15642e-62	1.94372	48.3463
Pa_4_4150	Put. protein of unknown function	1.19908e-21	1.94083	15.8821
Pa_0_1160	Put. protein of unknown function	2.98466e-37	1.93875	28.2924
Pa_5_2170	Put. eukaryotic translation initiation factor	2.24585e-85	1.93871	66.671
Pa_7_2850	Put. protein of unknown function	9.4927e-123	1.93799	96.5472
Pa_3_6570	Put. PCF11 component of pre-mRNA 3 -end processing	1.07431e-14	1.93786	10.4251
Pa_4_3690	Put. protein of unknown function	1.56235e-55	1.93634	42.9272
Pa_2_11630	Put. formate dehydrogenase (FDH), involved in meth	0	1.93528	2098.9
Pa_5_12720	Put. histone-lysine N-methyltransferase	7.61207e-224	1.93265	178.137
Pa_7_10000	Put. protein of unknown function	2.75303e-32	1.93106	24.4929
Pa_1_13940	Put. protein of unknown function	1.44154e-37	1.93032	28.7219
Pa_2_3090	Put. vitamin H transporter	1.27275e-33	1.92935	25.5865
Pa_1_4820	Put. protein of unknown function	2.17955e-240	1.92699	192.192
Pa_2_1830	Put. protein of unknown function	5.01538e-15	1.92611	10.7778
Pa_5_9860	Put. laccase precursor	2.31635e-18	1.92566	13.442
Pa_2_10950	Put. Exocyst complex component 4	1.14837e-13	1.92418	9.71049
Pa_1_15360	Put. protein of unknown function	0	1.92398	661.492
Pa_5_8970	Put. protein of unknown function	8.91478e-27	1.92323	20.2056
Pa_3_9480	Put. protein of unknown function	9.21593e-44	1.92323	33.8671
Pa_5_10790	Put. protein of unknown function	5.96688e-80	1.92231	63.1001
Pa_7_8680	Put. protein of unknown function	0	1.92069	584.026
Pa_4_8790	Put. transcription factor	0	1.91963	343.482
Pa_7_5970	Put. eukaryotic translation initiation factor 3 su	4.03131e-178	1.91751	143.102
Pa_3_130	Put. protein of unknown function	2.65089e-42	1.917	32.846
Pa_7_8010	Put. protein of unknown function	4.73306e-21	1.91501	15.7136
Pa_3_3570	Put. protein of unknown function	1.69529e-81	1.91427	64.7503
Pa_5_140	Put. cytochrome P450 E-class, group I	0	1.90478	607.912
Pa_5_9140	ATP synthase protein 9, mitochondrial precursor	0	1.9047	2085.33
Pa_2_9080	Put. protein of unknown function	2.749e-80	1.90422	64.262
Pa_1_11740	Put. protein of unknown function	3.98866e-17	1.89998	12.7016
Pa_4_810	Put. protein of unknown function	1.84502e-21	1.89802	16.2569
Pa_1_14390	Put. protein of unknown function	1.83097e-166	1.89702	135.724
Pa_1_4750	Put. protein of unknown function	8.51877e-14	1.89617	10.0314
Pa_2_10140	Put. protein of unknown function	1.06052e-141	1.89561	115.389
Pa_6_7930	Put. Guanine nucleotide-binding protein alpha-3 su	2.79029e-74	1.89453	59.7914
Pa_7_1920	Put. protein of unknown function	1.31784e-60	1.89223	48.6012
Pa_1_8000	Put. protein of unknown function	4.5297e-24	1.89111	18.4903
Pa_4_9330	Put. protein of unknown function	2.30449e-38	1.8909	30.2723
Pa_1_7900	Put. nucleoporin	1.58531e-29	1.89041	22.9987
Pa_3_3510	Put. Histone H4	8.7382e-27	1.88952	20.7536
Pa_2_1640	Put. protein similar to C31G5.15 of Schizosaccharo	1.6199e-210	1.88921	173.113
Pa_1_9750	Put. DNA-repair protein rad13	7.49344e-68	1.8888	54.739
Pa_7_7715	Put. protein of unknown function	2.46693e-27	1.88825	21.2291
Pa_2_5705	Put. protein of unknown function	4.36719e-129	1.8873	105.658
Pa_5_10040	Put. protein of unknown function	4.2796e-28	1.88664	21.885
Pa_1_20270	Put. sulfate adenylyltransferase	3.86869e-11	1.88654	7.93581
Pa_1_13890	Put. lipid phosphate phosphatase 3	1.18574e-108	1.88633	88.7564
Pa_7_11260	Put. methyltransferase	6.8064e-166	1.88625	136.418
Pa_4_840	Put. protein of unknown function	1.04605e-94	1.88491	77.2484
Pa_1_11510	Put. Histidine biosynthesis trifunctional protein	7.77357e-62	1.88405	49.9425
Pa_1_17942	Put. protein of unknown function	7.86461e-28	1.88264	21.7359
Pa_7_7640	Put. protein of unknown function	1.26003e-33	1.87944	26.6054
Pa_1_23940	Put. Glycosyltransferase Family 35	1.18278e-66	1.87932	54.1533
Pa_1_5280	Put. exosome complex exonuclease	8.46651e-37	1.87613	29.324
Pa_6_9540	Put. protein of unknown function	1.00983e-75	1.87479	61.9592
Pa_1_20414	Put. protein of unknown function	7.31267e-47	1.87382	37.8067
Pa_3_3130	Put. phosphoribosylformylglycinamidine synthase	1.95563e-16	1.87288	12.4085
Pa_2_7350	Put. protein of unknown function	0	1.87278	481.54
Pa_7_1880	Put. protein of unknown function	2.32789e-27	1.87117	21.5374
Pa_7_5400	Put. protein of unknown function	4.32112e-18	1.87106	13.7993
Pa_3_2570	Put. Calcium channel	3.50691e-50	1.87006	40.7126
Pa_3_7680	Put. protein of unknown function	3.98117e-15	1.86975	11.3488
Pa_5_5650	Put. protein of unknown function	3.51306e-41	1.86917	33.1687
Pa_3_8920	Put. protein similar to Ankyrin repeat protein nuc	6.05594e-76	1.86833	62.4755
Pa_7_3305	Put. protein of unknown function	2.03895e-24	1.86789	19.1307
Pa_7_11030	Put. protein of unknown function	2.15255e-62	1.86743	51.0923
Pa_7_7890	Put. protein of unknown function	1.38317e-31	1.86717	25.1577
Pa_2_6560	Put. phenylalanyl-tRNA synthetase beta chain	5.89522e-223	1.86714	186.756
Pa_5_9680	Put. protein of unknown function	6.06899e-14	1.86638	10.3942
Pa_3_9910	Put. Kinesin light chain	9.77088e-27	1.86597	21.102
Pa_3_8820	Put. protein of unknown function	7.14586e-120	1.86588	99.7295
Pa_1_7030	Put. type IIA calcium-transporting ATPase	6.664e-78	1.86527	64.2842
Pa_1_15380	Put. rho-like GTP-binding protein orthologous to S	1.05325e-169	1.85899	142.686
Pa_2_6890	Put. protein of unknown function	5.84821e-13	1.85845	9.63868
Pa_1_14510	Put. protein of unknown function	4.61059e-50	1.85819	41.0133
Pa_3_3950	Put. protein of unknown function	4.31527e-15	1.85795	11.4277
Pa_1_9660	Put. cytosolic ribosome biogenesis protein	2.28231e-19	1.85767	15.0312
Pa_6_7510	Put. protein of unknown function	2.44997e-16	1.85679	12.489
Pa_1_7580	Put. protein of unknown function	6.21065e-25	1.85656	19.7473
Pa_1_3080	Put. conserved oligomeric Golgi complex subunit 4	5.5128e-25	1.85557	19.812
Pa_6_6260	Put. protein of unknown function	4.75431e-30	1.85478	24.1155
Pa_7_3910	Put. sulfur controller 2	1.24932e-27	1.85441	22.0748
Pa_6_7620	Put. protein of unknown function	1.81941e-27	1.85294	21.9581
Pa_6_9720	Put. Protein similar to YLL023C of Saccharomyces c	3.11915e-152	1.85268	128.521
Pa_3_3100	Put. protein of unknown function	5.56928e-42	1.8519	34.3343
Pa_3_9310	Put. Glycoside Hydrolase Family 72	2.54231e-252	1.85189	214.344
Pa_1_9430	Put. mitochondrial histidyl-tRNA synthetase precur	1.04143e-151	1.85019	128.331
Pa_1_20060	Put. ubiquitin-conjugating enzyme E2-	6.51389e-64	1.84967	53.1441
Pa_4_1650	Put. ADP-ribose pyrophosphatase	1.08699e-49	1.84892	41.0149
Pa_6_2750	Put. Cysteinyl-tRNA synthetase	6.03626e-73	1.84841	60.9513
Pa_6_9730	Put. Phosphatidylinositol-3,4,5-trisphosphate 3-ph	2.17497e-22	1.84743	17.7319
Pa_5_9510	Put. protein of unknown function	3.13511e-60	1.84669	50.1422
Pa_1_9090	Put. protein of unknown function	7.60783e-24	1.84623	18.996
Pa_1_18730	Put. protein of unknown function	1.33825e-48	1.84555	40.2067
Pa_0_650	Put. protein similar to regulator of Ty1 transposi	1.89559e-31	1.84464	25.5204
Pa_4_2830	Put. protein of unknown function	0	1.84384	367.17
Pa_7_3880	Put. protein of unknown function	0	1.84253	1830.79
Pa_4_9570	Put. protein of unknown function	1.9533e-54	1.83996	45.4203
Pa_7_6540	Put. methionyl-tRNA synthetase, cytoplasmic	1.37487e-144	1.83859	123.438
Pa_5_10550	Put. monocarboxylate transporter	7.44314e-170	1.83723	145.484
Pa_3_1530	Put. Ran1-like protein kinase	2.43798e-308	1.83169	266.909
Pa_5_12220	Put. carboxypeptidase	1.66991e-11	1.8295	8.63108
Pa_2_4410	Put. DNA helicase ino-80	4.73428e-44	1.82885	36.8231
Pa_5_7490	Put. protein of unknown function	5.22628e-58	1.82865	48.9686
Pa_4_7700	Put. Glycerol-3-phosphate O-acyltransferase	1.4937e-34	1.82739	28.5896
Pa_7_9700	Put. diacylglycerol O-acyltransferase 1	3.15108e-56	1.82553	47.5568
Pa_4_2520	Put. SWR1-complex protein 4	6.83139e-23	1.82523	18.51
Pa_7_7490	Put. poly(A) polymerase	3.36569e-89	1.82498	76.4107
Pa_6_4630	Put. Protein similar to C4D7.10c of Schizosaccharo	1.81487e-13	1.82458	10.3605
Pa_1_12730	Put. Drebrin-like protein	2.94454e-32	1.82458	26.6704
Pa_2_10500	Put. Serine/threonine-protein kinase GCN2	7.05183e-58	1.82426	49.05
Pa_4_2630	Put. protein of unknown function	2.75669e-69	1.82399	59.0575
Pa_1_9300	Put. bifunctional purine biosynthesis protein	6.19787e-64	1.82339	54.3552
Pa_5_5820	Put. fatty acid desaturase	5.46817e-11	1.82175	8.24802
Pa_7_9670	Put. PEX8 peroxisomal biogenesis factor 8	6.56984e-20	1.82077	15.9883
Pa_6_8660	Put. Rho GDP-dissociation inhibitor	8.13754e-75	1.81949	64.1532
Pa_2_1790	Put. L-2,4-diaminobutyrate decarboxylase	1.09715e-17	1.81939	14.0686
Pa_2_5160	Put. protein of unknown function	1.06141e-29	1.8183	24.5789
Pa_mito_cob	Cytochrome b	3.47969e-23	1.81768	18.8937
Pa_2_7500	Put. protein similar to SGT1 of Saccharomyces cere	1.25848e-25	1.81558	21.0701
Pa_2_7890	Put. trans-2-enoyl-CoA reductase, mitochondrial pr	0	1.81537	734.311
Pa_6_1600	Put. COP9 signalosome complex subunit 12	6.49721e-18	1.81437	14.3333
Pa_3_4530	Put. protein of unknown function	2.83436e-20	1.81059	16.4483
Pa_2_2930	Put. protein of unknown function	4.60273e-48	1.81037	40.9812
Pa_3_6830	Put. protein of unknown function	1.93399e-14	1.81002	11.3424
Pa_4_9030	Put. nucleoporin	2.16155e-41	1.80921	35.1143
Pa_6_3180	Put. NADPH--cytochrome P450 reductase	2.5378e-150	1.80805	131.897
Pa_7_10480	Put. chloride channel protein	9.37581e-88	1.80803	76.305
Pa_2_7410	Put. polyketide synthase involved in aflatoxin bio	0	1.80795	1048.23
Pa_2_6210	Put. porphobilinogen deaminase	1.79728e-97	1.80725	84.9821
Pa_2_10530	Put. Acyl-CoA dehydrogenase family	4.37018e-289	1.80712	255.559
Pa_5_9540	Put. NADH-ubiquinone oxidoreductase 21.3 kDa subun	7.91442e-222	1.80574	195.908
Pa_1_12930	Put. choline kinase	5.1173e-46	1.80542	39.3406
Pa_6_6900	Put. protein of unknown function	1.7667e-15	1.80475	12.3079
Pa_1_3350	Put. protein of unknown function	2.63806e-12	1.80454	9.52734
Pa_6_8150	Put. oxidoreductase	3.66182e-68	1.80419	59.091
Pa_2_13810	Put. GTP cyclohydrolase-2	3.52887e-139	1.80382	122.454
Pa_3_7050	Put. protein of unknown function	1.92271e-83	1.80284	72.8166
Pa_5_4680	Put. protein of unknown function	4.09466e-26	1.80163	21.7671
Pa_5_3350	Put. cytochrome P450 E-class, group I	1.62935e-22	1.80053	18.5871
Pa_1_11790	Put. Glycoside Hydrolase Family 15	2.18067e-115	1.79931	101.643
Pa_5_4460	Put. methylthioribose-1-phosphate isomerase	1.33386e-56	1.79858	49.0509
Pa_1_8180	Put. protein of unknown function	2.03658e-28	1.79831	23.8776
Pa_2_7150	Put. CDP-diacylglycerol--glycerol-3-phosphate 3-ph	4.42136e-17	1.79688	13.8185
Pa_1_18990	Put. 1-phosphatidylinositol-4,5-bisphosphate phosp	5.17777e-16	1.79662	12.8735
Pa_6_11840	Put. Transcription initiation factor TFIID subunit	1.56311e-95	1.7965	84.0735
Pa_6_2720	Put. Exocyst complex component	6.09665e-41	1.79556	35.1582
Pa_1_23320	Put. guanine deaminase	1.47519e-71	1.79451	62.6679
Pa_2_12490	Put. Glycosyltransferase Family 2	2.56388e-30	1.79435	25.6667
Pa_4_7220	Put. Lysyl-tRNA synthetase	3.46697e-117	1.79373	103.774
Pa_1_17420	Put. transaldolase	0	1.79362	551.924
Pa_2_10840	Put. ABC transporter ATP-binding protein	2.46097e-47	1.79257	40.9634
Pa_2_14170	Put. ulilysin precursor	2.60612e-11	1.79127	8.76146
Pa_5_9670	Put. mitochondrial hexaprenyl pyrophosphate synthe	4.83925e-41	1.79015	35.4018
Pa_5_5900	Put. translation initiation factor eIF-2B subunit	8.60982e-22	1.79007	18.1219
Pa_4_910	Put. protein of unknown function	5.18947e-156	1.78904	139.39
Pa_4_410	Put. protein of unknown function	1.71365e-19	1.78877	16.0835
Pa_6_2680	Put. Protein CSF1	6.46199e-46	1.78857	39.8603
Pa_7_7090	Put. lysophosphatidylcholine acyltransferase	6.18597e-13	1.78825	10.2228
Pa_2_11070	Put. protein of unknown function	3.27041e-14	1.78793	11.3697
Pa_1_17240	Put. mitochondrial glutamyl-tRNA(Gln) amidotransf	1.89053e-17	1.78662	14.2784
Pa_1_18380	Put. protein of unknown function	3.78883e-43	1.78497	37.4882
Pa_4_2320	Put. phospholipase	8.91523e-14	1.78472	11.0125
Pa_4_9150	eRF3 cytosolic translation termination factor enco	1.9858e-157	1.78461	141.179
Pa_1_23800	Put. kinase	7.56639e-11	1.78431	8.40101
Pa_7_6010	Put. protein of unknown function	3.08001e-32	1.78381	27.65
Pa_6_210	Put. protein of unknown function	7.09096e-11	1.78302	8.4398
Pa_2_6870	Put. aromatic peroxygenase	9.15395e-13	1.78265	10.1314
Pa_6_5540	Put. Origin recognition complex subunit 5	6.07581e-15	1.78184	12.0899
Pa_2_2270	Put. protein of unknown function	2.39375e-47	1.78165	41.4275
Pa_2_1415	Put. protein of unknown function	7.25142e-30	1.78161	25.5484
Pa_6_7260	Put. protein of unknown function	1.61791e-65	1.78127	57.9513
Pa_2_12680	Put. N-terminal acetyltransferase complex ARD1 sub	7.7818e-47	1.77936	41.0294
Pa_7_5530	Put. protein of unknown function	1.25742e-23	1.77868	19.9737
Pa_2_2280	Put. protein similar to YNT1 of Saccharomyces cere	2.8424e-133	1.77793	120.027
Pa_7_8280	Put. protein of unknown function	0	1.77614	499.638
Pa_7_5320	Put. mitochondrial import inner membrane transloca	2.09978e-45	1.77602	39.8645
Pa_0_1550	Put. protein of unknown function	4.95877e-16	1.77585	13.1443
Pa_2_12580	Put. protein of unknown function	1.79265e-35	1.77493	30.8444
Pa_1_7950	Put. uridylate kinase	1.45399e-141	1.77476	128.019
Pa_7_1790	Put. type IV phospholipid-transporting ATPase	6.15684e-55	1.77453	48.6374
Pa_3_6210	Put. tyrosine-protein phosphatase	7.41784e-18	1.77439	14.8128
Pa_6_5430	Put. Phospholipase	7.47334e-13	1.77356	10.2972
Pa_2_1120	Put. protein of unknown function	1.3213e-31	1.77331	27.3587
Pa_5_8700	Put. protein of unknown function	6.8327e-13	1.77213	10.3461
Pa_6_5620	Put. Carbohydrate Esterase Family 1	8.69516e-18	1.77143	14.7869
Pa_3_1710	AOX1 Alternative oxidase mitochondrial precursor e	2.66349e-135	1.77129	122.671
Pa_4_5930	Put. Ubiquitin-protein ligase / Ubiquitin-conjugat	1.18867e-177	1.77115	161.639
Pa_6_4230	Put. Phosphatidylglycerophosphate synthase	6.06528e-17	1.77076	14.0374
Pa_1_12560	Put. phospho-2-dehydro-3-deoxyheptonate aldolase	7.32934e-27	1.77075	23.0846
Pa_4_3300	Put. protein of unknown function	7.90884e-14	1.76962	11.2183
Pa_5_3140	Put. protein of unknown function	5.08266e-30	1.76936	26.003
Pa_5_2960	Put. Glycosyltransferase Family 31	3.26445e-67	1.76929	60.1671
Pa_3_5730	Put. 3-oxo-5-alpha-steroid 4-dehydrogenase	3.25173e-32	1.76901	28.0134
Pa_5_4110	Put. transcription elongation factor spt-5	2.66496e-43	1.76761	38.2578
Pa_6_130	Put. protein of unknown function	8.76256e-26	1.76697	22.1796
Pa_1_3320	Tyrosyl-tRNA synthetase mitochondrial precursor en	4.9877e-25	1.7665	21.49
Pa_2_5730	Put. protein yop-1	2.96523e-58	1.76521	52.1445
Pa_1_7000	Put. protein of unknown function	1.68626e-33	1.76219	29.3933
Pa_7_1990	Put. protein of unknown function	8.97103e-48	1.76219	42.5965
Pa_1_6480	Put. nucleolar GTP-binding protein	7.76181e-17	1.75861	14.1003
Pa_2_1710	Put. inositol-3-phosphate synthase	1.48619e-141	1.75808	130.078
Pa_6_6460	Put. protein of unknown function	1.02333e-21	1.758	18.6128
Pa_7_9810	Put. eukaryotic translation initiation factor 3	2.24576e-53	1.7578	47.9855
Pa_2_1260	Put. Early meiotic induction protein 5, mitochondr	2.39421e-56	1.75684	50.7802
Pa_1_19200	Put. protein of unknown function	0	1.75649	389.964
Pa_5_9210	Put. prefoldin subunit	1.69493e-13	1.756	11.0646
Pa_7_5520	Put. COP9 signalosome complex subunit 5	1.75063e-39	1.75459	35.1863
Pa_1_11540	Put. protein of unknown function	4.23995e-34	1.7545	30.1614
Pa_2_13250	Put. small nucleolar RNA-associated protein 15	7.0408e-12	1.75286	9.6011
Pa_7_9430	Put. protein of unknown function	8.66057e-42	1.75225	37.4131
Pa_6_2860	Put. Protein similar to dioxygenase C576.01c of Sc	1.00123e-14	1.74994	12.2642
Pa_6_7120	Put. Histone transcription regulator 3	1.15752e-20	1.74981	17.7688
Pa_2_5430	Put. inosine triphosphate pyrophosphatase	7.31973e-35	1.74831	31.0701
Pa_6_570	Put. Protein scd2/ral3	5.60995e-85	1.74819	78.072
Pa_7_5870	Put. COP9 signalosome complex subunit 1	1.07033e-87	1.74638	80.8152
Pa_7_6850	Put. serine palmitoyltransferase 2 LCB2	2.17138e-84	1.74594	77.7491
Pa_5_9630	Put. phosphatidylinositol-4-phosphate 5-kinase	1.44291e-24	1.74369	21.5487
Pa_2_4730	Put. protein of unknown function	9.74193e-43	1.74296	38.653
Pa_5_940	Put. protein of unknown function	6.7848e-119	1.74254	110.617
Pa_7_280	Put. protein of unknown function	1.97725e-32	1.74043	29.0281
Pa_1_19070	Put. rac GTP binding protein belonging to the rho	1.11282e-266	1.73964	251.229
Pa_3_3050	Put. protein of unknown function	3.3654e-22	1.73943	19.4065
Pa_0_1500	Put. autophagy-related protein 13	2.80842e-27	1.73923	24.1873
Pa_2_12630	Put. Protein aidB	6.51723e-17	1.73916	14.4442
Pa_1_6080	Put. protein of unknown function	8.01809e-37	1.73628	33.3033
Pa_1_10840	Put. protein of unknown function	3.14E-319	1.73596	302.321
Pa_3_3030	Put. Put. transcription factor	9.92853e-15	1.73552	12.4442
Pa_2_10630	Put. Anaphase-promoting complex subunit 8	1.38704e-28	1.73496	25.5364
Pa_1_14470	Put. nascent polypeptide-associated complex subuni	5.63818e-102	1.73441	95.3879
Pa_7_2240	Put. protein of unknown function	4.67205e-22	1.73319	19.3948
Pa_2_11940	Put. nicotinamide N-methyltransferase	1.15911e-14	1.73095	12.4402
Pa_7_7140	Put. protein of unknown function	6.51627e-27	1.73092	24.0573
Pa_1_2010	Put. protein of unknown function	1.11045e-135	1.72864	128.319
Pa_1_4050	Put. ATP-dependent permease	4.75618e-20	1.72844	17.5835
Pa_2_690	Put. oxysterol-binding protein	2.47809e-20	1.72818	17.8538
Pa_6_5235	Put. protein SSP120 precursor	1.62264e-70	1.7274	65.8828
Pa_1_23790	fox2 Peroxisomal hydratase-dehydrogenase-epimerase	2.59536e-87	1.72719	82.0418
Pa_2_1060	Put. serine racemase	3.62303e-90	1.72656	84.8211
Pa_4_6740	Put. mRNA capping enzyme	1.56917e-11	1.72641	9.53769
Pa_6_4790	Put. Seryl-tRNA synthetase	2.1719e-33	1.7252	30.3926
Pa_5_7640	Put. NACHT and WD domain-containing protein	1.22204e-24	1.72423	22.0402
Pa_1_9030	Put. protein of unknown function	9.05804e-32	1.72373	28.8846
Pa_3_9130	Put. protein of unknown function	2.04786e-29	1.72294	26.6487
Pa_1_5230	Put. efflux pump	9.69416e-19	1.72245	16.4369
Pa_1_2980	Put. protein of unknown function	6.2111e-35	1.72108	32.0073
Pa_7_11610	Put. scytalone dehydratase	6.58662e-89	1.72038	84.1459
Pa_1_8800	Put. permease	2.32826e-64	1.72035	60.4225
Pa_7_350	Put. mitochondrial LSU ribosomal protein L10 precu	1.01851e-114	1.7189	109.277
Pa_4_3370	Put. Mitochondrial import inner membrane transloca	2.54468e-50	1.71848	46.9686
Pa_7_9880	Put. negative regulator of differentiation similar	1.06352e-32	1.71815	29.9495
Pa_1_15470	Put. laccase precursor	8.90567e-159	1.71793	152.131
Pa_4_615	Put. protein of unknown function	6.72153e-11	1.71739	9.02348
Pa_2_1300	Put. protein of unknown function	3.34272e-14	1.71698	12.1804
Pa_1_22130	Put. protein of unknown function	1.4865e-24	1.71602	22.1446
Pa_1_14070	Put. protein similar to DNA mismatch repair protei	9.60766e-14	1.715	11.7685
Pa_6_11090	Put. Formyltetrahydrofolate deformylase	3.49129e-47	1.71498	44.0868
Pa_1_24000	Put. GATA type zinc finger protein	2.96222e-23	1.7128	20.9651
Pa_2_5770	Put. Glycosyltransferase Family 8	5.50855e-157	1.71236	151.255
Pa_1_13290	Put. protein of unknown function	1.02865e-23	1.71204	21.4276
Pa_3_4130	Put. protein of unknown function	5.51448e-13	1.7112	11.0848
Pa_6_11050	Put. protein of unknown function	2.35824e-32	1.71069	29.846
Pa_5_9110	Put. cytosine-specific methyltransferase	1.65488e-30	1.71029	28.0648
Pa_1_23390	Put. protein of unknown function	1.92692e-30	1.70894	28.0252
Pa_4_8920	Put. kinetochore protein ndc-80	2.11027e-31	1.70793	29.0081
Pa_1_15770	Put. protein of unknown function	6.75157e-13	1.70676	11.0498
Pa_5_2850	Put. C2H2 finger domain protein	4.57846e-15	1.70597	13.1573
Pa_1_23420	Put. protein of unknown function	4.39891e-12	1.7053	10.2808
Pa_3_7260	Put. protein of unknown function	1.27861e-81	1.70494	78.3626
Pa_6_370	Put. Spindle assembly checkpoint component MAD1	8.22591e-32	1.70369	29.5388
Pa_3_3430	Put. Cell division control protein 45 homolog	1.86879e-15	1.70348	13.5734
Pa_6_5530	Put. Spliceosome associated protein	2.19272e-22	1.70227	20.3537
Pa_0_610	Put. protein of unknown function	0	1.70122	570.853
Pa_4_6200	Put. protein of unknown function	1.27693e-15	1.70048	13.7709
Pa_2_9410	Put. phosphatase	8.55296e-166	1.69939	162.131
Pa_5_5370	Put. dihydrolipoyllysine-residue succinyltransfera	4.54371e-149	1.69845	145.656
Pa_2_12050	Put. Phosphatidylserine decarboxylase proenzyme 1,	5.06325e-124	1.69795	120.946
Pa_2_11440	Put. protein of unknown function	1.13164e-14	1.69643	12.9073
Pa_4_3590	Put. cytosolic 60S ribosomal protein Rpl13	0	1.696	632.348
Pa_1_3530	Put. phospho-2-dehydro-3-deoxyheptonate aldolase	1.33363e-97	1.69473	95.1075
Pa_2_10650	Put. protein of unknown function	9.17217e-131	1.69451	128.101
Pa_1_23930	PaMpk3 hog1-like mitogen-activated protein kinase	4.58608e-117	1.69405	114.526
Pa_2_12440	Put. Protein cut8	9.5713e-13	1.69357	11.0608
Pa_1_21110	Put. protein of unknown function	5.18294e-43	1.69286	40.9887
Pa_1_23070	Put. protein of unknown function	3.41354e-115	1.69131	113.035
Pa_3_5380	Put. Adenylate kinase	1.9168e-100	1.691	98.3324
Pa_6_1930	Put. Exocyst complex component EXO84	2.20397e-13	1.6909	11.7205
Pa_1_14110	Put. protein of unknown function	9.85031e-18	1.69084	16.0032
Pa_1_15810	Put. sterol 24-C-methyltransferase	1.83649e-28	1.6908	26.6272
Pa_1_19355	Put. protein of unknown function	0	1.69058	307.266
Pa_7_10640	Put. protein of unknown function	5.00557e-11	1.69047	9.40829
Pa_1_6460	Put. ATP-dependent permease precursor	2.80987e-79	1.68976	77.3192
Pa_3_1640	Put. protein of unknown function	7.30772e-215	1.6881	213.141
Pa_5_8450	Put. protein of unknown function	9.66918e-15	1.68795	13.0976
Pa_1_7980	Put. amino-acid transporter	7.23681e-27	1.68756	25.1328
Pa_2_9880	Put. Glycoside Hydrolase Family 76	7.1308e-175	1.68451	173.882
Pa_2_11840	Put. synaptojanin homolog	6.78582e-33	1.68274	31.3055
Pa_2_5150	Put. NADH:ubiquinone oxidoreductase	9.65619e-196	1.68138	195.549
Pa_6_6320	Put. protein of unknown function	1.71584e-17	1.67907	15.9701
Pa_4_6690	Put. protein of unknown function	2.26611e-80	1.67749	79.4838
Pa_2_1250	Put. Endoplasmic reticulum vesicle protein 25 prec	3.18524e-100	1.67701	99.6406
Pa_4_3210	Put. protein of unknown function	5.22619e-24	1.67583	22.5875
Pa_6_5110	Put. Transporter MCH1	4.34121e-82	1.67361	81.5758
Pa_3_3000	Put. Glycerol-3-phosphate acyltransferase	2.24642e-18	1.67296	16.9699
Pa_2_8410	Put. cyclin	1.74178e-34	1.67284	33.2649
Pa_6_3550	Put. Phospoprotein	2.65262e-42	1.67183	41.251
Pa_2_8115	Put. protein of unknown function	2.43927e-13	1.67101	11.9366
Pa_3_2280	Put. protein of unknown function	4.07828e-11	1.67036	9.71129
Pa_3_5020	Put. protein of unknown function	2.6811e-19	1.66925	17.9792
Pa_6_3320	Put. Origin recognition complex subunit 4	4.99588e-11	1.66906	9.63801
Pa_3_6030	Put. proetien similar to Intermembrane space AAA p	1.14675e-100	1.66897	101.004
Pa_2_11460	Put. DNA replication licensing factor mcm5	6.88649e-17	1.66824	15.556
Pa_6_3150	Put. 26S proteasome regulatory subunit rpn-1	2.82379e-87	1.66681	87.541
Pa_3_2130	Put. protein of unknown function	2.06795e-29	1.66648	28.3281
Pa_7_10190	Put. protein of unknown function	2.32524e-51	1.66406	50.9013
Pa_7_5470	Put. protein of unknown function	2.88712e-12	1.66329	10.9541
Pa_2_490	Put. protein similar to CMR1 of Glomerella lagenar	7.96156e-31	1.66239	29.9021
Pa_2_10820	Put. tocopherol O-methyltransferase	3.27813e-26	1.66158	25.2066
Pa_7_7320	Put. UPF0047 protein similar to C4A8.02c of Schizo	1.0339e-35	1.6615	34.9591
Pa_7_6410	Put. mitochondrial-processing peptidase subunit al	5.54923e-25	1.66093	23.9715
Pa_4_2490	Put. Nucleoporin	8.85119e-17	1.66066	15.5831
Pa_1_3000	Put. FK506-binding protein 4	1.71886e-48	1.66002	48.1818
Pa_2_7090	Put. protein of unknown function	1.11634e-13	1.65924	12.4414
Pa_6_3520	Put. Coupling of ubiquitin conjugation to ER degra	3.46531e-57	1.65911	57.2074
Pa_3_6050	Put. uncharacterized oxidoreductase	6.16679e-51	1.65798	50.8218
Pa_2_10050	Put. protein of unknown function	0	1.65738	1704.44
Pa_3_610	Put. protein of unknown function	9.80424e-27	1.65646	25.8879
Pa_5_6960	Put. protein of unknown function	9.20592e-42	1.65558	41.461
Pa_5_4750	Put. protein similar to Homo sapiens apoptosis-ind	1.20336e-54	1.6549	54.853
Pa_3_7570	Put. heat shock factor protein	1.49897e-14	1.65489	13.3975
Pa_2_13680	Put. signal transduction histidine-protein kinase	1.13982e-18	1.65444	17.6332
Pa_3_5190	Put. transporter	1.32514e-52	1.65307	52.8476
Pa_7_6230	Put. kynureninase	9.627e-27	1.65269	26.0057
Pa_2_10590	Put. 6-phosphofructo-2-kinase/fructose-2,6-biphosp	8.57053e-39	1.65266	38.5263
Pa_5_11940	Put. protein of unknown function	7.8851e-15	1.64917	13.7753
Pa_1_5330	Put. histone deacetylase	3.69188e-13	1.64801	12.0718
Pa_1_11280	Put. F-box protein	2.16174e-16	1.64582	15.4504
Pa_5_3240	Put. protein of unknown function	8.75332e-23	1.64527	22.1126
Pa_6_2880	Put. protein of unknown function	1.148e-15	1.64452	14.7242
Pa_4_1960	Put. protein of unknown function	3.17974e-35	1.64432	35.1627
Pa_1_11860	Put. protein of unknown function	1.51411e-17	1.64308	16.6901
Pa_1_11210	Put. protein similar to ENTH domain-containing pro	3.91376e-15	1.64174	14.2171
Pa_7_10620	Put. mitochondrial malate dehydrogenase precursor	0	1.6415	477.384
Pa_3_1720	Put. Transcriptional regulator	3.68219e-94	1.6404	97.549
Pa_3_3990	Put. protein of unknown function	9.84921e-68	1.64037	69.6215
Pa_7_7810	Put. mitochondrial LSU ribosomal protein L51 precu	2.10603e-64	1.64036	66.1055
Pa_1_2390	Put. protein of unknown function	4.02167e-56	1.63962	57.4125
Pa_1_15930	Put. protein of unknown function	2.43974e-12	1.639	11.3447
Pa_3_3500	Put. Survival factor 1	8.28638e-96	1.63872	99.492
Pa_7_9570	Put. SNF2 family ATP-dependent chromatin-remodelin	1.31537e-16	1.63766	15.8273
Pa_2_12570	Put. Phytanoyl-CoA dioxygenase, peroxisomal precur	2.48662e-46	1.63763	47.1808
Pa_7_9620	Put. protein of unknown function	8.47551e-18	1.63739	17.0849
Pa_1_6210	Put. protein of unknown function	2.40018e-192	1.63523	202.682
Pa_1_1340	Put. protein of unknown function	6.76159e-13	1.63506	11.9843
Pa_5_7050	Put. transporter	4.72815e-36	1.63408	36.4774
Pa_7_2290	Put. protein of unknown function	7.43293e-39	1.63353	39.4816
Pa_4_9290	Put. chalcone synthase	4.50498e-11	1.63224	10.1099
Pa_2_8720	Put. protein of unknown function	6.68125e-44	1.63182	44.9332
Pa_3_4800	Put. protein of unknown function	2.30958e-15	1.63163	14.6295
Pa_1_13470	Put. protein of unknown function	1.29172e-96	1.63094	101.32
Pa_2_3400	Put. 14-3-3-like protein	1.35016e-57	1.63011	59.6385
Pa_6_6955	Put. protein of unknown function	1.1902e-98	1.62977	103.642
Pa_3_6950	Put. long-chain-fatty-acid--CoA ligase	4.12845e-67	1.62911	69.9111
Pa_1_9620	Put. lipase	3.16458e-26	1.62852	26.2361
Pa_7_3260	Put. cystathionine beta-synthase	9.54748e-252	1.62834	268.273
Pa_6_420	Put. Amino acid permease	7.95005e-19	1.62749	18.363
Pa_5_8260	Put. DASH complex subunit DAM1	1.87953e-11	1.62691	10.5762
Pa_6_5800	Put. Mitochondrial precursor of cytochrome b2	2.53509e-115	1.6269	121.913
Pa_5_4450	Put. protein of unknown function	8.32716e-14	1.62636	13.0751
Pa_1_22970	Put. mRNA transport regulator MTR10	6.13577e-57	1.62624	59.2262
Pa_2_3370	Put. ATP-dependent RNA helicase	9.21957e-65	1.62517	67.7232
Pa_1_20620	Put. pre-mRNA-splicing factor cwc-24	2.1038e-13	1.62491	12.6721
Pa_1_8720	Put. dolichyl-diphosphooligosaccharide--protein gl	1.34251e-71	1.6247	75.1387
Pa_7_6970	Put. TATA-binding protein-associated factor MOT1	2.89602e-21	1.62459	21.0555
Pa_7_8000	Put. 3-ketodihydrosphingosine reductase TSC10	1.21827e-16	1.62426	16.1263
Pa_7_10910	Put. anthranilate synthase component 2	1.28308e-54	1.62385	56.9101
Pa_7_8700	Put. derlin-2	1.85081e-27	1.62345	27.724
Pa_7_10280	Put. ATP-dependent RNA helicase	2.67545e-14	1.62145	13.6806
Pa_7_1110	Put. oxidoreductase	6.17027e-75	1.6212	79.0617
Pa_1_10770	Put. protein similar to Brix domain-containing pro	5.14636e-30	1.61987	30.5969
Pa_1_14030	Put. phosphatidylinositol 4-kinase	4.46009e-15	1.61967	14.5433
Pa_2_2490	Put. cytosolic 60S ribosomal protein Rpl22	0	1.61947	625.349
Pa_7_270	Put. protein of unknown function	1.5728e-13	1.61942	12.8903
Pa_6_2770	Put. protein of unknown function	1.06618e-28	1.61933	29.1985
Pa_4_6760	Put. protein of unknown function	2.52808e-20	1.61882	20.1898
Pa_3_9560	Put. protein of unknown function	7.88031e-23	1.61814	22.91
Pa_6_1650	Put. Electron transfer flavoprotein beta-subunit	6.90897e-175	1.61775	188.103
Pa_1_8820	Put. protein of unknown function	1.06609e-38	1.61729	40.1015
Pa_5_6570	Put. RNA polymerase II subunit A C-terminal domain	6.10982e-20	1.61359	19.9076
Pa_5_9740	Put. copper amine oxidase	1.08005e-32	1.61328	33.7717
Pa_1_13440	Put. Glycosyltransferase Family 66	1.01029e-106	1.61274	114.674
Pa_1_23150	Put. protein of unknown function	5.729e-30	1.61188	30.861
Pa_1_4470	Put. cytochrome P450 E-class, group IV	3.24654e-210	1.61159	228.322
Pa_5_7510	Put. NADH-ubiquinone oxidoreductase 23 kDa subunit	7.88639e-59	1.61115	62.4401
Pa_7_6720	Put. protein similar to NIPA2 of Pongo pygmaeus	5.536e-11	1.61083	10.283
Pa_6_6510	Put. protein of unknown function	4.01939e-16	1.6108	15.8353
Pa_1_6580	Put. actin-related protein 4	3.92148e-18	1.61056	18.0213
Pa_5_3650	Put. protein of unknown function	1.48385e-74	1.61011	79.7547
Pa_2_12180	Put. protein of unknown function	1.41216e-22	1.60985	22.8702
Pa_1_14740	Put. protein of unknown function	1.27015e-55	1.60702	59.2301
Pa_1_8880	Put. Glycoside Hydrolase Family 18	1.9201e-37	1.606	39.3049
Pa_3_8250	Put. protein of unknown function	0	1.60554	1044.75
Pa_7_11650	Put. FAD synthetase	1.79375e-35	1.60293	37.2806
Pa_2_12210	Put. mitochondrial SSU ribosomal protein S9 precur	7.39184e-55	1.60235	58.7395
Pa_7_2200	Put. mitochondrial 5-aminolevulinate synthase prec	2.64323e-34	1.60145	36.0603
Pa_mito_nad1	NADH-ubiquinone oxidoreductase chain 1	1.42019e-25	1.60119	26.4312
Pa_3_7380	Put. Acetyl-coenzyme A synthetase	8.4824e-78	1.60023	84.3748
Pa_0_1580	Put. cytosolic 40S ribosomal protein Rps20	4.995e-299	1.59695	347.618
Pa_1_8390	Put. mitochondrial ATP synthase subunit alpha prec	0	1.59681	537.691
Pa_5_1790	Put. aldose 1-epimerase	4.19418e-25	1.59669	26.0622
Pa_4_2500	Put. Casein kinase I	2.34182e-12	1.59663	11.9831
Pa_1_4580	Put. protein of unknown function	4.82891e-30	1.59629	31.5692
Pa_1_1920	Put. sorting nexin-4	4.1036e-24	1.59569	24.9987
Pa_4_2190	Put. Glycosyltransferase Family 4	5.52034e-283	1.59542	314.705
Pa_1_21400	Put. protein of unknown function	0	1.59541	1166.35
Pa_1_640	Put. protein of unknown function	3.22208e-11	1.59489	10.7583
Pa_1_15690	Put. homoserine O-acetyltransferase	5.49718e-25	1.59419	26.0233
Pa_7_6660	Put. NADH:ubiquinone oxidoreductase 18.4kD	1.68572e-48	1.59282	52.3611
Pa_7_5460	Put. cullin	7.05838e-13	1.58791	12.6993
Pa_7_6190	Put. protein of unknown function	1.78104e-56	1.58577	61.8727
Pa_3_1570	Put. protein of unknown function	8.59367e-152	1.58544	170.001
Pa_1_7050	Put. protein of unknown function	8.86594e-28	1.58518	29.4774
Pa_4_2220	Put. protein of unknown function	0	1.58467	423.268
Pa_1_10440	Put. ATP-dependent RNA helicase eIF4A	5.54116e-47	1.58087	51.4711
Pa_1_15190	Put. phosphopantetheinyl transferase	8.84164e-24	1.58068	25.1239
Pa_3_7270	Put. cytosolic 60S ribosomal protein Rpl3	3.91425e-197	1.58038	222.934
Pa_4_2210	Put. UDP-glucose 4-epimerase	2.29455e-264	1.57846	300.51
Pa_7_2110	Put. protein of unknown function	5.29815e-69	1.57838	76.7812
Pa_1_7200	Put. U1 small nuclear ribonucleoprotein A	3.83867e-17	1.57813	17.6829
Pa_6_1240	Put. Protein similar to MU157 of Schizosaccharomyc	6.82032e-31	1.57778	33.3196
Pa_1_12510	Put. ATP-dependent bile acid permease	4.93545e-18	1.57753	18.7082
Pa_4_4160	Put. protein of unknown function	1.67732e-14	1.57543	14.7503
Pa_4_3870	Put. protein of unknown function	2.35103e-14	1.57515	14.589
Pa_1_11050	Put. protein of unknown function	8.39171e-63	1.57441	70.1024
Pa_1_9800	Put. peptidase	4.32293e-42	1.57264	46.4266
Pa_5_5070	Put. fumarate reductase flavoprotein subunit	2.67694e-227	1.57258	260.117
Pa_2_4640	Put. protein of unknown function	4.25541e-37	1.57057	40.7927
Pa_5_2920	Put. transporter	2.75381e-13	1.5701	13.4724
Pa_1_14870	Put. protein kinase	1.95507e-15	1.56955	15.9366
Pa_2_3610	Put. importin subunit beta-2	1.52133e-13	1.56837	13.7992
Pa_1_5400	Put. permease	4.48316e-11	1.56752	10.9939
Pa_3_6350	Put. protein similar to Heterokaryon incompatibili	9.98051e-12	1.56655	11.7557
Pa_7_2280	Put. protease	1.07063e-17	1.56587	18.6258
Pa_7_6600	Put. ran-specific GTPase-activating protein	2.16899e-100	1.56586	114.6
Pa_7_9830	Put. cysteine synthase	6.14158e-31	1.56582	33.9242
Pa_4_950	Put. dehydratase	3.34529e-11	1.56514	11.1797
Pa_1_20630	Ami1 nuclear positioning protein encoded by the am	1.67749e-169	1.56447	195.669
Pa_1_17600	Put. protein of unknown function	1.06335e-29	1.56177	32.6693
Pa_5_8460	Put. protein of unknown function	6.97544e-40	1.56159	44.5575
Pa_4_7060	Put. protein of unknown function	4.3748e-18	1.56143	19.1892
Pa_4_3170	Put. protein of unknown function	1.38616e-27	1.56142	30.2236
Pa_7_7720	Put. protein of unknown function	1.2722e-18	1.55942	19.8672
Pa_1_12210	Put. Glycosyltransferase Family 34	6.03763e-33	1.55928	36.5785
Pa_1_1890	Put. RNA-binding protein	8.4608e-24	1.55811	25.9173
Pa_2_360	Put. serine/threonine-protein kinase BUD32	4.90994e-11	1.55706	11.112
Pa_1_21018	Put. xylosidase/arabinosidase	2.77132e-15	1.55689	16.0443
Pa_3_4380	Put. Eukaryotic translation initiation factor 5B	2.1644e-79	1.55596	91.4975
Pa_5_10070	Put. WD-40 repeat-containing protein	9.3044e-16	1.55579	16.6191
Pa_2_13130	Put. voltage-gated potassium channel subunit beta	1.22806e-24	1.55511	27.0348
Pa_4_4470	mod-A protein	2.76908e-15	1.5551	16.0881
Pa_1_12800	Put. protein of unknown function	1.50483e-37	1.55463	42.2671
Pa_4_8410	Put. protein of unknown function	4.75129e-23	1.55412	25.2086
Pa_5_11450	Put. glycylpeptide N-tetradecanoyltransferase	1.78495e-19	1.5509	21.107
Pa_1_12390	Put. protein of unknown function	1.02937e-67	1.55029	78.3408
Pa_3_9200	Put. nuclear envelope protein ndc1	1.2278e-12	1.54913	13.109
Pa_4_8330	Put. protein of unknown function	2.09945e-36	1.54834	41.2706
Pa_4_8950	copper activated transcription factor encoded by t	2.1866e-22	1.54817	24.6435
Pa_2_4190	Put. protein of unknown function	9.18623e-123	1.54729	144.479
Pa_6_4030	Put. Abhydrolase domain-containing protein	2.14581e-24	1.54683	27.0716
Pa_5_7390	Put. protein of unknown function	8.79589e-16	1.54604	16.8854
Pa_1_16980	Put. protein of unknown function	1.8454e-31	1.5455	35.5473
Pa_5_8770	Put. cAMP-independent regulatory protein	7.82257e-25	1.54503	27.6684
Pa_7_9660	Put. protein of unknown function	2.75259e-14	1.54477	15.1462
Pa_3_4490	Put. Heat shock protein Hsp88	8.78455e-67	1.54442	77.9067
Pa_2_3100	Put. protein of unknown function	3.30018e-14	1.54356	15.0796
Pa_6_4540	Put. Serine/threonine-protein kinase	2.21842e-133	1.54116	158.595
Pa_5_4980	Put. protein of unknown function	1.33875e-13	1.54104	14.4122
Pa_2_1990	Put. fatty acid-binding protein	2.66137e-46	1.54102	53.6152
Pa_1_22980	Put. small nuclear ribonucleoprotein	2.88841e-54	1.53998	63.2987
Pa_2_10290	Put. protein of unknown function	2.15052e-29	1.5396	33.3639
Pa_1_23670	Put. protein similar to Set1 complex component ash	6.21583e-11	1.53571	11.3391
Pa_3_4750	Put. protein of unknown function	2.7088e-12	1.5357	12.9654
Pa_5_5940	Put. metacaspase-1 precursor	9.57114e-82	1.53447	97.2717
Pa_6_760	Put. protein of unknown function	4.86277e-207	1.53445	249.94
Pa_3_8170	Put. kinesin light chain	1.03265e-13	1.53407	14.6965
Pa_2_5950	Put. protein of unknown function	3.98345e-31	1.53364	35.7623
Pa_1_4390	Put. protein of unknown function	1.01145e-15	1.53318	17.1331
Pa_3_1990	Put. polyketide synthase	5.67052e-209	1.5329	252.931
Pa_1_13540	Put. cytosolic 60S ribosomal protein Rpl9	0	1.53265	1024.87
Pa_2_11430	Put. Microsomal signal peptidase subunit 3	4.23761e-51	1.5318	60.1949
Pa_4_3510	Put. protein of unknown function	4.16738e-28	1.53139	32.2078
Pa_1_20760	Put. serine/threonine-protein kinase	2.69545e-13	1.53136	14.2564
Pa_1_16710	Put. mitochondrial LSU ribosomal protein L49 precu	1.87879e-65	1.52955	77.9987
Pa_4_5910	Put. Stomatin-like protein	1.00506e-40	1.52932	47.7303
Pa_4_7975	Put. protein of unknown function	7.38821e-33	1.52916	38.1306
Pa_1_23100	Put. protein of unknown function	1.84861e-119	1.52903	144.39
Pa_4_320	Put. Oligosaccharide translocation protein RFT1	5.85916e-16	1.52873	17.5366
Pa_7_3610	Put. protein of unknown function	1.77038e-23	1.52864	26.6914
Pa_6_6350	Put. Cytochrome P450 E-class, group IV	1.06189e-16	1.52724	18.4787
Pa_7_8060	Put. calcium/calmodulin-dependent protein kinase k	7.26723e-24	1.52624	27.2597
Pa_1_13020	Put. protein similar to Protein EFR3 of Chaetomium	1.90641e-16	1.52561	18.2175
Pa_4_7050	Put. GTPase	5.88188e-19	1.52453	21.3184
Pa_7_4420	Put. protein of unknown function	1.46258e-22	1.52241	25.8192
Pa_3_4610	Put. CTP synthase	7.99254e-36	1.52168	42.2234
Pa_6_11570	Put. Protein similar to Vegetative incompatibility	1.81398e-15	1.52139	17.1317
Pa_5_1590	Put. protein of unknown function	5.55758e-14	1.52116	15.3159
Pa_4_7150	Put. Carboxymuconate cyclase	1.72966e-16	1.52085	18.3996
Pa_1_10000	Put. endothiapepsin precursor	4.5801e-294	1.52027	363.885
Pa_3_3690	Put. Ubiquitin-activating enzyme E1 1	1.31101e-48	1.51964	58.2076
Pa_6_10040	Put. Acyl-CoA synthetase (AMP-forming)/AMP-acid li	2.18633e-17	1.51954	19.5433
Pa_2_11690	Put. cytosolic 60S ribosomal protein Rpl27a	0	1.51931	786.198
Pa_5_3060	Put. protein of unknown function	8.22357e-131	1.51902	160.761
Pa_7_4620	Put. aspartic protease	3.169e-33	1.51901	39.1709
Pa_5_4780	Put. lipase	7.96712e-12	1.51847	12.7329
Pa_2_11530	Put. Elongation of fatty acids protein	2.76489e-22	1.51713	25.6871
Pa_7_10630	Put. cytosolic 60S ribosomal protein Rpl28	0	1.51712	609.056
Pa_1_18840	Put. protein of unknown function	1.36815e-38	1.51703	45.9771
Pa_2_1690	Put. NADH-ubiquinone oxidoreductase	2.73513e-90	1.51671	110.608
Pa_1_1960	Put. protein of unknown function	8.28702e-16	1.51655	17.6828
Pa_6_8430	Put. Protein kinase C	8.21752e-39	1.51629	46.3032
Pa_1_3590	Put. protein of unknown function	0	1.5161	723.902
Pa_7_1520	Put. N-acetylglucosaminyl-phosphatidylinositol de-	2.79714e-27	1.5155	31.9683
Pa_4_5270	Put. phosphate transferase	6.22179e-51	1.51521	61.5537
Pa_2_4670	Put. cytosolic 60S ribosomal protein Rpl13a	0	1.51399	415.305
Pa_7_510	Put. hydrolase	3.98072e-23	1.51365	26.8732
Pa_1_20090	Put. protein of unknown function	5.19934e-25	1.51262	29.2764
Pa_1_9740	Put. sphingolipid long chain base-responsive prote	8.44146e-35	1.51189	41.5827
Pa_1_22530	Put. 2-nitropropane dioxygenase	1.13665e-114	1.51158	142.263
Pa_1_4160	Put. protein of unknown function	6.60034e-14	1.51134	15.4615
Pa_6_4120	Put. RuvB-like helicase 1	7.38468e-12	1.51106	12.9203
Pa_7_1560	Put. protein of unknown function	2.50537e-30	1.50982	36.0874
Pa_1_22740	Put. protein of unknown function	2.52754e-14	1.50916	16.0266
Pa_7_2920	Put. vacuolar morphogenesis protein 7	5.5517e-22	1.50849	25.6561
Pa_4_750	Put. protein of unknown function	4.36054e-52	1.50806	63.701
Pa_5_3610	Put. protein of unknown function	1.58263e-16	1.50724	18.8424
Pa_4_9840	Put. actin-like protein arp-6	4.46156e-14	1.50636	15.7933
Pa_1_19170	Put. protein of unknown function	5.06966e-78	1.50625	96.8383
Pa_3_5720	Put. protein of unknown function	8.40413e-15	1.50608	16.7121
Pa_1_18080	Put. glutamine synthetase	0	1.50506	519.788
Pa_5_11180	Put. protein of unknown function	7.44171e-75	1.50467	92.9918
Pa_1_22030	Put. NADH-ubiquinone oxidoreductase 21 kDa subunit	2.17721e-65	1.50463	81.003
Pa_4_9240	Put. Polyadenylate-binding protein	1.56516e-33	1.50422	40.485
Pa_2_7910	Put. protein of unknown function	0	1.50418	580.538
Pa_1_12000	Put. protein of unknown function	5.57009e-19	1.5027	22.0769
Pa_4_5830	Put. protein of unknown function	7.70111e-28	1.50253	33.3374
Pa_5_6880	Put. peptidase	8.0247e-42	1.50002	51.3721
Pa_1_18000	Put. protein of unknown function	4.62274e-31	1.49958	37.6263
Pa_0_1400	Put. aminopeptidase Y precursor	3.9113e-24	1.49938	28.7801
Pa_6_9000	Put. Cyclin	1.03565e-201	1.49791	257.73
Pa_4_3440	Put. Homogentisate 1,2-dioxygenase	2.33646e-63	1.49618	79.4675
Pa_3_10720	Put. protein of unknown function	1.41785e-22	1.49387	27.0106
Pa_3_4180	Put. protein of unknown function	9.09447e-15	1.4928	17.0356
Pa_3_6240	Put. xanthine dehydrogenase	2.88127e-14	1.49265	16.3825
Pa_5_10330	Put. protein of unknown function	6.6728e-16	1.49241	18.4969
Pa_2_10520	Put. protein of unknown function	2.52156e-13	1.49235	15.1913
Pa_4_2970	Put. protein of unknown function	2.82167e-13	1.49196	15.1375
Pa_1_14530	Put. protein similar to C24B11.09 of Schizosacchar	1.49813e-44	1.49165	55.6235
Pa_4_8910	PEX14 peroxisomal biogenesis factor 14 encoded by	2.22794e-33	1.49139	41.1317
Pa_1_675	Put. small nuclear ribonucleoprotein G	3.72755e-35	1.49115	43.4539
Pa_6_1840	Put. protein of unknown function	2.24523e-35	1.49061	43.7838
Pa_2_5600	Put. transport protein similar to TR120 of Sacchar	5.4115e-28	1.48941	34.2484
Pa_6_5360	Put. DNA-directed RNA polymerase I subunit RPA1	8.66839e-17	1.48896	19.7463
Pa_1_7870	Put. translation initiation factor 3 subunit M	1.468e-73	1.48878	93.7752
Pa_3_2030	Put. protein of unknown function	3.51989e-27	1.48876	33.24
Pa_3_8810	Put. high-affinity glucose transporter	2.39223e-16	1.48703	19.2396
Pa_2_10810	Put. protein transport protein SEC61 subunit gamma	3.04951e-23	1.48662	28.2246
Pa_3_8400	Put. protein of unknown function	5.25004e-11	1.4863	12.3479
Pa_5_220	Put. protein of unknown function	5.67604e-22	1.48232	26.7612
Pa_7_2160	Put. protein of unknown function	4.08215e-35	1.48228	44.0536
Pa_1_23290	Put. protein of unknown function	2.40866e-17	1.48095	20.7438
Pa_1_13690	Put. protein of unknown function	4.00892e-18	1.48091	21.764
Pa_7_4600	Put. calpain	5.83716e-36	1.48071	45.2573
Pa_2_7330	Put. short-chain dehydrogenase/reductase possibly	0	1.48022	446.122
Pa_6_2760	Put. protein of unknown function	1.44128e-14	1.48007	17.1299
Pa_6_3660	Put. Nitrogen assimilation transcription factor ni	1.88649e-34	1.4798	43.3522
Pa_1_20920	Put. protein of unknown function	2.22559e-14	1.47897	16.9166
Pa_2_5420	Put. seryl-tRNA synthetase, cytoplasmic	2.3353e-50	1.47519	64.9184
Pa_4_830	Put. protein of unknown function	6.2438e-15	1.47458	17.773
Pa_6_5160	Put. Protein HSD1	1.04477e-16	1.47452	20.1269
Pa_4_6560	Put. vacuolar protein sorting-associated protein 2	1.07194e-27	1.47416	34.7569
Pa_3_7180	Put. protein of unknown function	1.46942e-16	1.47356	19.9611
Pa_6_7140	Put. GTPase-activating protein	2.9821e-29	1.47324	36.8895
Pa_7_3200	Put. small nuclear ribonucleoprotein Sm D2	3.79783e-65	1.47311	85.0093
Pa_1_5260	Put. phosphatidylinositol-specific phospholipase C	4.71584e-18	1.47073	22.0521
Pa_4_3060	Put. protein of unknown function	3.4579e-50	1.47058	65.2163
Pa_1_1990	Put. protein of unknown function	2.0028e-25	1.46973	31.9535
Pa_1_1950	Put. protein of unknown function	1.84915e-30	1.46921	38.7778
Pa_1_1210	Put. protein of unknown function	7.122e-26	1.46838	32.6372
Pa_2_5360	Put. signal recognition particle SRP72	2.05981e-42	1.46828	54.9712
Pa_6_8650	Put. protein of unknown function	2.37575e-73	1.46785	96.9056
Pa_6_3940	Put. protein of unknown function	4.20131e-14	1.46723	16.8898
Pa_5_7620	Put. protein of unknown function	1.62054e-27	1.46654	34.9758
Pa_2_8450	Put. protein similar to YHR009C of Saccharomyces c	2.24534e-20	1.46613	25.3534
Pa_1_7690	Put. protein of unknown function	0	1.46551	606.183
Pa_1_5200	Put. transporter	1.95761e-124	1.46444	167.206
Pa_1_19650	Put. importin subunit beta-1	1.17312e-12	1.46415	15.0433
Pa_4_9510	Put. cytochrome c oxidase assembly protein COX15	2.55044e-44	1.46322	58.068
Pa_1_13880	Put. casein kinase II subunit beta-2	3.73168e-17	1.46303	21.1295
Pa_1_12080	PaHOK3 MAPKK kinase encoded by the PaHOK3 gene	5.60877e-36	1.46266	46.7435
Pa_3_4770	Put. Cell division control protein 3	5.28343e-28	1.46265	35.8764
Pa_2_9330	Put. Glycoside Hydrolase Family 3	1.49104e-24	1.46055	31.3017
Pa_1_9280	Put. protein of unknown function	6.98415e-13	1.45922	15.4725
Pa_1_4040	Put. chromatin assembly factor	7.15598e-26	1.45902	33.1924
Pa_2_2460	Put. translin	4.81039e-12	1.45887	14.3485
Pa_6_11820	Put. Anaphase-promoting complex subunit 10	7.00369e-11	1.45736	12.8112
Pa_7_11520	Put. eukaryotic translation initiation factor 3 su	1.98535e-110	1.45653	150.167
Pa_1_17470	Put. protein of unknown function	7.09506e-12	1.4553	14.2117
Pa_7_1710	Put. 1-(5-phosphoribosyl)-5-[(5-phosphoribosylamin	3.20846e-20	1.45478	25.6609
Pa_1_3680	Put. protein of unknown function	1.99445e-58	1.45453	78.5202
Pa_1_15530	Put. protein of unknown function	1.68439e-130	1.45262	179.231
Pa_3_1270	Put. MACRO domain-containing protein	4.01109e-42	1.45029	56.3659
Pa_3_1240	Put. protein of unknown function	2.29373e-79	1.44991	108.47
Pa_5_5590	Put. protein of unknown function	2.60798e-11	1.44874	13.603
Pa_2_4830	Put. inositol-1,4,5-trisphosphate 5-phosphatase 3	1.30657e-17	1.44811	22.3427
Pa_2_2830	Put. arginine biosynthesis bifunctional protein, m	1.24363e-11	1.44439	14.1594
Pa_4_8390	Put. protein of unknown function	6.20532e-11	1.44434	13.1898
Pa_1_15550	Put. protein of unknown function	1.27519e-166	1.44283	233.75
Pa_2_12560	Put. Nuclear polyadenylated RNA-binding protein	4.59212e-14	1.44246	17.608
Pa_2_7070	Put. protein of unknown function	2.01854e-11	1.4423	13.9215
Pa_1_3300	Put. mitochondrial succinate dehydrogenase [ubiqui	8.3982e-24	1.44126	31.3625
Pa_6_3440	Put. protein of unknown function	3.25207e-14	1.43998	17.8984
Pa_1_14050	Put. protein of unknown function	2.81798e-37	1.43994	50.5533
Pa_6_8730	Put. protein of unknown function	3.64259e-24	1.43959	31.974
Pa_1_7060	Put. cytosolic 60S ribosomal protein Rpl36 isoform	6.31904e-11	1.43764	13.3459
Pa_6_5310	Put. Amino acid permease	2.32175e-13	1.43683	16.7994
Pa_1_22100	Put. protein of unknown function	6.76958e-22	1.43617	28.9445
Pa_6_9120	Put. protein of unknown function	1.30919e-21	1.43533	28.5818
Pa_1_8710	Put. protein of unknown function	2.12572e-11	1.43469	14.0887
Pa_0_1220	Put. protein similar to clock-controlled protein 8	2.59607e-26	1.43424	35.3703
Pa_5_7840	Put. protein of unknown function	1.24978e-39	1.43414	54.502
Pa_5_6230	Put. protein of unknown function	1.98298e-13	1.43323	17.0122
Pa_1_15000	Put. Rho-GTPase-activating protein	6.2774e-17	1.43313	22.0064
Pa_7_10380	Put. protein of unknown function	9.64094e-67	1.43255	93.8125
Pa_6_10960	Put. Glycoside Hydrolase Family 3	9.6718e-29	1.42968	39.198
Pa_2_10610	Put. protein of unknown function	1.03825e-19	1.4295	26.1651
Pa_2_6200	Put. glycine cleavage system H protein	5.79174e-16	1.42654	20.8938
Pa_1_4440	Put. protein of unknown function	1.74921e-13	1.42579	17.3357
Pa_1_14630	Put. mitochondrial protein arg-6 precursor [Contai	1.36252e-15	1.42515	20.4056
Pa_5_11300	Put. protein of unknown function	1.27598e-15	1.4232	20.5265
Pa_1_8140	Put. protein of unknown function	3.12739e-21	1.42287	28.7194
Pa_6_5390	Put. protein of unknown function	8.62406e-25	1.42274	33.9423
Pa_5_12270	Put. monooxygenase	3.56191e-22	1.42266	30.119
Pa_2_4700	Put. ubiquitin-conjugating enzyme	6.43216e-26	1.4223	35.6139
Pa_2_13080	Acidic cytosolic 60S ribosomal protein RplP1	0	1.42192	845.223
Pa_4_940	Put. dehydrogenase	9.11912e-20	1.42159	26.6474
Pa_3_1110	Put. Protein similar to Zinc alcohol dehydrogenase	1.84197e-246	1.42134	361.76
Pa_1_23630	Put. protein of unknown function	7.97772e-25	1.42077	34.1193
Pa_1_14890	Put. protein of unknown function	4.62937e-19	1.42032	25.6847
Pa_5_5640	Put. importin beta-related nuclear transport recep	6.46412e-30	1.41979	41.6917
Pa_6_9130	Put. protein of unknown function	2.22331e-15	1.41944	20.327
Pa_6_2730	Put. Isocitrate dehydrogenase [NAD] subunit 2	4.20998e-58	1.41881	83.529
Pa_4_8600	Put. Branched-chain-amino-acid aminotransferase	6.96053e-29	1.41787	40.3369
Pa_1_15940	Put. Glycoside Hydrolase Family 17	1.67515e-34	1.41758	48.6579
Pa_2_3380	Put. protein of unknown function	2.02166e-11	1.41677	14.6184
Pa_1_20870	Put. protein of unknown function	2.54392e-17	1.41629	23.313
Pa_3_8830	Put. protein of unknown function	1.43866e-81	1.41622	118.988
Pa_3_9400	Put. mitochondrial GrpE protein homolog precursor	7.37562e-33	1.41613	46.3755
Pa_5_8220	Put. protein of unknown function	5.68408e-19	1.41561	25.7952
Pa_0_1410	Put. protein of unknown function	2.53894e-17	1.41489	23.3844
Pa_3_5170	Put. protein of unknown function	2.67724e-28	1.4134	39.8075
Pa_3_8270	Put. phosphoglycerate mutase	8.9052e-20	1.41226	27.1678
Pa_5_8240	Put. peroxisomal membrane protein (PMP20) prx5-lik	2.54972e-62	1.41221	90.9798
Pa_4_8870	Put. protein of unknown function	2.47705e-12	1.4104	16.1611
Pa_2_11930	Put. protein of unknown function	2.74166e-13	1.41021	17.589
Pa_3_3340	Put. Glycosyltransferase Family 2	9.41817e-23	1.40834	31.864
Pa_1_2750	PEX2 (CAR1) peroxisomal biogenesis factor 2 encode	4.01242e-16	1.40359	22.1139
Pa_1_6675	Put. protein of unknown function	4.09679e-11	1.40037	14.6533
Pa_7_4510	Put. protein of unknown function	1.00883e-51	1.40037	76.9083
Pa_1_23000	Put. oligopeptide transporter	1.27873e-13	1.39855	18.5224
Pa_3_8090	Put. mitochondrial ATP synthase subunit 5 precurso	2.63716e-154	1.3985	236.046
Pa_1_16810	Put. signal peptidase complex subunit SPC2	1.38775e-16	1.39753	23.0996
Pa_4_5060	Put. Phosphoglycerate dehydrogenase or related deh	1.44332e-17	1.39695	24.6409
Pa_3_8280	Put. T-complex protein 1 subunit gamma	3.14943e-28	1.39625	41.1405
Pa_4_3790	Put. multidrug efflux system protein	3.97467e-56	1.3961	84.418
Pa_1_3990	Put. COP9 signalosome complex subunit 7b	5.47014e-26	1.39593	37.6993
Pa_3_6100	Put. acid phosphatase	1.21241e-13	1.39561	18.6738
Pa_1_23300	Put. fatty acid synthase subunit beta	1.10725e-35	1.39529	52.7914
Pa_1_9340	Put. protein of unknown function	3.27057e-25	1.39395	36.6546
Pa_1_9020	Put. Ran GTPase-activating protein	3.56216e-28	1.39291	41.3388
Pa_1_11140	Put. Transcription elongation factor S-II	6.90421e-21	1.39289	30.0073
Pa_1_2690	Put. short-chain-fatty-acid--CoA ligase	6.79284e-15	1.39143	20.7791
Pa_7_520	Put. protein of unknown function	8.78628e-12	1.39074	15.9873
Pa_1_17630	Put. mitochondrial ATP synthase subunit 4 precurso	3.302e-302	1.38864	475.304
Pa_1_15700	Put. protein of unknown function	4.20055e-18	1.38723	26.0017
Pa_6_880	Put. Protein similar to Mitochondrial ribosomal MR	2.91076e-32	1.38718	48.3141
Pa_7_10720	Put. protein similar to protein PTM1 precursor of	3.62935e-14	1.38709	19.838
Pa_5_9570	Put. ubiquitin-conjugating enzyme E2-16 kDa	6.55489e-255	1.38655	402.145
Pa_2_3190	Put. Glycoside Hydrolase Family 78	6.18419e-52	1.38638	79.5721
Pa_5_2220	Put. protein of unknown function	4.56588e-12	1.38587	16.6017
Pa_2_13660	Put. vacuolar protein sorting-associated protein	1.27455e-56	1.38575	87.1264
Pa_6_8550	Put. cytochrome P450 E-class, group I	7.99187e-40	1.38552	60.4832
Pa_3_10800	Put. Sulfide:quinone oxidoreductase, mitochondrial	1.23205e-93	1.38549	146.096
Pa_4_7630	Put. Tubulin beta chain	4.30659e-178	1.3851	280.723
Pa_2_980	Put. protein of unknown function	1.9454e-45	1.38493	69.4896
Pa_2_13120	Put. Vesicle-associated membrane protein-associate	9.14724e-28	1.38487	41.426
Pa_5_8500	Put. protein of unknown function	8.01718e-24	1.38358	35.2778
Pa_1_16060	Put. serine-threonine kinase receptor-associated p	1.20115e-16	1.38206	23.9873
Pa_5_4150	Put. GMC oxidoreductase	1.06936e-14	1.38184	20.9101
Pa_7_5580	Put. protein of unknown function	6.46718e-15	1.38129	21.2777
Pa_1_23080	Put. protein of unknown function	5.76994e-18	1.37797	26.3167
Pa_6_11450	Put. Protein similar to cation exchanger YNL321W o	7.78485e-15	1.37687	21.3611
Pa_5_5960	Put. protein of unknown function	2.58914e-12	1.37672	17.3288
Pa_0_960	Put. UV-damage endonuclease	5.5242e-15	1.37455	21.7114
Pa_5_4410	Put. cytochrome c oxidase-assembly factor cox-23	2.50451e-13	1.37381	19.0657
Pa_2_10580	Put. Mitochondrial import receptor subunit TOM40	5.21639e-25	1.37304	38.0456
Pa_3_10750	Put. protein of unknown function	6.41497e-21	1.37299	31.4044
Pa_6_4450	Put. protein of unknown function	3.31704e-68	1.37066	109.168
Pa_1_9840	Put. phosphoacetylglucosamine mutase	2.54217e-50	1.36963	79.9509
Pa_2_8370	Put. protein of unknown function	0	1.36748	882.247
Pa_4_4040	mitochondrial homocitrate synthase precursor encod	8.96825e-11	1.36687	15.22
Pa_6_4620	Put. PEX22-like peroxisomal biogenesis factor 22-l	3.72216e-16	1.3667	24.0257
Pa_7_10970	Put. protein of unknown function	3.44249e-15	1.36368	22.5988
Pa_2_2100	Put. cytochrome E-class, group IV	4.2123e-73	1.36359	119.151
Pa_4_310	Put. ATP-dependent RNA helicase	8.22552e-11	1.36277	15.4244
Pa_2_10450	Put. GTPase-activating protein GYP7	3.26123e-11	1.36096	16.1511
Pa_7_9870	Put. asparaginyl-tRNA synthetase, cytoplasmic	9.94297e-12	1.36062	17.0195
Pa_6_6130	Put. PP2A regulatory subunit TAP46	4.60453e-11	1.36061	15.9194
Pa_6_11410	Put. protein of unknown function	3.1787e-16	1.35915	24.5665
Pa_1_14360	Put. nascent polypeptide-associated complex subuni	1.77929e-228	1.3583	384.101
Pa_4_8630	Put. protein of unknown function	5.8442e-11	1.35818	15.8316
Pa_2_13950	Put. mannose-6-phosphate isomerase	6.79671e-38	1.35711	61.2658
Pa_1_19910	Put. mitochondrial D-lactate dehydrogenase [cytoch	2.06712e-31	1.35649	50.3723
Pa_5_5540	Put. mitochondrial RNA-splicing protein	4.18253e-33	1.35648	53.241
Pa_3_6930	Put. O-acetylhomoserine	8.38985e-12	1.35601	17.3297
Pa_4_2740	Put. C-1-tetrahydrofolate synthase	8.85234e-14	1.356	20.6482
Pa_6_2210	Put. Oxydoreductase	9.92684e-29	1.35499	45.9966
Pa_1_5370	Put. protein of unknown function	8.64607e-17	1.35497	25.7697
Pa_1_7170	Put. amino-acid permease	7.68199e-15	1.35433	22.5172
Pa_1_16510	Put. protein of unknown function	1.11018e-244	1.3539	415.966
Pa_2_10480	Put. protein of unknown function	3.92087e-15	1.3532	23.072
Pa_6_2620	Put. protein of unknown function	3.07509e-35	1.35085	57.6243
Pa_3_6460	Put. protein of unknown function	6.11542e-11	1.34799	16.1995
Pa_5_1300	Put. protein of unknown function	2.20597e-19	1.34687	30.7511
Pa_1_10340	Put. protein of unknown function	2.14051e-104	1.34545	179.167
Pa_1_18500	Put. 26S proteasome regulatory subunit p28	1.41158e-34	1.34503	57.3117
Pa_4_6420	Put. Hsp70	3.95464e-94	1.34465	161.533
Pa_3_6770	Put. mitochondrial DNA replication protein YHM2	6.86131e-29	1.34332	47.6019
Pa_1_22880	Put. protein of unknown function	5.88402e-20	1.33986	32.302
Pa_3_170	Put. protein of unknown function	3.30819e-29	1.33781	48.826
Pa_2_2090	Put. cytochrome P450 E-class, group IV	1.68135e-28	1.33753	47.6194
Pa_4_4690	Put. protein of unknown function	1.0428e-17	1.33597	28.6111
Pa_2_7130	Put. NAD(P) transhydrogenase, mitochondrial precur	2.42075e-26	1.33459	44.1238
Pa_5_8950	Put. protein similar to protein Brt1 of Sclerotini	1.67496e-12	1.33137	19.6724
Pa_6_1340	Put. Mitochondrial precursor of Carnitine O-acetyl	2.4361e-44	1.32965	77.3082
Pa_7_10050	Put. mitochondrial pyruvate dehydrogenase E1 compo	2.18026e-103	1.3295	184.743
Pa_5_5680	PaMpk2 Mitogen-activated protein kinase encoded by	3.251e-30	1.32698	52.0607
Pa_1_23110	Put. dynein heavy chain	9.53782e-25	1.3258	42.2246
Pa_3_1600	Put. type IID cation-transporting ATPase	1.86325e-18	1.32472	30.8527
Pa_2_9380	Put. cutinase transcription factor 1 beta	7.11905e-14	1.32465	22.5115
Pa_6_3270	Put. Tuberous sclerosis 1 protein	7.24691e-15	1.32457	24.3213
Pa_1_19345	Put. protein of unknown function	7.5975e-53	1.32438	94.0491
Pa_1_4100	Put. protein of unknown function	8.21276e-13	1.32291	20.6799
Pa_3_1230	Put. protein of unknown function	2.27317e-23	1.32223	40.0982
Pa_1_14420	Put. protein of unknown function	1.45989e-13	1.32135	22.1397
Pa_2_6750	Put. protein of unknown function	2.69423e-11	1.32037	18.0423
Pa_4_4750	Put. GPI transamidase	5.36288e-13	1.32031	21.1628
Pa_1_22280	Put. NADH-ubiquinone oxidoreductase subunit	2.53079e-28	1.31864	49.7108
Pa_7_1500	Put. Carbohydrate Esterase Family 4	7.95177e-29	1.31812	50.7181
Pa_6_5560	Put. Mitochondrial precursor of 2-oxoglutarate deh	4.1583e-42	1.31639	75.8332
Pa_6_5780	Put. protein of unknown function	8.40136e-21	1.31511	36.0612
Pa_6_5480	cytochrome c oxidase polypeptide 5 encoded by the	2.29401e-39	1.31457	71.0996
Pa_6_11720	Put. Histone H2A.Z	4.73189e-31	1.31438	55.4402
Pa_6_4930	Put. mitochondrial SSU ribosomal protein S15 precu	4.9659e-26	1.31431	45.9808
Pa_2_6150	Put.v acuolar ATP synthase catalytic subunit A	1.17264e-18	1.31229	32.291
Pa_7_700	Put. epimerase	3.50729e-12	1.31183	20.1288
Pa_7_680	Put. Glycosyltransferase Family 15	1.21514e-20	1.31109	36.1276
Pa_3_5980	Put. Pirin	2.20259e-13	1.31047	22.4718
Pa_5_8270	Put. phosphatidylinositol transfer protein	2.72989e-14	1.3102	24.2027
Pa_2_4060	Put. maltose fermentation regulatory protein	8.13253e-29	1.30958	51.8912
Pa_4_2370	Put. pre-mRNA-splicing factor srp1	1.30958e-19	1.30928	34.3454
Pa_2_70	Put. protein of unknown function	2.35946e-17	1.3092	30.0887
Pa_2_610	Geranylgeranyl pyrophosphate synthetase involved i	1.23147e-99	1.30766	188.801
Pa_2_7940	Het-D Vegetative incompatibility protein encoded b	1.60007e-14	1.30603	24.9302
Pa_3_7460	Put. alcohol dehydrogenase	0	1.30592	2902.44
Pa_1_9420	Put. protein of unknown function	1.8129e-21	1.30586	38.2848
Pa_1_24170	Put. NADH-ubiquinone oxidoreductase 21 kDa subunit	1.38625e-29	1.30465	54.0936
Pa_3_10930	NWD1 protein	3.55094e-11	1.30459	18.62
Pa_4_7330	Put. Growth regulation protein	6.31911e-12	1.30376	20.1009
Pa_2_1245	Put. U1 small nuclear ribonucleoprotein C	2.66222e-11	1.30274	18.9586
Pa_5_8230	Put. succinyl-CoA:3-ketoacid-coenzyme A transferas	2.96737e-32	1.29837	60.3914
Pa_2_5020	Put. transcriptional regulatory protein similar to	4.40669e-17	1.29801	30.537
Pa_2_10790	Put. Transthyretin-like protein	5.3892e-14	1.29777	24.4988
Pa_5_12775	Put. protein of unknown function	8.89551e-16	1.29605	28.1377
Pa_2_7320	Put. lipase/esterase involved in aflatoxin biosynt	1.71295e-50	1.29558	97.2556
Pa_5_4640	Put. protein of unknown function	4.17869e-11	1.29292	19.1245
Pa_1_9530	Put. Glycoside Hydrolase Family 20	1.56366e-15	1.29247	27.9215
Pa_2_2500	Put. Glycosyltransferase Family 41	7.07219e-25	1.29086	46.869
Pa_4_7160	Put. NADH-ubiquinone oxidoreductase	1.67744e-16	1.28401	30.6563
Pa_1_17330	Put. ATP-dependent RNA helicase SUB2	4.84453e-18	1.28323	33.8947
Pa_5_11580	Put. mRNA-capping enzyme	2.14571e-17	1.27917	32.985
Pa_6_9965	Put. protein of unknown function	4.07728e-60	1.27839	122.755
Pa_2_11120	Put. NADP-dependent malic enzyme	1.6339e-24	1.27567	48.3419
Pa_2_260	Put. protein of unknown function	1.91766e-34	1.27415	69.7047
Pa_4_5000	Put. protein of unknown function	1.45782e-66	1.2741	138.2
Pa_6_6020	Put. C-4 methylsterol oxidase	1.36737e-103	1.27201	218.809
Pa_3_3540	Put. ribokinase	8.69476e-16	1.27103	30.4044
Pa_7_11090	Put. ribonucleoside-diphosphate reductase small ch	1.87192e-22	1.26983	44.8482
Pa_0_370	Put. aromatic peroxygenase	2.23135e-25	1.26872	51.3253
Pa_4_835	Put. protein of unknown function	5.64816e-53	1.26815	111.349
Pa_7_9960	Put. proteasome component	6.18886e-12	1.26544	22.6421
Pa_1_17400	Put. superoxide dismutase [Cu-Zn]	1.07405e-200	1.26494	438.045
Pa_2_8420	Put. protein similar to C19C2.10 of Schizosaccharo	1.31434e-34	1.26104	73.154
Pa_1_6840	Put. protein of unknown function	7.34592e-12	1.26074	22.8404
Pa_1_2280	Put. UDP-N-acetylglucosamine pyrophosphorylase	1.14403e-19	1.26007	40.1651
Pa_7_3190	Put. Glycoside Hydrolase Family 3	1.91243e-31	1.25992	66.3797
Pa_7_1770	Put. epoxide hydrolase	2.57913e-58	1.25914	126.748
Pa_2_1370	Put. delta-aminolevulinic acid dehydratase	2.95608e-25	1.25753	53.0221
Pa_7_7460	Put. protein of unknown function	1.32737e-58	1.2558	128.856
Pa_3_8230	Put. exportin	6.31603e-19	1.25544	39.0989
Pa_1_2480	Put. protein of unknown function	2.52575e-15	1.25091	31.5163
Pa_4_3070	Put. protein of unknown function	2.7997e-19	1.24862	40.8895
Pa_3_7160	Put. protein of unknown function	5.68547e-11	1.24634	21.9745
Pa_1_6430	Put. protease precursor	5.17949e-11	1.24553	22.1331
Pa_1_20890	Put. protein of unknown function	4.26154e-15	1.2453	31.6255
Pa_1_30	Put. protein similar to TmpA of Emericella nidulan	1.81182e-15	1.24438	32.5954
Pa_4_2530	Put. Maltose O-acetyltransferase	3.59289e-18	1.24322	39.1073
Pa_2_12290	Put. calmodulin	9.37917e-35	1.24185	78.6343
Pa_1_21090	Put. protein similar to integral membrane protein	1.8233e-11	1.24114	23.5484
Pa_1_24660	Put. aspartic protease	1.40057e-13	1.24102	28.551
Pa_7_11490	Put. protein of unknown function	1.58767e-35	1.24097	80.7305
Pa_1_7940	Put. DNA-directed RNA polymerase II subunit RPB1	3.61941e-36	1.24077	82.3255
Pa_4_7660	Put. Cross-pathway control protein	3.48409e-38	1.23939	87.6106
Pa_1_24350	Put. proteasome maturation factor UMP1	2.40082e-48	1.23914	112.139
Pa_1_10200	Put. disulfide-isomerase precursor	4.59662e-67	1.23844	157.307
Pa_3_11390	Put. Fructose-2,6-bisphosphatase	9.66017e-23	1.23799	50.796
Pa_3_7280	Put. protein of unknown function	3.33229e-20	1.22418	47.2075
Pa_6_860	Put. 26S protease regulatory subunit 6A	1.26061e-15	1.22382	35.6719
Pa_2_10910	Put. protein kinase gsk3	4.15297e-30	1.22362	72.5085
Pa_5_3290	Put. Glycoside Hydrolase Family 18	1.7233e-23	1.22104	56.2397
Pa_1_8580	Cytochrome c oxidase copper chaperone encoded by t	2.02858e-30	1.22067	74.1972
Pa_1_16600	Acidic cytosolic 60S ribosomal protein RplP2	3.27933e-97	1.22031	247.488
Pa_2_4220	Put. protein of unknown function	1.81987e-28	1.21951	69.4715
Pa_2_5170	Put. solute carrier family 35 member C2	3.9838e-13	1.21874	29.9827
Pa_7_5900	Put. protein of unknown function	5.81005e-31	1.21624	76.9924
Pa_5_11510	Put. Zinc finger protein	3.11995e-12	1.21576	28.0262
Pa_2_1705	Put. protein of unknown function	7.02237e-48	1.21217	123.684
Pa_2_3310	Put. protein of unknown function	2.88567e-14	1.2113	33.9554
Pa_4_9080	Put. cytosolic 60S ribosomal protein Rpl7a	1.40686e-127	1.20684	345.621
Pa_2_10220	Put. Glutamine synthetase	4.33454e-36	1.20415	95.3007
Pa_3_9290	Put. ATP-citrate synthase subunit 1	2.34827e-22	1.20199	57.8559
Pa_1_18550	Put. protein of unknown function	1.03837e-15	1.20181	39.3972
Pa_5_480	Put. glucose transporter	1.624e-28	1.20082	75.4069
Pa_2_13340	PaMpk1 Mitogen-activated protein kinase encoded by	3.96088e-25	1.19745	66.9775
Pa_6_4400	Put. Inositolphosphorylceramide-B C-26 hydroxylase	1.26544e-65	1.1971	183.06
Pa_1_1780	Put. protein of unknown function	1.7737e-12	1.19659	31.1797
Pa_1_6520	Put. mitochondrial-processing peptidase subunit be	1.68707e-18	1.19614	48.3952
Pa_1_6510	Put. protein of unknown function	3.30539e-14	1.19287	36.7274
Pa_7_6030	Put. protein of unknown function	2.42706e-12	1.19249	31.4011
Pa_2_13900	Put. reductase	1.66433e-39	1.19196	110.817
Pa_1_10540	Put. enolase	1.16165e-101	1.19023	296.056
Pa_2_7450	Put. protein of unknown function	1.15686e-73	1.1897	213.517
Pa_5_11650	Put. protein of unknown function	5.74492e-15	1.18875	39.7
Pa_5_12510	Put. cytochrome P450 E-class , group IV	6.74287e-39	1.18703	111.687
Pa_5_5480	Put. protein similar to nucleolar essential protei	1.04462e-16	1.18585	45.4781
Pa_4_3770	Put. protein of unknown function	2.17263e-16	1.18517	44.5849
Pa_7_11530	Put. cytosolic 40S ribosomal protein Rps14	5.9301e-46	1.18101	136.895
Pa_1_19930	Put. cytosolic 40S ribosomal protein Rps4	3.43771e-43	1.17996	129.028
Pa_2_2650	Put. ornithine decarboxylase	5.90159e-35	1.17984	103.505
Pa_1_7040	Put. proteasome component	1.34243e-16	1.17481	47.7633
Pa_5_9750	Put. protein of unknown function	1.67854e-11	1.17455	31.6965
Pa_1_20100	Put. mitochondrial isovaleryl-CoA dehydrogenase pr	1.01716e-20	1.17348	61.2771
Pa_1_8320	Put. clathrin heavy chain	5.71407e-12	1.16906	34.1517
Pa_1_3600	Put. tubulin alpha-A chain	3.38279e-11	1.16848	31.7453
Pa_7_5490	Put. cytosolic 60S ribosomal protein Rpl32	7.92245e-110	1.16473	365.641
Pa_mito_rps3	Put. mitochondrial ribosomal protein Rps5	1.10428e-18	1.16451	57.5521
Pa_1_13430	Put. cytosolic 60S ribosomal protein Rpl35	9.76141e-38	1.16257	122.912
Pa_7_570	Put. cytochrome c oxidase polypeptide IV	2.6225e-27	1.1606	88.4552
Pa_2_7340	Put. cytochrome P450 pisatin demethylase-like invo	4.22153e-14	1.15948	43.3354
Pa_3_10220	Put. Tubulin alpha-B chain	4.47006e-14	1.15535	44.2708
Pa_3_8000	Put. protein of unknown function	2.09525e-16	1.15349	53.0553
Pa_1_600	Put. protein of unknown function	1.52051e-18	1.1516	61.4486
Pa_2_2980	Put. vacuolar ATP synthase 16 kDa proteolipid subu	1.31969e-14	1.15157	47.2828
Pa_5_7500	Put. acyl carrier protein	2.59034e-29	1.14938	101.883
Pa_3_8980	Put. protein of unknown function	4.14777e-12	1.14815	39.1072
Pa_4_6950	Put. Neutral/alkaline non-lysosomal ceramidase	1.39834e-17	1.14598	60.1004
Pa_1_18850	Put. casein kinase I isoform delta	4.90367e-13	1.14541	43.2622
Pa_1_19370	Put. cytosolic translation initiation factor 1A	7.61069e-14	1.1386	48.4374
Pa_1_10980	Put. saccharopine dehydrogenase [NAD+, L-lysine-fo	7.74933e-12	1.13687	41.0612
Pa_3_1420	Put. ADH-cytochrome b5 reductase	4.43394e-14	1.13599	50.2272
Pa_1_19050	Put. protein of unknown function	2.12722e-12	1.13239	44.6504
Pa_1_17000	Put. Woronin body major protein precursor HEX1	4.07609e-43	1.12916	175.275
Pa_5_1990	Put. hydroxynaphthalene reductase	1.32099e-25	1.12763	102.336
Pa_1_4450	Put. protein of unknown function	1.15487e-15	1.12408	61.5408
Pa_7_8180	Put. NADH-ubiquinone oxidoreductase	7.12214e-13	1.12313	49.8784
Pa_1_17820	Put. cytosolic 40S ribosomal protein Rps13	2.54848e-36	1.11849	158.991
Pa_2_12200	Put. cytosolic translation elongation factor 1B (e	3.58334e-33	1.11824	144.732
Pa_1_9580	Put. glucose-6-phosphate 1-dehydrogenase	1.25454e-23	1.11612	102.728
Pa_5_11910	Put. cell wall integrity and stress response prote	1.02483e-14	1.11594	61.2962
Pa_6_11520	Put. protein of unknown function	1.87743e-26	1.09349	142.336
Pa_1_4920	Put. mitochondrial peptidyl-prolyl cis-trans isome	3.99803e-75	1.0927	426.458
Pa_1_20670	S7 (=Rps9) cytosolic 40S ribosomal protein encoded	8.85789e-13	1.08657	69.0817
Pa_7_10110	Put. protein of unknown function	3.86128e-63	1.082	401.255
Pa_1_7480	Put. UTP--glucose-1-phosphate uridylyltransferase	7.07074e-13	1.07937	75.8636
Pa_3_9090	Put. cytosolic 60S ribosomal protein Rpl15	8.34059e-12	1.07385	73.6841
