# Supplementary material for: A Genome-Wide Longitudinal Transcriptome Analysis of the Aging Model Podospora anserine
Source: PLoS One. 2013 Dec 20;8(12):e83109. doi: 10.1371/journal.pone.0083109 (PMC3869774; doi:10.1371/journal.pone.0083109)
Supplement: Table S11 — GO enrichment of up- and down-regulated genes in RNA samples from 6-day and 14-day old cultures. (XLS) [file pone.0083109.s011.xls]

## Sheet: Legend
Supporting Table S10: GO enrichment of up- and down-regulated genes in RNA samples of day 6 and day 14. The first column lists the GO identifiers, the second the p-value for enrichment, the third column the number of counted terms in relation to the absolute number of genes which were assigned to the corresponding term in the fourth column. The fifth column contains the GO description, and the la…

## Sheet: Biological process
GOBPID	Pvalue	Count	Size	Term	Direction
GO:0006091	3.52504e-07	114	344	generation of precursor metabolites and energy	down
GO:0009987	1.48304e-06	1173	5168	cellular process	down
GO:0055114	3.01851e-06	122	388	oxidation-reduction process	down
GO:0006732	4.19714e-06	81	236	coenzyme metabolic process	down
GO:0044237	4.73817e-06	971	4166	cellular metabolic process	down
GO:0051186	1.00038e-05	91	278	cofactor metabolic process	down
GO:0044267	1.38581e-05	369	1427	cellular protein metabolic process	down
GO:0006090	2.1775e-05	18	32	pyruvate metabolic process	down
GO:0043648	3.81547e-05	15	25	dicarboxylic acid metabolic process	down
GO:0006412	4.5722e-05	166	585	translation	down
GO:0002181	5.98647e-05	42	110	cytoplasmic translation	down
GO:0055072	7.12357e-05	26	58	iron ion homeostasis	down
GO:0019413	0.000146388	8	10	acetate biosynthetic process	down
GO:0006084	0.000230967	28	68	acetyl-CoA metabolic process	down
GO:0006083	0.000236265	10	15	acetate metabolic process	down
GO:0015980	0.000237607	81	261	energy derivation by oxidation of organic compounds	down
GO:0046356	0.000351648	22	50	acetyl-CoA catabolic process	down
GO:0006099	0.000351648	22	50	tricarboxylic acid cycle	down
GO:0009109	0.000351648	22	50	coenzyme catabolic process	down
GO:0045333	0.000411741	68	215	cellular respiration	down
GO:0055088	0.000487757	5	5	lipid homeostasis	down
GO:0051187	0.000493076	22	51	cofactor catabolic process	down
GO:0046483	0.000537035	148	537	heterocycle metabolic process	down
GO:0046496	0.000539019	28	71	nicotinamide nucleotide metabolic process	down
GO:0006739	0.000606444	17	36	NADP metabolic process	down
GO:0044248	0.000672985	225	863	cellular catabolic process	down
GO:0044281	0.000824137	357	1438	small molecule metabolic process	down
GO:0045047	0.000897148	17	37	protein targeting to ER	down
GO:0072599	0.000897148	17	37	establishment of protein localization to endoplasmic reticulum	down
GO:0019362	0.000906683	28	73	pyridine nucleotide metabolic process	down
GO:0006879	0.000929457	22	53	cellular iron ion homeostasis	down
GO:0048878	0.00106897	60	191	chemical homeostasis	down
GO:0072524	0.00116132	28	74	pyridine-containing compound metabolic process	down
GO:0006536	0.00129854	17	38	glutamate metabolic process	down
GO:0043248	0.00130776	12	23	proteasome assembly	down
GO:0044270	0.00140083	39	114	cellular nitrogen compound catabolic process	down
GO:0032787	0.00147261	71	236	monocarboxylic acid metabolic process	down
GO:0022900	0.00154126	52	163	electron transport chain	down
GO:0044282	0.00189838	49	153	small molecule catabolic process	down
GO:0006740	0.0020405	15	33	NADPH regeneration	down
GO:0006067	0.00210251	12	24	ethanol metabolic process	down
GO:0033554	0.00221755	260	1032	cellular response to stress	down
GO:0034310	0.00224437	4	4	primary alcohol catabolic process	down
GO:0006068	0.00224437	4	4	ethanol catabolic process	down
GO:0006733	0.00249317	31	88	oxidoreduction coenzyme metabolic process	down
GO:0009058	0.00263409	608	2587	biosynthetic process	down
GO:0046365	0.00269873	32	92	monosaccharide catabolic process	down
GO:0034614	0.00275117	16	37	cellular response to reactive oxygen species	down
GO:0019320	0.00281093	30	85	hexose catabolic process	down
GO:0006950	0.00375039	313	1273	response to stress	down
GO:0019538	0.00388503	429	1788	protein metabolic process	down
GO:0010499	0.00419108	8	14	proteasomal ubiquitin-independent protein catabolic process	down
GO:0070972	0.00428519	18	45	protein localization to endoplasmic reticulum	down
GO:0044249	0.00449376	574	2445	cellular biosynthetic process	down
GO:0009060	0.00449411	38	117	aerobic respiration	down
GO:0006007	0.00454341	26	73	glucose catabolic process	down
GO:0008064	0.00494705	10	20	regulation of actin polymerization or depolymerization	down
GO:0030832	0.00494705	10	20	regulation of actin filament length	down
GO:0042592	0.00494973	85	303	homeostatic process	down
GO:0044271	0.00565436	108	399	cellular nitrogen compound biosynthetic process	down
GO:0018130	0.00594071	96	350	heterocycle biosynthetic process	down
GO:0034314	0.00688003	5	7	Arp2/3 complex-mediated actin nucleation	down
GO:0033214	0.00688003	5	7	iron assimilation by chelation and transport	down
GO:0000302	0.00731395	18	47	response to reactive oxygen species	down
GO:0019359	0.00762688	10	21	nicotinamide nucleotide biosynthetic process	down
GO:0009310	0.00762688	10	21	amine catabolic process	down
GO:0030041	0.00762929	9	18	actin filament polymerization	down
GO:0042180	0.00768674	197	781	cellular ketone metabolic process	down
GO:0034655	0.00821529	29	87	nucleobase-containing compound catabolic process	down
GO:0043161	0.00919866	43	141	proteasomal ubiquitin-dependent protein catabolic process	down
GO:0010498	0.00919866	43	141	proteasomal protein catabolic process	down
GO:0008655	0.00927082	4	5	pyrimidine-containing compound salvage	down
GO:0015891	0.00927082	4	5	siderophore transport	down
GO:0015688	0.00927082	4	5	iron chelate transport	down
GO:0006106	0.00927082	4	5	fumarate metabolic process	down
GO:0006096	0.009374	18	48	glycolysis	down
GO:0006082	0.00940461	189	750	organic acid metabolic process	down
GO:0016192	1.98341e-07	146	459	vesicle-mediated transport	up
GO:0006996	3.09931e-07	318	1156	organelle organization	up
GO:0051641	5.9177e-07	283	1017	cellular localization	up
GO:0034613	6.12992e-07	204	695	cellular protein localization	up
GO:0008104	6.54371e-07	238	833	protein localization	up
GO:0051649	1.01372e-06	236	829	establishment of localization in cell	up
GO:0070727	2.63082e-06	204	708	cellular macromolecule localization	up
GO:0016043	3.07197e-06	420	1618	cellular component organization	up
GO:0033036	3.94884e-06	256	925	macromolecule localization	up
GO:0046907	9.18022e-06	216	769	intracellular transport	up
GO:0050794	1.19708e-05	418	1628	regulation of cellular process	up
GO:0071842	1.60473e-05	362	1390	cellular component organization at cellular level	up
GO:0045184	2.80012e-05	189	670	establishment of protein localization	up
GO:0007165	2.87274e-05	166	577	signal transduction	up
GO:0023052	3.18055e-05	167	582	signaling	up
GO:0071841	3.96542e-05	438	1733	cellular component organization or biogenesis at cellular level	up
GO:0048583	4.08684e-05	73	218	regulation of response to stimulus	up
GO:0051301	4.38172e-05	132	445	cell division	up
GO:0015031	4.74255e-05	184	655	protein transport	up
GO:0006897	4.74367e-05	50	136	endocytosis	up
GO:0050789	5.01543e-05	431	1706	regulation of biological process	up
GO:0035556	5.99357e-05	125	420	intracellular signal transduction	up
GO:0009966	0.000109581	57	165	regulation of signal transduction	up
GO:0007264	0.000118492	64	191	small GTPase mediated signal transduction	up
GO:0006886	0.000129655	150	527	intracellular protein transport	up
GO:0009987	0.000144592	1170	5168	cellular process	up
GO:0006793	0.000150504	105	349	phosphorus metabolic process	up
GO:0006796	0.000150504	105	349	phosphate-containing compound metabolic process	up
GO:0019344	0.000177918	11	17	cysteine biosynthetic process	up
GO:0000003	0.000178485	172	620	reproduction	up
GO:0023051	0.000190245	57	168	regulation of signaling	up
GO:0034621	0.000228668	134	468	cellular macromolecular complex subunit organization	up
GO:0007154	0.000273751	195	720	cell communication	up
GO:0042493	0.000307983	105	355	response to drug	up
GO:0071840	0.000373273	473	1925	cellular component organization or biogenesis	up
GO:0048522	0.000383639	103	349	positive regulation of cellular process	up
GO:0051234	0.000459164	450	1827	establishment of localization	up
GO:0000910	0.000500708	74	238	cytokinesis	up
GO:0016049	0.000515492	53	159	cell growth	up
GO:0007049	0.000524542	224	850	cell cycle	up
GO:0042176	0.000547024	13	24	regulation of protein catabolic process	up
GO:0071775	0.000572077	21	48	regulation of cell cycle cytokinesis	up
GO:0044085	0.000601603	253	975	cellular component biogenesis	up
GO:0042991	0.00062571	6	7	transcription factor import into nucleus	up
GO:0048518	0.000666472	116	406	positive regulation of biological process	up
GO:0022402	0.000679353	187	698	cell cycle process	up
GO:0000746	0.000696915	60	187	conjugation	up
GO:0000747	0.000696915	60	187	conjugation with cellular fusion	up
GO:0046578	0.00070541	29	75	regulation of Ras protein signal transduction	up
GO:0006810	0.000718621	442	1800	transport	up
GO:0007114	0.000728307	39	110	cell budding	up
GO:0043157	0.000772834	9	14	response to cation stress	up
GO:0065007	0.000802418	465	1904	biological regulation	up
GO:0051179	0.000817552	480	1971	localization	up
GO:0051056	0.000841144	34	93	regulation of small GTPase mediated signal transduction	up
GO:0051246	0.00088189	76	250	regulation of protein metabolic process	up
GO:0051128	0.000925551	102	353	regulation of cellular component organization	up
GO:0044267	0.000938659	356	1427	cellular protein metabolic process	up
GO:0043933	0.000946832	137	495	macromolecular complex subunit organization	up
GO:0070271	0.000957705	73	239	protein complex biogenesis	up
GO:0022900	0.00099618	53	163	electron transport chain	up
GO:0008610	0.00101896	94	322	lipid biosynthetic process	up
GO:0007265	0.00102827	36	101	Ras protein signal transduction	up
GO:0071444	0.00105056	32	87	cellular response to pheromone	up
GO:0019954	0.00107468	51	156	asexual reproduction	up
GO:0033365	0.00109376	85	287	protein localization to organelle	up
GO:0040008	0.00116744	40	116	regulation of growth	up
GO:0022603	0.00116744	40	116	regulation of anatomical structure morphogenesis	up
GO:0045944	0.00117131	33	91	positive regulation of transcription from RNA polymerase II promoter	up
GO:0022604	0.00131298	39	113	regulation of cell morphogenesis	up
GO:0016310	0.00138391	72	238	phosphorylation	up
GO:0051704	0.00142151	140	512	multi-organism process	up
GO:0006605	0.00143422	75	250	protein targeting	up
GO:0071844	0.00143842	166	620	cellular component assembly at cellular level	up
GO:0071310	0.0014941	44	132	cellular response to organic substance	up
GO:0034622	0.00151874	108	382	cellular macromolecular complex assembly	up
GO:0022607	0.00152206	173	650	cellular component assembly	up
GO:0010033	0.00154282	57	181	response to organic substance	up
GO:0006461	0.00154832	71	235	protein complex assembly	up
GO:0009058	0.00163596	614	2587	biosynthetic process	up
GO:0071852	0.0016826	80	271	fungal-type cell wall organization or biogenesis	up
GO:0034504	0.00202433	26	69	protein localization to nucleus	up
GO:0060255	0.00203433	239	934	regulation of macromolecule metabolic process	up
GO:0015980	0.00207967	77	261	energy derivation by oxidation of organic compounds	up
GO:0065003	0.00210459	116	418	macromolecular complex assembly	up
GO:0033205	0.00224353	55	176	cell cycle cytokinesis	up
GO:0042221	0.00225214	181	689	response to chemical stimulus	up
GO:2000771	0.00230103	4	4	positive regulation of establishment or maintenance of cell polarity regulating cell shape	up
GO:0042990	0.00230103	4	4	regulation of transcription factor import into nucleus	up
GO:0071473	0.00231318	8	13	cellular response to cation stress	up
GO:0034762	0.00231318	8	13	regulation of transmembrane transport	up
GO:0080090	0.00235285	248	975	regulation of primary metabolic process	up
GO:0045333	0.00236331	65	215	cellular respiration	up
GO:0009628	0.00236753	81	278	response to abiotic stimulus	up
GO:0022904	0.00255948	38	113	respiratory electron transport chain	up
GO:0031505	0.002609	63	208	fungal-type cell wall organization	up
GO:0007266	0.00262095	21	53	Rho protein signal transduction	up
GO:0000278	0.00272058	126	462	mitotic cell cycle	up
GO:0030029	0.00282845	53	170	actin filament-based process	up
GO:0045927	0.00287403	27	74	positive regulation of growth	up
GO:0010467	0.00292134	448	1855	gene expression	up
GO:0009405	0.00292354	78	268	pathogenesis	up
GO:0032506	0.00301658	56	182	cytokinetic process	up
GO:0043623	0.00307287	57	186	cellular protein complex assembly	up
GO:0030036	0.00317566	52	167	actin cytoskeleton organization	up
GO:0048610	0.00317577	127	468	cellular process involved in reproduction	up
GO:0030242	0.00321849	10	19	peroxisome degradation	up
GO:0032012	0.00341329	7	11	regulation of ARF protein signal transduction	up
GO:0050793	0.00351085	41	126	regulation of developmental process	up
GO:0007010	0.0035855	88	310	cytoskeleton organization	up
GO:0007047	0.00362749	78	270	cellular cell wall organization	up
GO:0019236	0.00365934	35	104	response to pheromone	up
GO:0022403	0.00377448	139	520	cell cycle phase	up
GO:0031399	0.00386895	36	108	regulation of protein modification process	up
GO:0040007	0.00392056	136	508	growth	up
GO:0051170	0.00396583	22	58	nuclear import	up
GO:0032465	0.00403227	24	65	regulation of cytokinesis	up
GO:0071472	0.00436697	8	14	cellular response to salt stress	up
GO:0010628	0.00455459	44	139	positive regulation of gene expression	up
GO:0045893	0.00455459	44	139	positive regulation of transcription, DNA-dependent	up
GO:0051049	0.00464807	33	98	regulation of transport	up
GO:0010604	0.00467182	60	201	positive regulation of macromolecule metabolic process	up
GO:0071214	0.00480756	37	113	cellular response to abiotic stimulus	up
GO:0044249	0.00485577	577	2445	cellular biosynthetic process	up
GO:0006356	0.00492817	9	17	regulation of transcription from RNA polymerase I promoter	up
GO:0051519	0.0050431	22	59	activation of bipolar cell growth	up
GO:0048589	0.00504898	24	66	developmental growth	up
GO:0009826	0.00504898	24	66	unidimensional cell growth	up
GO:0007243	0.00504898	24	66	intracellular protein kinase cascade	up
GO:0060560	0.00504898	24	66	developmental growth involved in morphogenesis	up
GO:0050896	0.00535264	462	1931	response to stimulus	up
GO:0045229	0.00548761	78	274	external encapsulating structure organization	up
GO:0070887	0.00553263	95	343	cellular response to chemical stimulus	up
GO:0044107	0.00563508	21	56	cellular alcohol metabolic process	up
GO:0016128	0.00563508	21	56	phytosteroid metabolic process	up
GO:0008204	0.00563508	21	56	ergosterol metabolic process	up
GO:0032879	0.00565328	37	114	regulation of localization	up
GO:0022414	0.00580488	129	484	reproductive process	up
GO:0016050	0.00583107	34	103	vesicle organization	up
GO:0010557	0.00598918	50	164	positive regulation of macromolecule biosynthetic process	up
GO:0071555	0.00606425	78	275	cell wall organization	up
GO:0071822	0.00609536	76	267	protein complex subunit organization	up
GO:0006357	0.00610748	75	263	regulation of transcription from RNA polymerase II promoter	up
GO:0006119	0.00610748	35	107	oxidative phosphorylation	up
GO:0044108	0.00629201	20	53	cellular alcohol biosynthetic process	up
GO:0006696	0.00629201	20	53	ergosterol biosynthetic process	up
GO:0016129	0.00629201	20	53	phytosteroid biosynthetic process	up
GO:0046020	0.00665121	7	12	negative regulation of transcription from RNA polymerase II promoter by pheromones	up
GO:0045996	0.00665121	7	12	negative regulation of transcription by pheromones	up
GO:0006360	0.00667582	17	43	transcription from RNA polymerase I promoter	up
GO:0042775	0.00704977	23	64	mitochondrial ATP synthesis coupled electron transport	up
GO:0051692	0.0070784	5	7	cellular oligosaccharide catabolic process	up
GO:0019343	0.0070784	5	7	cysteine biosynthetic process via cystathionine	up
GO:0006606	0.0071212	21	57	protein import into nucleus	up
GO:0019637	0.00726842	144	550	organophosphate metabolic process	up
GO:0000749	0.0074246	26	75	response to pheromone involved in conjugation with cellular fusion	up
GO:0016044	0.00755932	68	237	cellular membrane organization	up
GO:0061024	0.00755932	68	237	membrane organization	up
GO:0055114	0.00771899	105	388	oxidation-reduction process	up
GO:0051302	0.0077246	24	68	regulation of cell division	up
GO:0070783	0.00776531	33	101	growth of unicellular organism as a thread of attached cells	up
GO:0044182	0.00776531	33	101	filamentous growth of a population of unicellular organisms	up
GO:0006534	0.00777418	11	24	cysteine metabolic process	up
GO:0000055	0.00777418	11	24	ribosomal large subunit export from nucleus	up
GO:0048638	0.00792652	22	61	regulation of developmental growth	up
GO:0048639	0.00792652	22	61	positive regulation of developmental growth	up
GO:0051510	0.00792652	22	61	regulation of unidimensional cell growth	up
GO:0051512	0.00792652	22	61	positive regulation of unidimensional cell growth	up
GO:0051516	0.00792652	22	61	regulation of bipolar cell growth	up
GO:0051518	0.00792652	22	61	positive regulation of bipolar cell growth	up
GO:0042815	0.00792652	22	61	bipolar cell growth	up
GO:0030307	0.00792652	22	61	positive regulation of cell growth	up
GO:0051094	0.00792652	22	61	positive regulation of developmental process	up
GO:0051031	0.00796334	9	18	tRNA transport	up
GO:0031098	0.00798578	10	21	stress-activated protein kinase signaling cascade	up
GO:0030448	0.00811823	55	186	hyphal growth	up
GO:0019953	0.00826611	89	323	sexual reproduction	up
GO:0030010	0.00836784	31	94	establishment of cell polarity	up
GO:0006091	0.00862523	94	344	generation of precursor metabolites and energy	up
GO:0000279	0.0086665	121	456	M phase	up
GO:0019222	0.00870261	258	1042	regulation of metabolic process	up
GO:0032268	0.00929832	67	235	regulation of cellular protein metabolic process	up
GO:0051254	0.00930863	45	148	positive regulation of RNA metabolic process	up
GO:0070534	0.00949234	4	5	protein K63-linked ubiquitination	up
GO:0042306	0.00949234	4	5	regulation of protein import into nucleus	up
GO:0071479	0.00949234	4	5	cellular response to ionizing radiation	up
GO:1900180	0.00949234	4	5	regulation of protein localization to nucleus	up
GO:0031323	0.00953611	247	996	regulation of cellular metabolic process	up
GO:0001558	0.0095796	27	80	regulation of cell growth	up
GO:0044283	0.00962621	124	470	small molecule biosynthetic process	up
GO:0035023	0.00965588	13	31	regulation of Rho protein signal transduction	up

## Sheet: Molecular function
GOBPID	Pvalue	Count	Size	Term	Direction
GO:0003735	2.18906e-09	93	250	structural constituent of ribosome	down
GO:0005198	2.6043e-06	116	374	structural molecule activity	down
GO:0003960	2.9603e-05	9	11	NADPH:quinone reductase activity	down
GO:0004029	5.76968e-05	13	21	aldehyde dehydrogenase (NAD) activity	down
GO:0004030	7.39401e-05	10	14	aldehyde dehydrogenase [NAD(P)+] activity	down
GO:0016651	0.000272875	39	109	oxidoreductase activity, acting on NADH or NADPH	down
GO:0008886	0.000345822	8	11	glyceraldehyde-3-phosphate dehydrogenase (NADP+) (non-phosphorylating) activity	down
GO:0033721	0.00165462	6	8	aldehyde dehydrogenase (NADP+) activity	down
GO:0031386	0.0019808	4	4	protein tag	down
GO:0016655	0.00234691	26	72	oxidoreductase activity, acting on NADH or NADPH, quinone or similar compound as acceptor	down
GO:0004177	0.00234691	26	72	aminopeptidase activity	down
GO:0008235	0.00238874	13	28	metalloexopeptidase activity	down
GO:0003842	0.00407651	6	9	1-pyrroline-5-carboxylate dehydrogenase activity	down
GO:0016903	0.00460197	35	109	oxidoreductase activity, acting on the aldehyde or oxo group of donors	down
GO:0046961	0.005007	13	30	proton-transporting ATPase activity, rotational mechanism	down
GO:0016868	0.00534108	7	12	intramolecular transferase activity, phosphotransferases	down
GO:0005515	0.0054058	390	1667	protein binding	down
GO:0016417	0.00596765	8	15	S-acyltransferase activity	down
GO:0051287	0.00693615	27	81	NAD binding	down
GO:0016206	0.00823464	4	5	catechol O-methyltransferase activity	down
GO:0043325	0.00823464	4	5	phosphatidylinositol-3,4-bisphosphate binding	down
GO:0008238	0.00879217	37	121	exopeptidase activity	down
GO:0004845	0.0093965	3	3	uracil phosphoribosyltransferase activity	down
GO:0003959	0.0093965	3	3	NADPH dehydrogenase activity	down
GO:0018548	0.0093965	3	3	pentaerythritol trinitrate reductase activity	down
GO:0008474	0.0093965	3	3	palmitoyl-(protein) hydrolase activity	down
GO:0016629	0.0093965	3	3	12-oxophytodienoate reductase activity	down
GO:0004333	0.0093965	3	3	fumarate hydratase activity	down
GO:0004490	0.0093965	3	3	methylglutaconyl-CoA hydratase activity	down
GO:0052690	0.0093965	3	3	trichloro-p-hydroquinone reductive dehalogenase activity	down
GO:0030337	0.0093965	3	3	DNA polymerase processivity factor activity	down
GO:0004108	0.0093965	3	3	citrate (Si)-synthase activity	down
GO:0016723	0.00948207	7	13	oxidoreductase activity, oxidizing metal ions, NAD or NADP as acceptor	down
GO:0008553	0.00975278	8	16	hydrogen-exporting ATPase activity, phosphorylative mechanism	down
GO:0005515	3.2209e-19	469	1667	protein binding	up
GO:0030234	5.12717e-08	88	256	enzyme regulator activity	up
GO:0030695	1.53959e-07	56	144	GTPase regulator activity	up
GO:0005083	1.83994e-07	45	107	small GTPase regulator activity	up
GO:0060589	6.15074e-07	59	160	nucleoside-triphosphatase regulator activity	up
GO:0005198	2.83278e-06	112	374	structural molecule activity	up
GO:0004702	5.42917e-05	12	19	receptor signaling protein serine/threonine kinase activity	up
GO:0005057	5.42917e-05	12	19	receptor signaling protein activity	up
GO:0005085	0.000161256	25	61	guanyl-nucleotide exchange factor activity	up
GO:0004683	0.000172559	11	18	calmodulin-dependent protein kinase activity	up
GO:0004707	0.000333703	7	9	MAP kinase activity	up
GO:0005488	0.000387557	1226	5839	binding	up
GO:0017056	0.00062066	8	12	structural constituent of nuclear pore	up
GO:0016872	0.00062066	8	12	intramolecular lyase activity	up
GO:0046983	0.000883801	44	139	protein dimerization activity	up
GO:0008135	0.000966788	60	204	translation factor activity, nucleic acid binding	up
GO:0032182	0.0013613	22	58	small conjugating protein binding	up
GO:0043130	0.00157612	21	55	ubiquitin binding	up
GO:0008565	0.00197802	31	93	protein transporter activity	up
GO:0005096	0.00246015	23	64	GTPase activator activity	up
GO:0042802	0.00254901	56	195	identical protein binding	up
GO:0016874	0.00258106	123	485	ligase activity	up
GO:0042803	0.0030767	20	54	protein homodimerization activity	up
GO:0008374	0.00367226	15	37	O-acyltransferase activity	up
GO:0008496	0.00488904	5	7	mannan endo-1,6-alpha-mannosidase activity	up
GO:0008289	0.00492496	37	122	lipid binding	up
GO:0030674	0.00495342	15	38	protein binding, bridging	up
GO:0060090	0.0056569	16	42	binding, bridging	up
GO:0043565	0.00577119	64	236	sequence-specific DNA binding	up
GO:0004812	0.00579026	33	107	aminoacyl-tRNA ligase activity	up
GO:0016875	0.00579026	33	107	ligase activity, forming carbon-oxygen bonds	up
GO:0016876	0.00579026	33	107	ligase activity, forming aminoacyl-tRNA and related compounds	up
GO:0003743	0.00607975	43	148	translation initiation factor activity	up
GO:0003735	0.00645096	67	250	structural constituent of ribosome	up
GO:0052743	0.00698283	4	5	inositol tetrakisphosphate phosphatase activity	up
GO:0005100	0.00698283	4	5	Rho GTPase activator activity	up
GO:0052658	0.00698283	4	5	inositol-1,4,5-trisphosphate 5-phosphatase activity	up
GO:0052659	0.00698283	4	5	inositol-1,3,4,5-tetrakisphosphate 5-phosphatase activity	up
GO:0003849	0.00698283	4	5	3-deoxy-7-phosphoheptulonate synthase activity	up
GO:0004124	0.00698283	4	5	cysteine synthase activity	up
GO:0005089	0.00747535	12	29	Rho guanyl-nucleotide exchange factor activity	up
GO:0016454	0.0082505	3	3	C-palmitoyltransferase activity	up
GO:0047813	0.0082505	3	3	D-arabinitol 4-dehydrogenase activity	up
GO:0004122	0.0082505	3	3	cystathionine beta-synthase activity	up
GO:0004758	0.0082505	3	3	serine C-palmitoyltransferase activity	up
GO:0005099	0.00883736	13	33	Ras GTPase activator activity	up
GO:0036094	0.00908447	501	2289	small molecule binding	up

## Sheet: Cellular component
GOBPID	Pvalue	Count	Size	Term	Direction
GO:0044444	4.67803e-21	906	3437	cytoplasmic part	down
GO:0005737	3.78031e-19	975	3805	cytoplasm	down
GO:0005829	4.01142e-13	491	1738	cytosol	down
GO:0044424	9.62015e-12	1133	4749	intracellular part	down
GO:0022626	3.52105e-11	50	94	cytosolic ribosome	down
GO:0044445	6.01399e-10	79	189	cytosolic part	down
GO:0044391	3.13784e-09	61	137	ribosomal subunit	down
GO:0005840	2.15233e-08	126	367	ribosome	down
GO:0005622	2.74073e-08	1160	4964	intracellular	down
GO:0005623	3.70399e-08	1193	5141	cell	down
GO:0044464	3.70399e-08	1193	5141	cell part	down
GO:0043226	1.22983e-07	1045	4402	organelle	down
GO:0043229	1.22983e-07	1045	4402	intracellular organelle	down
GO:0022627	6.6841e-07	23	39	cytosolic small ribosomal subunit	down
GO:0015935	6.94637e-07	30	58	small ribosomal subunit	down
GO:0005739	3.44272e-06	306	1121	mitochondrion	down
GO:0043227	4.47646e-06	988	4174	membrane-bounded organelle	down
GO:0043231	4.47646e-06	988	4174	intracellular membrane-bounded organelle	down
GO:0044429	9.34669e-06	171	581	mitochondrial part	down
GO:0022625	2.8597e-05	23	46	cytosolic large ribosomal subunit	down
GO:0015934	4.24427e-05	35	84	large ribosomal subunit	down
GO:0005759	7.31458e-05	71	212	mitochondrial matrix	down
GO:0000502	0.000172317	35	89	proteasome complex	down
GO:0030529	0.000269236	179	647	ribonucleoprotein complex	down
GO:0030867	0.000605486	7	9	rough endoplasmic reticulum membrane	down
GO:0005791	0.000605486	7	9	rough endoplasmic reticulum	down
GO:0031597	0.00161663	13	26	cytosolic proteasome complex	down
GO:0034515	0.00161663	13	26	proteasome storage granule	down
GO:0009295	0.00183377	20	48	nucleoid	down
GO:0043614	0.00215491	6	8	multi-eIF complex	down
GO:0042645	0.00233559	16	36	mitochondrial nucleoid	down
GO:0005775	0.00348579	10	19	vacuolar lumen	down
GO:0000322	0.00436551	82	285	storage vacuole	down
GO:0000324	0.00436551	82	285	fungal-type vacuole	down
GO:0005746	0.00515239	23	62	mitochondrial respiratory chain	down
GO:0000221	0.00525375	6	9	vacuolar proton-transporting V-type ATPase, V1 domain	down
GO:0000328	0.00529762	9	17	fungal-type vacuole lumen	down
GO:0044455	0.00632884	49	159	mitochondrial membrane part	down
GO:0000323	0.0064925	82	289	lytic vacuole	down
GO:0005885	0.00741521	5	7	Arp2/3 protein complex	down
GO:0031090	0.00884847	299	1209	organelle membrane	down
GO:0005785	0.00986623	4	5	signal recognition particle receptor complex	down
GO:0005737	3.82216e-15	955	3805	cytoplasm	up
GO:0044444	1.28849e-14	876	3437	cytoplasmic part	up
GO:0044424	1.20489e-13	1135	4749	intracellular part	up
GO:0043226	2.70338e-12	1063	4402	organelle	up
GO:0043229	2.70338e-12	1063	4402	intracellular organelle	up
GO:0005622	7.55198e-11	1165	4964	intracellular	up
GO:0005623	3.62151e-10	1195	5141	cell	up
GO:0044464	3.62151e-10	1195	5141	cell part	up
GO:0043227	1.11012e-09	1005	4174	membrane-bounded organelle	up
GO:0043231	1.11012e-09	1005	4174	intracellular membrane-bounded organelle	up
GO:0043234	3.17787e-08	419	1550	protein complex	up
GO:0005933	1.42116e-07	76	200	cellular bud	up
GO:0030427	1.86825e-07	90	250	site of polarized growth	up
GO:0005829	1.95746e-07	458	1738	cytosol	up
GO:0032991	3.07542e-07	528	2048	macromolecular complex	up
GO:0005935	7.01392e-07	65	169	cellular bud neck	up
GO:0032153	1.93291e-06	87	251	cell division site	up
GO:0044422	2.76081e-06	651	2625	organelle part	up
GO:0044446	2.76081e-06	651	2625	intracellular organelle part	up
GO:0031090	1.24352e-05	322	1209	organelle membrane	up
GO:0031967	2.33608e-05	169	584	organelle envelope	up
GO:0044448	4.7328e-05	59	167	cell cortex part	up
GO:0005739	0.000124664	294	1121	mitochondrion	up
GO:0031975	0.000126148	173	617	envelope	up
GO:0005934	0.000164843	27	63	cellular bud tip	up
GO:0005938	0.000232185	64	194	cell cortex	up
GO:0005856	0.000240985	131	454	cytoskeleton	up
GO:0051286	0.000386158	61	186	cell tip	up
GO:0060187	0.000386158	61	186	cell pole	up
GO:0044455	0.000592995	53	159	mitochondrial membrane part	up
GO:0015629	0.000729328	40	113	actin cytoskeleton	up
GO:0030863	0.000775851	29	75	cortical cytoskeleton	up
GO:0031965	0.001159	34	94	nuclear membrane	up
GO:0030864	0.00140584	28	74	cortical actin cytoskeleton	up
GO:0005635	0.0014077	59	187	nuclear envelope	up
GO:0031966	0.00184529	109	386	mitochondrial membrane	up
GO:0005746	0.00210852	24	62	mitochondrial respiratory chain	up
GO:0005768	0.00227755	47	145	endosome	up
GO:0044430	0.0027719	118	427	cytoskeletal part	up
GO:0005740	0.00313211	113	408	mitochondrial envelope	up
GO:0071944	0.00371143	243	956	cell periphery	up
GO:0070469	0.00387745	27	75	respiratory chain	up
GO:0030479	0.00389482	25	68	actin cortical patch	up
GO:0005654	0.00469528	82	287	nucleoplasm	up
GO:0012505	0.00505923	201	782	endomembrane system	up
GO:0043228	0.00523514	325	1317	non-membrane-bounded organelle	up
GO:0043232	0.00523514	325	1317	intracellular non-membrane-bounded organelle	up
GO:0000779	0.00540915	22	59	condensed chromosome, centromeric region	up
GO:0005743	0.00574496	75	261	mitochondrial inner membrane	up
GO:0019866	0.0057506	77	269	organelle inner membrane	up
GO:0005816	0.00609824	52	171	spindle pole body	up
GO:0031362	0.00726019	5	7	anchored to external side of plasma membrane	up
GO:0005769	0.00726019	5	7	early endosome	up
GO:0016020	0.00740713	644	2744	membrane	up
GO:0044429	0.00748038	152	581	mitochondrial part	up
GO:0005815	0.00793165	53	177	microtubule organizing center	up
GO:0010494	0.00827307	9	18	cytoplasmic stress granule	up
GO:0044431	0.00954277	67	234	Golgi apparatus part	up
GO:0033263	0.0096945	4	5	CORVET complex	up
